# Supplementary material for: Characterization of a metazoan ADA acetyltransferase complex
Source: Nucleic Acids Res. 2019 Jan 31;47(7):3383–94. doi: 10.1093/nar/gkz042 (PMC6468242; doi:10.1093/nar/gkz042)
Supplement: Supplementary Data [file gkz042_supplemental_files.zip]

Archive with 4 entries (4 files):
- Characterization of a metazoan ADA acetyltransferase complex_Soffers et al 2018_revised_12248018_supplementalTables_legends.docx
- Figures_revision_12182018_Supl. Table 1.eps
- Supplemental Materials and Methods_Soffers et al. 2018.docx
- Supplemental Table 2. Soffers et al 2018.xlsx
