# Supplementary material for: Characterization of a metazoan ADA acetyltransferase complex
Source: Nucleic Acids Res. 2019 Jan 31;47(7):3383–94. doi: 10.1093/nar/gkz042 (PMC6468242; doi:10.1093/nar/gkz042)
Supplement: Supplementary Data [file gkz042_supplemental_files.zip › Supplemental Table 2. Soffers et al 2018.xlsx]

## Sheet: Table1
Supplemental table 2: Relative quantitative values (dNSAF) of ADA and SAGA subunits detected in FLAG affinity purification of ADA2B followed by size exclusion chromatography
			SAGA				ADA
Gene	Locus_Tag	FLAG-AP-input	SEC-Fr12_1	SEC-Fr12_2	SEC-Fr14_1	SEC-Fr14_2	SEC-Fr18_1	SEC-Fr18_2	SEC-Fr19_1	SEC-Fr19_2	Mock	Mock Detected # Out of 4
Ada2b-PB	CG9638	0.152305	0.0324406	0.0516433	0.034274	0.0996249	0.03635	0.11949	0.0368892	0.178648	0	0
Sgf29	CG30390	0.0667219	0.0733454	0.0940063	0.0300524	0.0648705	0.0413348	0.1667	0.0298534	0.331514	0.000485	1
Ada3	CG7098	0.0481972	0.0161337	0.024065	0.0242457	0.0645053	0.0629626	0.0938768	0.0704437	0.126454	0	0
Gcn5	CG4107	0.0336063	0.0201433	0.0315788	0.0250358	0.0147048	0.0644114	0.0605936	0.0236667	0.10536	0	0
Ada1-2	CG31866	0.025345	0.0123339	0.0410164	0.0200676	0.0498418	0.00164045	0.0160472	0.00022232	0.00602837	0	0
Spt3	CG3169	0.0182049	0.0147976	0.0298032	0.0220625	0.0711101	9.398e-05	0.00297028	X	X	0	0
Spt20	CG17689	0.00562962	0.00620392	0.0129638	0.00238963	0.0190033	X	0.00026098	X	X	0	0
Spt7	CG6506	0.0348885	0.0155613	0.0437977	0.0182558	0.0749268	X	0.00211808	X	X	0	0
Taf10b	CG3069	0.0403002	0.0481031	0.0753628	0.0189775	0.122825	0.00049438	0.00334811	X	X	0	0
Taf12	CG17358	0.00861947	0.0029317	0.0109157	0.00407779	0.00277249	X	X	X	0.00063154	0	0
Saf6	CG3883	0.0103187	0.00552084	0.0214084	0.00624237	0.0164841	X	0.00037876	X	X	0	0
wda	CG4448	0.0112121	0.0105694	0.0361537	0.0129084	0.0369342	X	0.00153511	X	X	0	0
e(y)1	CG6474	0.0111063	0.0175691	0.0313945	0.00383331	0.0215018	X	0.0021491	X	X	0	0
e(y)2	CG15191	0.00749826	0.0060053	0.00706095	0.00844088	0.0564929	X	0.00322656	0.00067795	0.00245114	0	0
Atxn7	CG9866	0.00305977	0.00302462	0.0123808	0.00219498	0.00419728	X	0.00039155	X	X	0	0
not	CG4166	0.00281882	0.00186646	0.0126664	0.00204109	0.00273895	X	X	X	X	0	0
Sgf11	CG13379	0.00267501	0.00146585	0.00606425	0.00163111	0.00623811	X	0.00027711	X	X	0	0
Nipped-A	CG33554	0.0027975	0.00124659	0.00703389	0.00039365	0.00372787	X	0.00088851	X	0.00062055	0	0
Sf3b5	CG11985	0.00685361	0.00826241	0.0519385	0.0294624	0.0383582	X	0.00063899	X	X	0	0
Sf3b3	CG13900	0.0249735	0.0174314	0.0338214	0.00972731	0.0780568	X	0.00278872	0.00011161	0.00030265	0.000237	1
Table 1: Relative quantitative values (averaged dNSAF) of ADA and SAGA subunits detected in FLAG affinity purification of ADA2B followed by size exclusion chromatography
			SAGA		ADA
Gene	Locus_Tag	FLAG-AP-input	SEC-Fr12	SEC-Fr14	SEC-Fr18	SEC-Fr19	Mock	Mock Detected # Out of 4
Ada2b-PB	CG9638	0.152305	0.042042	0.066949	0.07792	0.107769	0	0
Sgf29	CG30390	0.0667219	0.083676	0.047461	0.104017	0.180684	0.000485	1
Ada3	CG7098	0.0481972	0.020099	0.044376	0.07842	0.098449	0	0
Gcn5	CG4107	0.0336063	0.025861	0.01987	0.062502	0.064513	0	0
Ada1-2	CG31866	0.025345	0.026675	0.034955	0.008844	0.003125	0	0
Spt3	CG3169	0.0182049	0.0223	0.046586	0.001532	0	0	0
Spt20	CG17689	0.00562962	0.009584	0.010696	0.000261	0	0	0
Spt7	CG6506	0.0348885	0.02968	0.046591	0.002118	0	0	0
Taf10b	CG3069	0.0403002	0.061733	0.070901	0.001921	0	0	0
Taf12	CG17358	0.00861947	0.006924	0.003425	0	0.000632	0	0
Saf6	CG3883	0.0103187	0.013465	0.011363	0.000379	0	0	0
wda	CG4448	0.0112121	0.023362	0.024921	0.001535	0	0	0
e(y)1	CG6474	0.0111063	0.024482	0.012668	0.002149	0	0	0
e(y)2	CG15191	0.00749826	0.006533	0.032467	0.003227	0.001565	0	0
Atxn7	CG9866	0.00305977	0.007703	0.003196	0.000392	0	0	0
not	CG4166	0.00281882	0.007266	0.00239	0	0	0	0
Sgf11	CG13379	0.00267501	0.003765	0.003935	0.000277	0	0	0
Nipped-A	CG33554	0.0027975	0.00414	0.002061	0.000889	0.000621	0	0
Sf3b5	CG11985	0.00685361	0.0301	0.03391	0.000639	0	0	0
Sf3b3	CG13900	0.0249735	0.025626	0.043892	0.002789	0.000207	0.000237	1

## Sheet: TableS1
Supplemental Table1: Proteins identified by MudPIT analyses of FLAG-affinity purified ADA2B vs. Merged FLAG-Controls
Header ends with	Description									Abbreviations:
_P	Peptide Count									FLAG-AP	FLAG Affinity Purification
_S	Spectral Count									SEC	Size Exclusion Chromatography
_uS	Unique Spectral Count									Fr	Fraction
_uDP	Unique Detected Peptides									AVG	Average
_sS	Shared Spectral Count
_dS	Distributed Spectral Count
_SC	Sequence Coverage (%)		Column ends with:
_dNSAF	Normalized Distributed Spectral Abundance Factor
																									ADA2B-FLAG-AP-SEC-Input								SEC-Fr12_Rep1								SEC-Fr12_Rep2								SEC-Fr14_Rep1
dNSAF_Rank	Detected out of 9 ADA2B	Input dNSAF AVG	Input Detected # Out of 1	Fr12 dNSAF AVG	Fr12 Detected # Out of 2	Fr14 dNSAF AVG	Fr14 Detected # Out of 2	Fr18 dNSAF AVG	Fr18 Detected # Out of 2	Fr19 dNSAF AVG	Fr19 Detected # Out of 2	Mock dNSAF AVG	Mock Detected # Out of 4	Input:Mock	Fr12:Mock	Fr14:Mock	Fr18:Mock	Fr19:Mock	Total Proteins In Group	Proteins In Group	Locus	Description	Gene	Locus_Tag	Dm_ADA2B-PNH2F2_FLAG-AP-input_P	Dm_ADA2B-PNH2F2_FLAG-AP-input_S	Dm_ADA2B-PNH2F2_FLAG-AP-input_uS	Dm_ADA2B-PNH2F2_FLAG-AP-input_uDP	Dm_ADA2B-PNH2F2_FLAG-AP-input_sS	Dm_ADA2B-PNH2F2_FLAG-AP-input_dS	Dm_ADA2B-PNH2F2_FLAG-AP-input_SC	Dm_ADA2B-PNH2F2_FLAG-AP-input_dNSAF	Dm_ADA2B-PNH2F2_FLAG-AP-SEC-Fr12_1_P	Dm_ADA2B-PNH2F2_FLAG-AP-SEC-Fr12_1_S	Dm_ADA2B-PNH2F2_FLAG-AP-SEC-Fr12_1_uS	Dm_ADA2B-PNH2F2_FLAG-AP-SEC-Fr12_1_uDP	Dm_ADA2B-PNH2F2_FLAG-AP-SEC-Fr12_1_sS	Dm_ADA2B-PNH2F2_FLAG-AP-SEC-Fr12_1_dS	Dm_ADA2B-PNH2F2_FLAG-AP-SEC-Fr12_1_SC	Dm_ADA2B-PNH2F2_FLAG-AP-SEC-Fr12_1_dNSAF	Dm_ADA2B-PNH2F2_FLAG-AP-SEC-Fr12_2_P	Dm_ADA2B-PNH2F2_FLAG-AP-SEC-Fr12_2_S	Dm_ADA2B-PNH2F2_FLAG-AP-SEC-Fr12_2_uS	Dm_ADA2B-PNH2F2_FLAG-AP-SEC-Fr12_2_uDP	Dm_ADA2B-PNH2F2_FLAG-AP-SEC-Fr12_2_sS	Dm_ADA2B-PNH2F2_FLAG-AP-SEC-Fr12_2_dS	Dm_ADA2B-PNH2F2_FLAG-AP-SEC-Fr12_2_SC	Dm_ADA2B-PNH2F2_FLAG-AP-SEC-Fr12_2_dNSAF	Dm_ADA2B-PNH2F2_FLAG-AP-SEC-Fr14_1_P
1	9	0.152305	1	0.042042	2	0.066949	2	0.07792	2	0.107769	2	0	0	1.79769e+308	1.79769e+308	1.79769e+308	1.79769e+308	1.79769e+308	1	gi|78706696|ref|NP_001027151.1|	gi|78706696|ref|NP_001027151.1|	Ada2b, isoform B [Drosophila melanogaster]	Ada2b-PB	CG9638	30	1451	1451	30	0	1451	61.98	0.152305	19	564	564	19	0	564	47.93	0.0324406	24	844	844	24	0	844	48.83	0.0516433	24
3	9	0.066722	1	0.083676	2	0.047461	2	0.104017	2	0.180684	2	0.000485	1	137.571	172.528	97.8577	214.468	372.544	1	gi|24656885|ref|NP_726051.1|	gi|24656885|ref|NP_726051.1|	Sgf29 [Drosophila melanogaster]	Sgf29	CG30390	15	331	331	15	0	331	51.56	0.0667219	16	664	664	16	0	664	64.36	0.0733454	15	800	800	15	0	800	57.79	0.0940063	10
5	9	0.048197	1	0.020099	2	0.044376	2	0.07842	2	0.098449	2	0	0	1.79769e+308	1.79769e+308	1.79769e+308	1.79769e+308	1.79769e+308	2	gi|17647341|ref|NP_523395.1|;gi|442616782|ref|NP_001259667.1|	gi|17647341|ref|NP_523395.1|	diskette, isoform A [Drosophila melanogaster]	Ada3	CG7098	34	460	460	34	0	460	47.84	0.0481972	20	281	281	20	0	281	48.74	0.0161337	20	394	394	20	0	394	46.22	0.024065	30
8	9	0.033606	1	0.025861	2	0.01987	2	0.062502	2	0.064513	2	0	0	1.79769e+308	1.79769e+308	1.79769e+308	1.79769e+308	1.79769e+308	1	gi|24663348|ref|NP_648586.2|	gi|24663348|ref|NP_648586.2|	pcaf [Drosophila melanogaster]	Gcn5	CG4107	48	469	469	48	0	469	48.09	0.0336063	29	513	513	29	0	513	36.53	0.0201433	38	756	756	38	0	756	40.47	0.0315788	30
10	9	0.025345	1	0.026675	2	0.034955	2	0.008844	2	0.003125	2	0	0	1.79769e+308	1.79769e+308	1.79769e+308	1.79769e+308	1.79769e+308	2	gi|24583773|ref|NP_723703.1|;gi|24583781|ref|NP_723707.1|	gi|24583773|ref|NP_723703.1|	Ada1-2 [Drosophila melanogaster]	Ada1-2	CG31866	15	134	134	15	0	134	46.43	0.025345	10	119	119	10	0	119	39.29	0.0123339	14	372	372	14	0	372	46.1	0.0410164	12
13	7	0.018205	1	0.0223	2	0.046586	2	0.001532	2	0	0	0	0	1.79769e+308	1.79769e+308	1.79769e+308	1.79769e+308	0	1	gi|21356843|ref|NP_650146.1|	gi|21356843|ref|NP_650146.1|	Spt3 [Drosophila melanogaster]	Spt3	CG3169	13	120	120	13	0	120	46.88	0.0182049	5	178	178	5	0	178	16.67	0.0147976	9	337	337	9	0	337	27.34	0.0298032	14
36	6	0.00563	1	0.009584	2	0.010696	2	0.000261	1	0	0	0	0	1.79769e+308	1.79769e+308	1.79769e+308	1.79769e+308	0	1	gi|85726476|ref|NP_648659.2|	gi|85726476|ref|NP_648659.2|	Spt20, isoform A [Drosophila melanogaster]	Spt20	CG17689	21	181	181	21	0	181	20.13	0.00562962	24	364	364	24	0	364	18.31	0.00620392	41	715	715	41	0	715	29.58	0.0129638	17
7	6	0.034889	1	0.02968	2	0.046591	2	0.002118	1	0	0	0	0	1.79769e+308	1.79769e+308	1.79769e+308	1.79769e+308	0	1	gi|85726390|ref|NP_573248.2|	gi|85726390|ref|NP_573248.2|	CG6506 [Drosophila melanogaster]	Spt7	CG6506	13	215	215	13	0	215	54.6	0.0348885	7	175	175	7	0	175	26.18	0.0155613	11	463	463	11	0	463	35.65	0.0437977	11
6	7	0.0403	1	0.061733	2	0.070901	2	0.001921	2	0	0	0	0	1.79769e+308	1.79769e+308	1.79769e+308	1.79769e+308	0	1	gi|17137648|ref|NP_477418.1|	gi|17137648|ref|NP_477418.1|	TBP-associated factor 10b [Drosophila melanogaster]	Taf10b	CG3069	5	101	101	5	0	101	23.97	0.0403002	2	220	220	2	0	220	23.29	0.0481031	4	324	324	4	0	324	32.88	0.0753628	6
24	6	0.008619	1	0.006924	2	0.003425	2	0	0	0.000632	1	0	0	1.79769e+308	1.79769e+308	1.79769e+308	0	1.79769e+308	2	gi|24646042|ref|NP_731616.1|;gi|442618601|ref|NP_001262479.1|	gi|24646042|ref|NP_731616.1|	TBP-associated factor 12, isoform B [Drosophila melanogaster]	Taf12	CG17358	4	29	29	4	0	29	34.18	0.00861947	3	18	18	3	0	18	14.8	0.0029317	5	63	63	5	0	63	23.47	0.0109157	4
22	6	0.010319	1	0.013465	2	0.011363	2	0.000379	1	0	0	0	0	1.79769e+308	1.79769e+308	1.79769e+308	1.79769e+308	0	2	gi|19920480|ref|NP_608545.1|;gi|442625045|ref|NP_001259843.1|	gi|19920480|ref|NP_608545.1|	SAGA factor-like TAF6, isoform A [Drosophila melanogaster]	Saf6	CG3883	19	127	127	19	0	127	37.66	0.0103187	9	124	124	9	0	124	18.55	0.00552084	20	452	452	20	0	452	38.49	0.0214084	14
20	6	0.011212	1	0.023362	2	0.024921	2	0.001535	1	0	0	0	0	1.79769e+308	1.79769e+308	1.79769e+308	1.79769e+308	0	1	gi|24649265|ref|NP_651136.1|	gi|24649265|ref|NP_651136.1|	will decrease acetylation [Drosophila melanogaster]	wda	CG4448	23	143	143	23	0	143	40.92	0.0112121	22	246	246	22	0	246	34.45	0.0105694	34	791	791	34	0	791	46.97	0.0361537	15
21	6	0.011106	1	0.024482	2	0.012668	2	0.002149	1	0	0	0	0	1.79769e+308	1.79769e+308	1.79769e+308	1.79769e+308	0	1	gi|45549141|ref|NP_523391.3|	gi|45549141|ref|NP_523391.3|	enhancer of yellow 1 [Drosophila melanogaster]	e(y)1	CG6474	6	53	53	6	0	53	32.37	0.0111063	12	153	153	12	0	153	42.81	0.0175691	21	257	257	21	0	257	73.38	0.0313945	5
30	8	0.007498	1	0.006533	2	0.032467	2	0.003227	1	0.001565	2	0	0	1.79769e+308	1.79769e+308	1.79769e+308	1.79769e+308	1.79769e+308	1	gi|17864496|ref|NP_524846.1|	gi|17864496|ref|NP_524846.1|	enhancer of yellow 2 [Drosophila melanogaster]	e(y)2	CG15191	1	13	13	1	0	13	17.82	0.00749826	2	19	19	2	0	19	34.65	0.0060053	5	21	21	5	0	21	50.5	0.00706095	2
49	6	0.00306	1	0.007703	2	0.003196	2	0.000392	1	0	0	0	0	1.79769e+308	1.79769e+308	1.79769e+308	1.79769e+308	0	1	gi|442625444|ref|NP_001259933.1|	gi|442625444|ref|NP_001259933.1|	CG9866, isoform D [Drosophila melanogaster]	Atxn7	CG9866	14	51	51	14	0	51	21.52	0.00305977	16	92	92	16	0	92	22.35	0.00302462	31	354	354	31	0	354	33.99	0.0123808	10
51	5	0.002819	1	0.007266	2	0.00239	2	0	0	0	0	0	0	1.79769e+308	1.79769e+308	1.79769e+308	0	0	1	gi|221512822|ref|NP_524140.2|	gi|221512822|ref|NP_524140.2|	non-stop [Drosophila melanogaster]	not	CG4166	8	24	24	8	0	24	16.33	0.00281882	6	29	29	6	0	29	16.94	0.00186646	14	185	185	14	0	185	29.44	0.0126664	5
54	6	0.002675	1	0.003765	2	0.003935	2	0.000277	1	0	0	0	0	1.79769e+308	1.79769e+308	1.79769e+308	1.79769e+308	0	1	gi|161084802|ref|NP_001097638.1|	gi|161084802|ref|NP_001097638.1|	Sgf11 [Drosophila melanogaster]	Sgf11	CG13379	4	9	9	4	0	9	32.65	0.00267501	2	9	9	2	0	9	23.47	0.00146585	6	35	35	6	0	35	38.78	0.00606425	3
52	7	0.002798	1	0.00414	2	0.002061	2	0.000889	1	0.000621	1	0	0	1.79769e+308	1.79769e+308	1.79769e+308	1.79769e+308	1.79769e+308	1	gi|320543561|ref|NP_001097192.2|	gi|320543561|ref|NP_001097192.2|	Nipped-A, isoform E [Drosophila melanogaster]	Nipped-A	CG33554	45	182	182	45	0	182	18.39	0.0027975	34	148	148	34	0	148	12.43	0.00124659	88	785	785	88	0	785	27.76	0.00703389	11
32	6	0.006854	1	0.0301	2	0.03391	2	0.000639	1	0	0	0	0	1.79769e+308	1.79769e+308	1.79769e+308	1.79769e+308	0	1	gi|24645240|ref|NP_652189.1|	gi|24645240|ref|NP_652189.1|	splicing factor 3b subunit 5 CG11985 [Drosophila melanogaster]	Sf3b5	CG11985	1	10	10	1	0	10	15.29	0.00685361	5	22	22	5	0	22	55.29	0.00826241	5	130	130	5	0	130	72.94	0.0519385	4
11	8	0.024974	1	0.025626	2	0.043892	2	0.002789	1	0.000207	2	0.000237	1	105.376	108.127	185.198	11.7679	0.873418	1	gi|24654874|ref|NP_728546.1|	gi|24654874|ref|NP_728546.1|	splicing factor 3b subunit 3, isoform A | CG13900, isoform A [Drosophila melanogaster]	Sf3b3	CG13900	38	526	526	38	0	526	44.34	0.0249735	32	670	670	32	0	670	35.45	0.0174314	48	1222	1222	48	0	1222	44.34	0.0338214	25
9	9	0.027897	1	0.033748	2	0.038126	2	0.010913	2	0.004192	2	0.000659	1	42.3323	51.2109	57.8543	16.5599	6.36115	1	gi|17647521|ref|NP_524000.1|	gi|17647521|ref|NP_524000.1|	heat shock protein 27 [Drosophila melanogaster]	Hsp27	CG4466	13	102	102	13	0	102	54.46	0.0278971	6	261	261	6	0	261	38.03	0.0391168	9	178	178	9	0	178	53.99	0.0283795	9
15	9	0.014746	1	0.00089	2	0.000585	2	0.03772	2	0.044127	2	0.034939	4	0.42205	0.025473	0.0167435	1.0796	1.26297	2	gi|45549019|ref|NP_476610.2|;gi|45551505|ref|NP_728686.2|	gi|45549019|ref|NP_476610.2|	dre4, isoform A [Drosophila melanogaster]	dre4	CG1828	41	284	284	41	0	284	37.52	0.0147457	11	36	36	11	0	36	13.37	0.00102427	7	25	25	7	0	25	8.29	0.00075668	8
19	9	0.011275	1	0.035932	2	0.030272	2	0.006706	2	0.008255	2	0.000754	1	14.9536	47.6552	40.1485	8.8939	10.9483	1	gi|386770885|ref|NP_001246694.1|	gi|386770885|ref|NP_001246694.1|	heat shock protein 23, isoform B [Drosophila melanogaster]	Hsp23	CG4463	10	36	36	10	0	36	77.42	0.0112753	11	240	240	11	0	240	66.13	0.0411909	13	168	168	13	0	168	74.19	0.0306734	12
23	9	0.009427	1	0.00077	2	0.000573	2	0.035768	2	0.025074	2	0.037952	4	0.248393	0.0202888	0.015098	0.942454	0.660677	1	gi|24762396|ref|NP_523830.2|	gi|24762396|ref|NP_523830.2|	structure specific recognition protein [Drosophila melanogaster]	Ssrp	CG4817	20	117	117	20	0	117	31.26	0.00942727	7	20	20	7	0	20	14.38	0.00088307	8	14	14	8	0	14	11.34	0.00065759	5
16	9	0.012933	1	0.024885	2	0.013291	2	0.009565	2	0.001022	2	0.011685	4	1.1068	2.12965	1.13744	0.818571	0.0874626	1	gi|24655737|ref|NP_523795.2|	gi|24655737|ref|NP_523795.2|	beta-Tubulin at 56D, isoform B [Drosophila melanogaster]	betaTub56D	CG9277	16	100	88	11	12	99.234	45.19	0.0129328	17	422	232	9	190	387.76	44.3	0.0276922	22	300	191	10	109	290.612	50.11	0.0220786	20
50	9	0.002984	1	0.001528	2	0.011165	2	0.0022	2	0.001988	2	0.043893	4	0.0679835	0.0348119	0.254369	0.0501219	0.045292	1	gi|281364339|ref|NP_608791.2|	gi|281364339|ref|NP_608791.2|	spindly [Drosophila melanogaster]	Spindly	CG15415	11	40	40	11	0	40	19.33	0.00298365	16	62	62	16	0	62	22.92	0.00253422	6	12	12	6	0	12	9.6	0.00052179	31
25	9	0.008599	1	0.018304	2	0.008815	2	0.006639	2	0.00736	2	0.000676	3	12.7204	27.0769	13.0399	9.82101	10.8876	1	gi|442619165|ref|NP_001262586.1|	gi|442619165|ref|NP_001262586.1|	heat shock protein cognate 4, isoform G [Drosophila melanogaster]	Hsc70-4	CG4264	23	99	83	21	16	96.094	46.39	0.00859912	18	220	128	13	92	195.35	38.86	0.00957935	27	532	376	21	156	518.147	49.31	0.0270294	15
43	9	0.003366	1	0.004841	2	0.002847	2	0.002453	2	0.002275	2	0.002045	4	1.64597	2.36724	1.39218	1.19951	1.11247	1	gi|24641408|ref|NP_727565.1|	gi|24641408|ref|NP_727565.1|	heat shock protein cognate 3, isoform D [Drosophila melanogaster]	Hsc70-3	CG4147	8	45	34	6	11	37.906	20.43	0.00336622	18	129	78	13	51	102.121	39.02	0.0049695	16	154	66	11	88	91.0498	30.34	0.00471346	10
18	9	0.012346	1	0.001185	2	0.000823	2	0.001406	2	0.002178	2	0.007716	4	1.60005	0.153577	0.106661	0.182219	0.282271	1	gi|24653084|ref|NP_610793.1|	gi|24653084|ref|NP_610793.1|	CG13151 [Drosophila melanogaster]	CG13151	CG13151	15	128	128	15	0	128	28.81	0.0123456	3	14	14	3	0	14	5.96	0.00073994	10	29	29	10	0	29	19.21	0.00163052	5
38	9	0.004655	1	0.003912	2	0.002883	2	0.002519	2	0.000208	2	0.002596	2	1.79314	1.50693	1.11055	0.970339	0.0801233	1	gi|24652838|ref|NP_725085.1|	gi|24652838|ref|NP_725085.1|	elongation factor 1alpha48D, isoform C [Drosophila melanogaster]	Ef1alpha48D	CG8280	4	37	37	4	0	37	17.49	0.00465542	8	72	72	8	0	72	19.87	0.00496426	4	39	39	4	0	39	15.77	0.00286054	3
76	9	0.001054	1	0.001313	2	0.00169	2	0.001	2	0.001063	2	0.003229	3	0.326417	0.406627	0.523382	0.309693	0.329204	1	gi|24654017|ref|NP_611084.2|	gi|24654017|ref|NP_611084.2|	CG8414 [Drosophila melanogaster]	CG8414	CG8414	6	18	18	6	0	18	11.66	0.00105387	15	68	68	15	0	68	17.19	0.00218167	7	13	13	7	0	13	9.55	0.0004437	11
135	8	0.000228	1	0.010404	2	0.014158	2	0.028359	2	0.106395	1	0.002618	4	0.0870894	3.97403	5.40794	10.8323	40.6398	1	gi|17137636|ref|NP_477412.1|	gi|17137636|ref|NP_477412.1|	nop5 [Drosophila melanogaster]	nop5	CG10206	1	2	2	1	0	2	3.72	0.00022801	18	315	315	18	0	315	45.21	0.0196785	4	17	17	4	0	17	13.31	0.00112978	23
88	8	0.000822	1	0.005669	2	0.009708	2	0.0137	2	0.030509	1	0.001249	3	0.658127	4.53883	7.77262	10.9688	24.4267	1	gi|28572126|ref|NP_651040.3|	gi|28572126|ref|NP_651040.3|	Nop56 [Drosophila melanogaster]	Nop56	CG13849	4	7	7	4	0	7	14.52	0.00082216	13	157	157	13	0	157	35.08	0.0101046	6	18	18	6	0	18	17.14	0.00123241	16
14	8	0.016182	1	0.012138	2	0.017541	2	0.006072	2	0.003026	1	0.005943	4	2.72287	2.0424	2.95154	1.02171	0.50917	2	gi|17136564|ref|NP_476772.1|;gi|17737821|ref|NP_524264.1|	gi|17136564|ref|NP_476772.1|	alpha-Tubulin at 84B [Drosophila melanogaster]	alphaTub84B	CG1913	12	125	125	12	0	125	42.44	0.0161821	10	172	172	10	0	172	32.89	0.0122016	12	160	160	12	0	160	38	0.0120746	12
45	8	0.003218	1	0.002361	2	0.008054	1	0.006715	2	0.029463	2	0.003402	2	0.945914	0.694004	2.36743	1.97384	8.66049	1	gi|17647425|ref|NP_523817.1|	gi|17647425|ref|NP_523817.1|	fibrillarin [Drosophila melanogaster]	Fib	CG9888	3	19	19	3	0	19	14.24	0.00321761	5	36	36	5	0	36	21.22	0.00334077	5	14	14	5	0	14	21.8	0.00138208	7
242	8	0	0	0.006353	2	0.003022	2	0.000247	2	0.00071	2	0.00634	4	0	1.00205	0.476656	0.038959	0.111987	2	gi|320544372|ref|NP_001189010.1|;gi|62471805|ref|NP_001014552.1|	gi|320544372|ref|NP_001189010.1|	zipper, isoform G [Drosophila melanogaster]	zip	CG15792	X	X	X	X	X	X	X	X	74	760	760	74	0	760	45.21	0.0123092	10	23	23	10	0	23	7.41	0.00039628	37
149	8	0.000163	1	0.004652	2	0.005013	2	5.1e-05	2	0.000431	1	0.002683	2	0.0607529	1.73388	1.86843	0.0190086	0.160641	2	gi|24645663|ref|NP_731472.1|;gi|24645665|ref|NP_731473.1|	gi|24645663|ref|NP_731472.1|	slender lobes, isoform B [Drosophila melanogaster]	sle	CG12819	3	4	4	3	0	4	5.24	0.00016295	42	404	404	42	0	404	35.73	0.00901879	6	12	12	6	0	12	6.08	0.00028498	34
55	8	0.002668	1	0.002126	2	0.003996	2	0.000966	2	0.001045	1	0.001329	1	2.00752	1.5997	3.00677	0.726862	0.786305	1	gi|17647889|ref|NP_524002.1|	gi|17647889|ref|NP_524002.1|	ribosomal protein S17 [Drosophila melanogaster]	RpS17	CG3922	1	6	6	1	0	6	16.79	0.0026682	2	10	10	2	0	10	27.48	0.00243687	2	7	7	2	0	7	19.08	0.00181465	2
69	8	0.001376	1	0.001403	2	0.000824	2	0.000327	2	0.000108	1	0.000274	1	5.0219	5.12044	3.0073	1.19343	0.394161	1	gi|17738165|ref|NP_524474.1|	gi|17738165|ref|NP_524474.1|	heat shock protein 68 [Drosophila melanogaster]	Hsp68	CG5436	4	15	15	4	0	15	12.13	0.00137612	9	77	26	6	51	35.328	20.63	0.00177602	8	70	17	7	53	19.2695	20.63	0.00103053	4
214	8	4.7e-05	1	0.001477	2	0.001118	1	0.000248	2	0.000658	2	0.000453	1	0.103753	3.26049	2.46799	0.547461	1.45254	1	gi|24586311|ref|NP_724582.1|	gi|24586311|ref|NP_724582.1|	scraps, isoform B [Drosophila melanogaster]	scra	CG2092	1	1	1	1	0	1	2.18	4.702e-05	17	104	104	17	0	104	22.68	0.00267957	4	10	10	4	0	10	5.17	0.00027409	12
42	7	0.003575	1	0.014556	2	0.035541	1	0.053452	1	0.042855	2	0.005937	4	0.602156	2.45174	5.98636	9.0032	7.21829	1	gi|17647135|ref|NP_523800.1|	gi|17647135|ref|NP_523800.1|	actin 57B, isoform A [Drosophila melanogaster]	Act57B	CG10067	7	27	10	2	17	23.0769	27.13	0.00357543	10	339	57	1	282	339	37.77	0.0287816	4	11	0	0	11	3.66667	12.77	0.00033117	13
28	7	0.00758	1	0.002234	2	0.031748	1	0.141842	1	0.015202	2	0.004775	4	1.58743	0.467853	6.6488	29.7051	3.18366	1	gi|62473526|ref|NP_001014726.1|	gi|62473526|ref|NP_001014726.1|	actin 5C, isoform C [Drosophila melanogaster]	Act5C	CG4027	9	62	3	2	59	48.9231	42.02	0.00757992	16	372	0	0	372	45	60.11	0.00382056	7	18	0	0	18	7.16667	21.28	0.00064728	21
4	7	0.062021	1	0.004261	1	0.000405	1	0.009533	2	0.019217	2	0.086314	4	0.718551	0.0493663	0.00469217	0.110446	0.222641	1	gi|24762837|ref|NP_726513.1|	gi|24762837|ref|NP_726513.1|	CG30428 [Drosophila melanogaster]	CG30428	CG30428	18	280	280	18	0	280	58.56	0.0620213	X	X	X	X	X	X	X	X	5	33	33	5	0	33	28.9	0.00426111	1
2	7	0.076659	1	0.001291	2	0.003715	1	0.004386	2	0.034162	1	0.056564	4	1.35526	0.0228237	0.0656778	0.0775405	0.603953	1	gi|62862344|ref|NP_001015319.1|	gi|62862344|ref|NP_001015319.1|	eukaryotic initiation factor 4B, isoform B [Drosophila melanogaster]	eIF-4B	CG10837	24	604	604	24	0	604	52.94	0.0766589	11	35	35	11	0	35	33.33	0.00243421	1	2	2	1	0	2	5.45	0.00014797	9
134	7	0.000229	1	0.01106	1	0.003776	1	0.016447	2	0.018306	2	0.000638	2	0.358934	17.3354	5.9185	25.779	28.6928	1	gi|281364189|ref|NP_001163289.1|	gi|281364189|ref|NP_001163289.1|	nucleolar protein at 60B, isoform F [Drosophila melanogaster]	Nop60B	CG3333	1	2	2	1	0	2	3.15	0.00022935	10	176	176	10	0	176	21.85	0.0110599	X	X	X	X	X	X	X	X	9
239	7	0	0	0.013697	2	0.006071	2	0.003216	2	0.000394	1	0.001293	3	0	10.5932	4.69528	2.48724	0.304718	1	gi|17530815|ref|NP_511057.1|	gi|17530815|ref|NP_511057.1|	spaghetti squash [Drosophila melanogaster]	sqh	CG3595	X	X	X	X	X	X	X	X	8	144	144	8	0	144	50.57	0.026419	2	5	5	2	0	5	20.69	0.00097586	5
241	7	0	0	0.006563	2	0.003099	2	0.00442	2	0.009782	1	0.008373	4	0	0.783829	0.370118	0.527887	1.16828	2	gi|17530801|ref|NP_511049.1|;gi|386763848|ref|NP_001245533.1|	gi|17530801|ref|NP_511049.1|	myosin light chain cytoplasmic, isoform A [Drosophila melanogaster]	Mlc-c	CG3201	X	X	X	X	X	X	X	X	7	53	53	7	0	53	68.03	0.0115096	2	7	7	2	0	7	17.69	0.00161713	3
41	7	0.00369	1	0.000113	1	0.000118	1	0.003027	2	0.002187	2	0.014141	3	0.260943	0.00799095	0.00834453	0.214058	0.154657	1	gi|161078302|ref|NP_001097795.1|	gi|161078302|ref|NP_001097795.1|	Rrp6 [Drosophila melanogaster]	Rrp6	CG7292	18	57	57	18	0	57	28.78	0.00368953	X	X	X	X	X	X	X	X	2	3	3	2	0	3	2.56	0.0001132	1
126	7	0.000246	1	0.007408	1	0.002085	2	0.002742	2	0.004623	1	0.001031	2	0.238603	7.18526	2.02231	2.65955	4.484	1	gi|17137002|ref|NP_477043.1|	gi|17137002|ref|NP_477043.1|	CG4038 [Drosophila melanogaster]	CG4038	CG4038	1	1	1	1	0	1	7.59	0.0002458	4	55	55	4	0	55	21.94	0.00740828	X	X	X	X	X	X	X	X	2
203	7	6.3e-05	1	6.9e-05	1	0.000115	1	0.00386	2	0.003845	2	0.000302	1	0.208609	0.228477	0.380795	12.7815	12.7318	1	gi|45551966|ref|NP_733041.2|	gi|45551966|ref|NP_733041.2|	scaffold attachment factor B, isoform B [Drosophila melanogaster]	Saf-B	CG6995	1	1	1	1	0	1	1.29	6.278e-05	2	2	2	2	0	2	3.66	6.88e-05	X	X	X	X	X	X	X	X	1
37	7	0.005602	1	0.001935	2	0.004707	2	0.001044	1	0.00119	1	0	0	1.79769e+308	1.79769e+308	1.79769e+308	1.79769e+308	1.79769e+308	1	gi|17647519|ref|NP_523997.1|	gi|17647519|ref|NP_523997.1|	heat shock protein 26 [Drosophila melanogaster]	Hsp26	CG4183	6	20	20	6	0	20	46.63	0.00560151	1	5	5	1	0	5	5.29	0.00076738	5	19	19	5	0	19	41.83	0.0031021	6
296	7	0	0	0.000822	2	0.001177	1	0.000185	2	0.000314	2	0.000744	4	0	1.10484	1.58199	0.248656	0.422043	1	gi|24654797|ref|NP_725750.1|	gi|24654797|ref|NP_725750.1|	polyA-binding protein, isoform C [Drosophila melanogaster]	pAbp	CG5119	X	X	X	X	X	X	X	X	5	22	22	5	0	22	11.67	0.00110774	5	10	10	5	0	10	12.3	0.00053564	4
140	7	0.000194	1	0.000519	2	0.000201	2	0.00018	2	0	0	0	0	1.79769e+308	1.79769e+308	1.79769e+308	1.79769e+308	0	2	gi|28574115|ref|NP_609336.3|;gi|320544858|ref|NP_001188767.1|	gi|28574115|ref|NP_609336.3|	CG4747, isoform A [Drosophila melanogaster]	CG4747	CG4747	2	2	2	2	0	2	3.49	0.00019354	4	10	10	4	0	10	11.79	0.00053028	2	9	9	2	0	9	7.48	0.0005077	1
147	7	0.000175	1	0.000703	2	0.000486	2	6.5e-05	1	8.2e-05	1	8.4e-05	1	2.08333	8.36905	5.78571	0.77381	0.97619	1	gi|221330424|ref|NP_725859.2|	gi|221330424|ref|NP_725859.2|	enabled, isoform B [Drosophila melanogaster]	ena	CG15112	1	5	0	0	5	2.5	2.16	0.00017463	8	21	4	1	17	13.7143	14.27	0.00052494	7	30	7	1	23	21.6364	14.15	0.00088101	3
48	6	0.003079	1	0.000276	1	0.000217	1	0.008169	1	0.001788	2	0.012458	4	0.24715	0.0221544	0.0174185	0.655723	0.143522	1	gi|442627738|ref|NP_001260437.1|	gi|442627738|ref|NP_001260437.1|	Ski6, isoform B [Drosophila melanogaster]	Ski6	CG15481	4	13	13	4	0	13	27.24	0.00307855	X	X	X	X	X	X	X	X	1	2	2	1	0	2	4.88	0.0002761	1
304	6	0	0	0.000763	2	0.011194	1	0.005031	2	0.005946	1	0	0	0	1.79769e+308	1.79769e+308	1.79769e+308	1.79769e+308	1	gi|24647110|ref|NP_524364.2|	gi|24647110|ref|NP_524364.2|	FK506-binding protein 1 [Drosophila melanogaster]	FK506-bp1	CG6226	X	X	X	X	X	X	X	X	6	16	16	6	0	16	15.97	0.00143072	1	1	1	1	0	1	2.24	9.513e-05	8
53	6	0.002746	1	0.006993	2	0.001258	2	0.000155	1	0	0	0.028876	2	0.0950963	0.242173	0.0435656	0.00536778	0	1	gi|17137500|ref|NP_477329.1|	gi|17137500|ref|NP_477329.1|	ebi [Drosophila melanogaster]	ebi	CG4063	5	33	33	5	0	33	12.86	0.00274634	7	62	62	7	0	62	16	0.00282746	12	230	230	12	0	230	27.71	0.0111582	3
29	6	0.007517	1	0.004377	1	0.003556	2	0.002475	2	0	0	0.008581	2	0.876005	0.51008	0.414404	0.288428	0	2	gi|78707142|ref|NP_001027376.1|;gi|78707162|ref|NP_001027386.1|	gi|78707142|ref|NP_001027376.1|	histone H2A [Drosophila melanogaster]	His2A:CG33859	CG33859	1	16	16	1	0	16	18.55	0.00751687	1	17	17	1	0	17	18.55	0.00437653	X	X	X	X	X	X	X	X	2
261	6	0	0	0.002234	2	0.012211	1	0.007808	1	0.007706	2	0.004775	4	0	0.467853	2.55728	1.63518	1.61382	1	gi|17647133|ref|NP_523625.1|	gi|17647133|ref|NP_523625.1|	actin 42A [Drosophila melanogaster]	Act42A	CG12051	7	59	0	0	59	0	34.57	X	16	372	0	0	372	45	60.11	0.00382056	7	18	0	0	18	7.16667	21.28	0.00064728	20
40	6	0.004002	1	0.003611	2	0.003681	2	0.000826	1	0	0	0.008639	1	0.463248	0.417988	0.426091	0.0956129	0	1	gi|20130247|ref|NP_611693.1|	gi|20130247|ref|NP_611693.1|	ribosomal protein S24 [Drosophila melanogaster]	RpS24	CG3751	1	9	9	1	0	9	11.45	0.0040023	2	19	19	2	0	19	20.61	0.00463004	2	10	10	2	0	10	20.61	0.00259235	2
106	6	0.000428	1	0.001134	2	0.009937	1	0.004399	1	0.001609	1	0	0	1.79769e+308	1.79769e+308	1.79769e+308	1.79769e+308	1.79769e+308	1	gi|24659458|ref|NP_729177.1|	gi|24659458|ref|NP_729177.1|	CG8368, isoform B [Drosophila melanogaster]	CG8368	CG8368	2	5	5	2	0	5	7.34	0.00042772	8	42	42	8	0	42	14.83	0.00196882	3	6	6	3	0	6	5.58	0.00029921	17
47	6	0.003121	1	0.003144	2	0.002854	1	0.000967	1	0.00428	1	0.003109	1	1.00386	1.01126	0.91798	0.311032	1.37665	1	gi|442624965|ref|NP_001259822.1|	gi|442624965|ref|NP_001259822.1|	ribosomal protein LP1, isoform B [Drosophila melanogaster]	RpLP1	CG4087	3	6	6	3	0	6	46.43	0.00312084	2	21	21	2	0	21	42.86	0.00598555	1	1	1	1	0	1	28.57	0.00030321	3
65	6	0.0017	1	0.000132	1	0.000104	1	0.001355	2	0.000666	1	0.003013	2	0.564222	0.0438102	0.0345171	0.449718	0.221042	1	gi|281361467|ref|NP_001163572.1|	gi|281361467|ref|NP_001163572.1|	karyopherin alpha3, isoform D [Drosophila melanogaster]	Kap-alpha3	CG9423	4	15	15	4	0	15	17.12	0.00170007	X	X	X	X	X	X	X	X	1	2	2	1	0	2	2.14	0.00013214	1
39	6	0.004124	1	0.001007	2	0.000472	1	0.003833	1	0.00303	1	0.007704	1	0.535306	0.130711	0.0612669	0.497534	0.393302	1	gi|45552665|ref|NP_995857.1|	gi|45552665|ref|NP_995857.1|	ribosomal protein LP2, isoform B [Drosophila melanogaster]			1	8	8	1	0	8	11.5	0.0041243	3	5	5	3	0	5	38.05	0.00141252	1	2	2	1	0	2	11.5	0.00060106	1
113	6	0.000347	1	9.8e-05	2	0.009832	1	0.007089	1	0.000204	1	0.000259	1	1.33977	0.378378	37.9614	27.3707	0.787645	1	gi|116007852|ref|NP_001036624.1|	gi|116007852|ref|NP_001036624.1|	casein kinase IIalpha, isoform D [Drosophila melanogaster]	CkIIalpha	CG17520	1	2	2	1	0	2	5.65	0.00034676	1	1	1	1	0	1	4.46	9.501e-05	1	1	1	1	0	1	3.57	0.00010107	12
90	6	0.000727	1	0.00406	2	0.001	2	0	0	0.000388	1	0.005619	2	0.129382	0.722548	0.177968	0	0.0690514	1	gi|28571934|ref|NP_733405.2|	gi|28571934|ref|NP_733405.2|	CIN85 and CD2AP orthologue, isoform C [Drosophila melanogaster]	cindr	CG31012	4	11	11	4	0	11	9.98	0.00072655	21	135	135	21	0	135	36.96	0.00488616	21	84	84	21	0	84	31.97	0.00323427	10
82	6	0.000868	1	0.004021	2	0.00305	1	0.000473	1	0.000377	1	0.000265	1	3.27547	15.1736	11.5094	1.78491	1.42264	1	gi|22024031|ref|NP_523842.2|	gi|22024031|ref|NP_523842.2|	beta-Tubulin at 60D [Drosophila melanogaster]	betaTub60D	CG3401	6	18	6	1	12	6.76596	14.54	0.00086818	12	241	51	4	190	85.2403	30.62	0.00599366	18	127	18	6	109	27.3876	38.99	0.00204862	13
107	6	0.000416	1	0.003236	2	0.002664	1	0.000773	1	0.002935	1	0.000622	1	0.66881	5.20257	4.28296	1.24277	4.71865	1	gi|17647883|ref|NP_523813.1|	gi|17647883|ref|NP_523813.1|	ribosomal protein L23 [Drosophila melanogaster]	RpL23	CG3661	1	1	1	1	0	1	14.29	0.00041611	4	22	22	4	0	22	40	0.00501646	3	6	6	3	0	6	32.14	0.00145542	2
262	6	0	0	0.002128	2	0.000353	1	0.000719	1	0.00109	2	0	0	0	1.79769e+308	1.79769e+308	1.79769e+308	1.79769e+308	1	gi|24640451|ref|NP_727218.1|	gi|24640451|ref|NP_727218.1|	ribosomal protein S14a, isoform A [Drosophila melanogaster]	RpS14a	CG1524	X	X	X	X	X	X	X	X	7	18	18	7	0	18	41.06	0.00380538	1	2	2	1	0	2	7.28	0.0004498	1
306	6	0	0	0.000741	2	0.00487	1	0.000287	2	0.000363	1	0	0	0	1.79769e+308	1.79769e+308	1.79769e+308	1.79769e+308	1	gi|442622685|ref|NP_001260762.1|	gi|442622685|ref|NP_001260762.1|	inner centromere protein, isoform B [Drosophila melanogaster]	Incenp	CG12165	X	X	X	X	X	X	X	X	5	34	34	5	0	34	10.6	0.00143759	1	1	1	1	0	1	2.52	4.498e-05	12
99	6	0.000542	1	0.000158	1	0.001983	1	0.001553	2	0.000637	1	0	0	1.79769e+308	1.79769e+308	1.79769e+308	1.79769e+308	1.79769e+308	5	gi|386764245|ref|NP_001245628.1|;gi|386764247|ref|NP_001245629.1|;gi|386764249|ref|NP_001245630.1|;gi|442616024|ref|NP_001259462.1|;gi|45554910|ref|NP_996415.1|	gi|386764245|ref|NP_001245628.1|	casein kinase II beta subunit, isoform H [Drosophila melanogaster]	CkIIbeta	CG15224	1	2	2	1	0	2	10.7	0.00054191	X	X	X	X	X	X	X	X	1	1	1	1	0	1	4.19	0.00015795	4
74	6	0.001092	1	0.001812	2	0.000527	2	5.6e-05	1	0	0	0.006503	2	0.167922	0.278641	0.0810395	0.00861141	0	1	gi|442632015|ref|NP_001261782.1|	gi|442632015|ref|NP_001261782.1|	CG10984, isoform D [Drosophila melanogaster]	CG10984	CG10984	3	12	12	3	0	12	12.81	0.00109229	7	12	12	7	0	12	17.34	0.00059856	13	57	57	13	0	57	30.31	0.00302454	3
448	6	0	0	0.000172	1	0.000215	1	0.001935	2	0.000444	2	0.001004	2	0	0.171315	0.214143	1.92729	0.442231	1	gi|24642480|ref|NP_727962.1|	gi|24642480|ref|NP_727962.1|	no on or off transient A, isoform B [Drosophila melanogaster]	nonA	CG4211	X	X	X	X	X	X	X	X	3	4	3	2	1	4	5.12	0.00017209	X	X	X	X	X	X	X	X	3
89	6	0.000815	1	0.000468	2	0	0	0.000442	2	0.000479	1	0.004262	1	0.191225	0.109808	0	0.103707	0.112389	1	gi|22024141|ref|NP_610939.2|	gi|22024141|ref|NP_610939.2|	ribosomal protein S23 [Drosophila melanogaster]	RpS23	CG8415	1	2	2	1	0	2	13.99	0.00081477	1	1	1	1	0	1	7.69	0.00022324	1	3	3	1	0	3	7.69	0.00071244	X
145	6	0.000184	1	0.000973	2	0.00084	1	0.000455	1	0.000432	1	0.000633	2	0.290679	1.53712	1.32701	0.718799	0.682464	1	gi|442634122|ref|NP_001262202.1|	gi|442634122|ref|NP_001262202.1|	ribosomal protein LP0, isoform B [Drosophila melanogaster]	RpLP0	CG7490	1	1	1	1	0	1	4.42	0.00018377	5	14	14	5	0	14	22.4	0.00140985	3	5	5	3	0	5	12.93	0.00053564	3
94	6	0.000641	1	0.00034	1	0.000269	2	0.000272	1	0.000371	1	0.000354	3	1.81073	0.960452	0.759887	0.768362	1.04802	1	gi|24640346|ref|NP_727178.1|	gi|24640346|ref|NP_727178.1|	CG1677, isoform B [Drosophila melanogaster]	CG1677	CG1677	3	11	11	3	0	11	5.4	0.00064081	X	X	X	X	X	X	X	X	4	10	10	4	0	10	7.9	0.0003396	3
129	6	0.000237	1	0.000921	2	0.000217	1	0.000221	1	0.000835	1	0	0	1.79769e+308	1.79769e+308	1.79769e+308	1.79769e+308	1.79769e+308	1	gi|17136324|ref|NP_476632.1|	gi|17136324|ref|NP_476632.1|	ribosomal protein S3 [Drosophila melanogaster]	RpS3	CG6779	1	1	1	1	0	1	10.16	0.00023681	2	11	11	2	0	11	10.57	0.00142745	3	3	3	3	0	3	13.82	0.00041414	1
193	6	8.1e-05	1	0.000764	2	0.000467	2	0	0	9.6e-05	1	0.00052	3	0.155769	1.46923	0.898077	0	0.184615	2	gi|17864514|ref|NP_524858.1|;gi|386771356|ref|NP_001246817.1|	gi|17864514|ref|NP_524858.1|	protein on ecdysone puffs, isoform B [Drosophila melanogaster]	Pep	CG6143	1	1	1	1	0	1	3.35	8.136e-05	6	30	30	6	0	30	11.03	0.00133755	3	4	4	3	0	4	4.05	0.00018972	6
347	6	0	0	0.000446	2	0.000397	1	0.000336	2	0.00017	1	0	0	0	1.79769e+308	1.79769e+308	1.79769e+308	1.79769e+308	1	gi|24646562|ref|NP_731807.1|	gi|24646562|ref|NP_731807.1|	DnaJ-like-2, isoform E [Drosophila melanogaster]	Droj2	CG8863	X	X	X	X	X	X	X	X	3	7	7	3	0	7	9.93	0.00055449	1	4	4	1	0	4	3.23	0.00033707	3
163	6	0.000138	1	0.000495	2	0.00038	1	0.000171	1	0.000651	1	0.00062	1	0.222581	0.798387	0.612903	0.275806	1.05	1	gi|386769241|ref|NP_001245919.1|	gi|386769241|ref|NP_001245919.1|	heterogeneous nuclear ribonucleoprotein at 27C, isoform H [Drosophila melanogaster]	Hrb27C	CG10377	1	1	1	1	0	1	5.46	0.00013837	4	12	12	4	0	12	15.91	0.00090992	1	1	1	1	0	1	4.75	8.066e-05	1
97	6	0.00062	1	0.000143	2	0.000283	1	0.000384	1	0.000364	1	0.000309	1	2.00647	0.462783	0.915858	1.24272	1.17799	1	gi|19921802|ref|NP_610355.1|	gi|19921802|ref|NP_610355.1|	nucleoporin 50 [Drosophila melanogaster]	Nup50	CG2158	1	6	6	1	0	6	2.84	0.00061974	2	4	4	2	0	4	6.03	0.0002264	1	1	1	1	0	1	1.6	6.021e-05	2
115	6	0.000321	1	0.000545	2	0.000294	1	7.5e-05	1	0.000189	1	0	0	1.79769e+308	1.79769e+308	1.79769e+308	1.79769e+308	1.79769e+308	2	gi|161076373|ref|NP_610316.3|;gi|281360325|ref|NP_001163075.1|	gi|161076373|ref|NP_610316.3|	CG1399, isoform B [Drosophila melanogaster]	LRR	CG1399	4	8	8	4	0	8	5.44	0.00032097	13	40	40	13	0	40	12.4	0.00087942	6	9	9	6	0	9	6.89	0.00021049	5
194	6	8.1e-05	1	0.000248	2	0.000296	1	0.0001	1	0.000286	1	0.000195	1	0.415385	1.27179	1.51795	0.512821	1.46667	1	gi|24644479|ref|NP_524243.2|	gi|24644479|ref|NP_524243.2|	Rm62, isoform A [Drosophila melanogaster]	Rm62	CG10279	1	1	1	1	0	1	2.78	8.102e-05	5	9	5	3	4	7.25	8.9	0.00032189	3	11	1	1	10	3.66667	5.01	0.00017318	2
432	6	0	0	0.000195	2	0.000623	1	0.000123	2	0.000133	1	0	0	0	1.79769e+308	1.79769e+308	1.79769e+308	1.79769e+308	1	gi|17137528|ref|NP_477347.1|	gi|17137528|ref|NP_477347.1|	Srp54 [Drosophila melanogaster]	Srp54	CG4602	X	X	X	X	X	X	X	X	2	2	2	2	0	2	5.65	0.00012446	3	4	4	3	0	4	9.55	0.00026479	4
217	6	4.6e-05	1	0.000185	2	9.1e-05	2	4.3e-05	1	0	0	0	0	1.79769e+308	1.79769e+308	1.79769e+308	1.79769e+308	0	1	gi|45551908|ref|NP_732100.2|	gi|45551908|ref|NP_732100.2|	serpent, isoform A [Drosophila melanogaster]	srp	CG3992	1	1	1	1	0	1	3.4	4.609e-05	4	7	0	0	7	3.5	5.22	8.839e-05	8	21	0	0	21	10.5	9.81	0.0002821	1
427	5	0	0	0.000201	2	9.2e-05	2	4.3e-05	1	0	0	0	0	0	1.79769e+308	1.79769e+308	1.79769e+308	0	1	gi|24647320|ref|NP_732098.1|	gi|24647320|ref|NP_732098.1|	serpent, isoform B [Drosophila melanogaster]	srp	CG3992	X	X	X	X	X	X	X	X	4	7	0	0	7	3.5	5.28	8.946e-05	9	23	0	0	23	11.5	11.05	0.00031268	1
238	5	0	0	0.013749	2	0.010823	1	0.063157	1	0.006419	1	0.006159	2	0	2.23234	1.75727	10.2544	1.04221	1	gi|24652542|ref|NP_610610.1|	gi|24652542|ref|NP_610610.1|	CG7637 [Drosophila melanogaster]	CG7637	CG7637	X	X	X	X	X	X	X	X	2	53	53	2	0	53	40.63	0.0264362	1	2	2	1	0	2	20.31	0.00106124	3
26	5	0.008211	1	0.000342	1	0	0	0.005498	2	0.007061	1	0.025123	3	0.326832	0.013613	0	0.218843	0.281057	1	gi|24762324|ref|NP_611807.1|	gi|24762324|ref|NP_611807.1|	Rrp4 [Drosophila melanogaster]	Rrp4	CG3931	8	42	42	8	0	42	36.91	0.00821054	X	X	X	X	X	X	X	X	2	3	3	2	0	3	9.4	0.00034188	X
44	5	0.003315	1	0.015934	2	0.006931	1	0.002054	1	0	0	0.007486	3	0.442827	2.12851	0.925862	0.274379	0	1	gi|78707160|ref|NP_001027385.1|	gi|78707160|ref|NP_001027385.1|	histone H2B [Drosophila melanogaster]	His2B:CG33868	CG33868	1	7	7	1	0	7	12.2	0.00331537	3	93	93	3	0	93	26.83	0.0241369	1	28	28	1	0	28	12.2	0.00773068	3
237	5	0	0	0.016973	1	0.016612	1	0.000218	2	0.000118	1	6e-05	1	0	282.883	276.867	3.63333	1.96667	1	gi|442634079|ref|NP_001262195.1|	gi|442634079|ref|NP_001262195.1|	Nopp140, isoform E [Drosophila melanogaster]	Nopp140	CG7421	X	X	X	X	X	X	X	X	21	437	27	4	410	411	21.35	0.0169732	X	X	X	X	X	X	X	X	19
280	5	0	0	0.0011	2	0.004962	1	0.007656	1	0.005877	1	0	0	0	1.79769e+308	1.79769e+308	1.79769e+308	1.79769e+308	1	gi|24641357|ref|NP_727547.1|	gi|24641357|ref|NP_727547.1|	bifocal, isoform B [Drosophila melanogaster]	bif	CG1822	X	X	X	X	X	X	X	X	20	83	13	3	70	83	31.42	0.00214543	1	2	2	1	0	2	1.13	5.5e-05	31
64	5	0.001832	1	0.000427	1	0	0	0.007857	1	0.001035	2	0.011534	3	0.158835	0.037021	0	0.681203	0.0897347	1	gi|24642361|ref|NP_573092.1|	gi|24642361|ref|NP_573092.1|	Rrp47 [Drosophila melanogaster]	Rrp47	CG8928	3	5	5	3	0	5	25.79	0.00183194	X	X	X	X	X	X	X	X	1	2	2	1	0	2	5.66	0.00042717	X
104	5	0.000461	1	0.00495	1	0.007082	1	0.013819	1	0.004225	1	0.00036	2	1.28056	13.75	19.6722	38.3861	11.7361	1	gi|24645384|ref|NP_649899.1|	gi|24645384|ref|NP_649899.1|	rumpelstiltskin, isoform A [Drosophila melanogaster]	rump	CG9373	1	5	5	1	0	5	2.69	0.00046088	11	98	98	11	0	98	27.85	0.00495008	X	X	X	X	X	X	X	X	5
70	5	0.001369	1	0.005888	2	0.001173	2	0	0	0	0	0.011479	4	0.119261	0.512937	0.102187	0	0	2	gi|24762734|ref|NP_726481.1|;gi|24762736|ref|NP_726482.1|	gi|24762734|ref|NP_726481.1|	epidermal growth factor receptor pathway substrate clone 15, isoform C [Drosophila melanogaster]	Eps-15	CG16932	12	26	26	12	0	26	22.33	0.00136948	17	91	91	17	0	91	23.96	0.00262657	27	298	298	27	0	298	40.42	0.00915011	4
251	5	0	0	0.003567	2	0.003776	1	0.002491	2	0	0	0.003967	4	0	0.899168	0.951853	0.62793	0	1	gi|442627052|ref|NP_001260293.1|	gi|442627052|ref|NP_001260293.1|	hoi-polloi, isoform B [Drosophila melanogaster]	hoip	CG3949	X	X	X	X	X	X	X	X	3	22	22	3	0	22	30.71	0.00552996	2	6	6	2	0	6	21.26	0.0016044	2
61	5	0.002048	1	0.010101	1	0.002081	1	0.000141	1	0.004547	1	0.00102	1	2.00784	9.90294	2.0402	0.138235	4.45784	3	gi|78706970|ref|NP_001027290.1|;gi|78707148|ref|NP_001027379.1|;gi|78707158|ref|NP_001027384.1|	gi|78706970|ref|NP_001027290.1|	histone H1 [Drosophila melanogaster]	His1:CG33807	CG33807	2	9	9	2	0	9	7.81	0.00204805	6	81	81	6	0	81	20.31	0.0101006	X	X	X	X	X	X	X	X	4
305	5	0	0	0.000749	1	0.000893	1	0.001573	1	0.000528	2	0	0	0	1.79769e+308	1.79769e+308	1.79769e+308	1.79769e+308	2	gi|24639238|ref|NP_477484.2|;gi|442614864|ref|NP_001259164.1|	gi|24639238|ref|NP_477484.2|	alpha actinin, isoform A [Drosophila melanogaster]	Actn	CG4376	X	X	X	X	X	X	X	X	7	21	21	7	0	21	10.39	0.00074903	X	X	X	X	X	X	X	X	4
602	5	0	0	5.6e-05	1	0.000279	1	0.005858	1	0.008055	2	0	0	0	1.79769e+308	1.79769e+308	1.79769e+308	1.79769e+308	1	gi|24641193|ref|NP_727489.1|	gi|24641193|ref|NP_727489.1|	heat shock protein 60, isoform B [Drosophila melanogaster]	Hsp60	CG12101	X	X	X	X	X	X	X	X	1	1	1	1	0	1	2.09	5.571e-05	X	X	X	X	X	X	X	X	2
63	5	0.00191	1	0.003344	2	0.002555	2	0	0	0	0	0	0	1.79769e+308	1.79769e+308	1.79769e+308	0	0	1	gi|19920346|ref|NP_608326.1|	gi|19920346|ref|NP_608326.1|	CG14207, isoform A [Drosophila melanogaster]	CG14207	CG14207	1	6	6	1	0	6	13.66	0.00191002	3	16	16	3	0	16	26.23	0.00279108	3	21	21	3	0	21	26.23	0.00389702	4
60	5	0.002123	1	3.4e-05	1	0	0	0.000873	1	0.001613	2	0.007674	4	0.276648	0.00443054	0	0.113761	0.21019	1	gi|281362560|ref|NP_001163728.1|	gi|281362560|ref|NP_001163728.1|	CG10669, isoform B [Drosophila melanogaster]	CG10669	CG10669	8	34	34	8	0	34	13.61	0.00212293	1	1	1	1	0	1	1.29	3.422e-05	X	X	X	X	X	X	X	X	X
384	5	0	0	0.000293	1	0.003019	1	0.003372	2	0.00713	1	0.000241	2	0	1.21577	12.527	13.9917	29.5851	1	gi|18858091|ref|NP_572160.1|	gi|18858091|ref|NP_572160.1|	CG2982 [Drosophila melanogaster]	CG2982	CG2982	X	X	X	X	X	X	X	X	3	6	6	3	0	6	5.21	0.00029332	X	X	X	X	X	X	X	X	10
138	5	0.000204	1	0.000781	1	0.003726	1	0.004038	1	0.002634	1	0.003653	1	0.0558445	0.213797	1.01998	1.10539	0.721051	1	gi|19922662|ref|NP_611539.1|	gi|19922662|ref|NP_611539.1|	capping protein alpha [Drosophila melanogaster]	cpa	CG10540	1	1	1	1	0	1	7.69	0.00020369	3	7	7	3	0	7	15.03	0.00078133	X	X	X	X	X	X	X	X	3
31	5	0.007392	1	0.000215	2	0	0	0.000117	1	0.001473	1	0.00204	4	3.62353	0.105392	0	0.0573529	0.722059	1	gi|18858073|ref|NP_572449.1|	gi|18858073|ref|NP_572449.1|	CG2129 [Drosophila melanogaster]	CG2129	CG2129	14	59	59	14	0	59	41.94	0.00739159	1	2	2	1	0	2	2.37	0.0001373	2	4	4	2	0	4	5.59	0.00029213	X
210	5	5.3e-05	1	0.002256	2	0.000135	2	0	0	0	0	0.006234	2	0.00850176	0.361886	0.0216554	0	0	5	gi|17137488|ref|NP_477322.1|;gi|17137490|ref|NP_477323.1|;gi|281365306|ref|NP_001163028.1|;gi|442628730|ref|NP_001260663.1|;gi|442628732|ref|NP_001260664.1|	gi|17137488|ref|NP_477322.1|	dynamin associated protein 160, isoform A [Drosophila melanogaster]	Dap160	CG1099	1	1	1	1	0	1	1.82	5.31e-05	10	38	38	10	0	38	14.22	0.00110581	17	110	110	17	0	110	19.87	0.00340527	2
81	5	0.000919	1	0.00075	1	0.000429	1	0.000857	1	0.00039	1	0.000608	3	1.51151	1.23355	0.705592	1.40954	0.641447	2	gi|19920774|ref|NP_608959.1|;gi|442626220|ref|NP_001260107.1|	gi|19920774|ref|NP_608959.1|	CG14005, isoform A [Drosophila melanogaster]	CG14005	CG14005	2	5	5	2	0	5	15.46	0.00091886	X	X	X	X	X	X	X	X	3	7	7	3	0	7	12.62	0.0007499	X
274	5	0	0	0.001268	2	0.000489	1	0.000993	1	0.000314	1	0	0	0	1.79769e+308	1.79769e+308	1.79769e+308	1.79769e+308	2	gi|24638499|ref|NP_726518.1|;gi|386763373|ref|NP_001245404.1|	gi|24638499|ref|NP_726518.1|	ribosomal protein S3A, isoform B [Drosophila melanogaster]	RpS3A	CG2168	X	X	X	X	X	X	X	X	4	12	12	4	0	12	29.36	0.00175723	2	5	5	2	0	5	17.43	0.00077889	1
57	5	0.002631	1	0.000535	2	0.000344	1	0	0	0.001767	1	0	0	1.79769e+308	1.79769e+308	1.79769e+308	0	1.79769e+308	1	gi|24652922|ref|NP_725114.1|	gi|24652922|ref|NP_725114.1|	ribosomal protein S11, isoform C [Drosophila melanogaster]	RpS11	CG8857	1	7	7	1	0	7	11.61	0.0026309	2	2	2	2	0	2	13.55	0.00041191	2	3	3	2	0	3	11.61	0.00065729	1
158	5	0.000145	1	0.001296	2	0.000949	1	9e-05	1	0	0	0.000649	1	0.223421	1.99692	1.46225	0.138675	0	2	gi|17136504|ref|NP_476739.1|;gi|442629560|ref|NP_001261287.1|	gi|17136504|ref|NP_476739.1|	alpha spectrin, isoform A [Drosophila melanogaster]	alpha-Spec	CG1977	5	6	6	5	0	6	4.43	0.00014473	52	194	194	52	0	194	27.99	0.00256441	2	2	2	2	0	2	1.37	2.812e-05	14
264	5	0	0	0.002004	1	0.000661	1	0.000259	2	0.000133	1	6.8e-05	1	0	29.4706	9.72059	3.80882	1.95588	1	gi|442634081|ref|NP_001189158.2|	gi|442634081|ref|NP_001189158.2|	Nopp140, isoform F [Drosophila melanogaster]	Nopp140	CG7421	X	X	X	X	X	X	X	X	19	394	2	1	392	43	21.9	0.00200392	X	X	X	X	X	X	X	X	19
165	5	0.000129	1	0.001048	2	0.000105	2	0	0	0	0	0.001776	3	0.0726351	0.59009	0.0591216	0	0	1	gi|442616134|ref|NP_727634.2|	gi|442616134|ref|NP_727634.2|	smrter, isoform F [Drosophila melanogaster]	Smr	CG4013	6	8	8	6	0	8	4.39	0.00012942	18	46	46	18	0	46	9.22	0.00040779	42	179	179	42	0	179	18.33	0.00168809	3
131	5	0.000234	1	0.000669	2	0.00016	1	0.000109	1	0	0	0.000432	3	0.541667	1.54861	0.37037	0.252315	0	1	gi|442633872|ref|NP_001262143.1|	gi|442633872|ref|NP_001262143.1|	putzig, isoform B [Drosophila melanogaster]	pzg	CG7752	3	4	4	3	0	4	6.33	0.00023396	5	13	13	5	0	13	10.04	0.00041666	8	27	27	8	0	27	15.86	0.0009206	2
93	5	0.000655	1	0.000486	2	0.000798	1	0	0	0.000256	1	0.001304	1	0.502301	0.372699	0.611963	0	0.196319	1	gi|442627099|ref|NP_001260303.1|	gi|442627099|ref|NP_001260303.1|	ribosomal protein S2, isoform B [Drosophila melanogaster]	RpS2	CG5920	2	3	3	2	0	3	14.23	0.00065456	3	6	6	3	0	6	15.36	0.00071737	2	2	2	2	0	2	8.24	0.00025438	3
439	5	0	0	0.000188	2	0.00111	1	0.000902	1	0.000799	1	0	0	0	1.79769e+308	1.79769e+308	1.79769e+308	1.79769e+308	1	gi|45550794|ref|NP_651080.2|	gi|45550794|ref|NP_651080.2|	nucleoporin 133 [Drosophila melanogaster]	Nup133	CG6958	X	X	X	X	X	X	X	X	6	12	12	6	0	12	7.58	0.00031923	1	2	2	1	0	2	1.08	5.66e-05	14
470	5	0	0	0.00015	2	0.001095	1	0.000135	1	0.000575	1	0	0	0	1.79769e+308	1.79769e+308	1.79769e+308	1.79769e+308	1	gi|221510728|ref|NP_610086.3|	gi|221510728|ref|NP_610086.3|	CG12050 [Drosophila melanogaster]	CG12050	CG12050	X	X	X	X	X	X	X	X	2	9	9	2	0	9	3.08	0.00026826	1	1	1	1	0	1	1.68	3.171e-05	7
192	5	8.5e-05	1	0.000313	2	0.000155	1	0	0	0.0002	1	0	0	1.79769e+308	1.79769e+308	1.79769e+308	0	1.79769e+308	1	gi|24653595|ref|NP_523741.2|	gi|24653595|ref|NP_523741.2|	heat shock protein cognate 5 [Drosophila melanogaster]	Hsc70-5	CG8542	1	1	1	1	0	1	2.92	8.492e-05	4	6	6	4	0	6	8.16	0.00027921	5	7	7	5	0	7	10.2	0.00034653	1
404	5	0	0	0.000229	2	0.001115	1	0.000147	1	0.000105	1	0	0	0	1.79769e+308	1.79769e+308	1.79769e+308	1.79769e+308	1	gi|442620712|ref|NP_001262885.1|	gi|442620712|ref|NP_001262885.1|	nucleoporin 98-96, isoform D [Drosophila melanogaster]	Nup98-96	CG10198	X	X	X	X	X	X	X	X	11	27	27	11	0	27	8.88	0.00043975	1	1	1	1	0	1	0.97	1.733e-05	18
445	5	0	0	0.000177	2	0.000193	1	0.000131	1	0.000496	1	0.002033	1	0	0.0870635	0.0949336	0.0644368	0.243974	1	gi|24585147|ref|NP_476607.2|	gi|24585147|ref|NP_476607.2|	lethal (2) 37Cc, isoform B [Drosophila melanogaster]	l(2)37Cc	CG10691	X	X	X	X	X	X	X	X	1	2	2	1	0	2	4.35	0.00023133	1	1	1	1	0	1	4.35	0.00012304	1
139	5	0.0002	1	0.000293	2	0.000412	1	4.7e-05	1	0	0	0	0	1.79769e+308	1.79769e+308	1.79769e+308	1.79769e+308	0	2	gi|17864160|ref|NP_524615.1|;gi|24651799|ref|NP_733465.1|	gi|17864160|ref|NP_524615.1|	Microtubule-associated protein 205, isoform A [Drosophila melanogaster]	Map205	CG1483	1	4	4	1	0	4	3.53	0.00020036	8	16	16	8	0	16	10.49	0.00043918	2	5	5	2	0	5	2.92	0.000146	5
116	5	0.000309	1	0.000326	2	0.000271	2	0	0	0	0	0	0	1.79769e+308	1.79769e+308	1.79769e+308	0	0	2	gi|116007512|ref|NP_001036452.1|;gi|281360164|ref|NP_001163054.1|	gi|116007512|ref|NP_001036452.1|	Nipped-B, isoform E [Drosophila melanogaster]	Nipped-B	CG17704	3	11	11	3	0	11	3.56	0.00030853	9	18	18	9	0	18	6.31	0.00027666	8	23	23	8	0	23	5.01	0.00037606	6
204	5	6.1e-05	1	0.000357	2	0.000188	2	0	0	0	0	0	0	1.79769e+308	1.79769e+308	1.79769e+308	0	0	2	gi|161076327|ref|NP_001096852.1|;gi|221329589|ref|NP_001137857.1|	gi|161076327|ref|NP_001096852.1|	eukaryotic translation initiation factor 4G, isoform B [Drosophila melanogaster]	eIF4G	CG10811	1	2	2	1	0	2	1.09	6.071e-05	13	27	27	13	0	27	11.46	0.00044915	7	15	15	7	0	15	6.67	0.00026545	5
606	5	0	0	5.4e-05	2	0.000405	1	0.000352	1	0.000668	1	0	0	0	1.79769e+308	1.79769e+308	1.79769e+308	1.79769e+308	1	gi|24646564|ref|NP_650284.2|	gi|24646564|ref|NP_650284.2|	CG9799 [Drosophila melanogaster]	CG9799	CG9799	X	X	X	X	X	X	X	X	1	1	1	1	0	1	1.3	3.462e-05	1	2	2	1	0	2	1.3	7.367e-05	4
157	5	0.000149	1	0.000382	2	0.000272	1	0	0	7e-05	1	7.2e-05	1	2.06944	5.30556	3.77778	0	0.972222	1	gi|221330427|ref|NP_001137709.1|	gi|221330427|ref|NP_001137709.1|	enabled, isoform F [Drosophila melanogaster]	ena	CG15112	1	5	0	0	5	2.5	1.84	0.00014861	8	20	3	1	17	10.2857	12.35	0.00033505	7	27	4	1	23	12.3636	12.24	0.00042844	3
191	5	8.7e-05	1	0.000268	2	0.00016	1	0	0	9.3e-05	1	0.00063	2	0.138095	0.425397	0.253968	0	0.147619	5	gi|281360367|ref|NP_001163083.1|;gi|386767398|ref|NP_001246199.1|;gi|442622868|ref|NP_001260795.1|;gi|62471671|ref|NP_001014503.1|;gi|62484523|ref|NP_995778.2|	gi|281360367|ref|NP_001163083.1|	lingerer, isoform G [Drosophila melanogaster]	lig	CG8715	1	2	2	1	0	2	1.65	8.747e-05	4	16	16	4	0	16	5.26	0.00038346	2	6	6	2	0	6	2.4	0.00015297	2
136	5	0.000227	1	0.000192	2	0.000104	1	7e-05	1	0	0	0	0	1.79769e+308	1.79769e+308	1.79769e+308	1.79769e+308	0	2	gi|386768530|ref|NP_001246483.1|;gi|45552813|ref|NP_995932.1|	gi|386768530|ref|NP_001246483.1|	lethal (2) tumorous imaginal discs, isoform D [Drosophila melanogaster]	l(2)tid	CG5504	1	2	2	1	0	2	3.89	0.00022668	3	3	3	3	0	3	7.98	0.00018632	1	3	3	1	0	3	3.11	0.00019821	1
208	5	5.6e-05	1	0.000185	2	0.000661	1	3.4e-05	1	0	0	8.3e-05	1	0.674699	2.22892	7.96386	0.409639	0	1	gi|24582350|ref|NP_609079.2|	gi|24582350|ref|NP_609079.2|	lethal (2) k09022 [Drosophila melanogaster]	l(2)k09022	CG10805	1	2	2	1	0	2	1	5.559e-05	8	20	20	8	0	20	5.58	0.00030461	2	4	4	2	0	4	1.05	6.481e-05	7
639	5	0	0	3.5e-05	1	0.000525	1	0.000227	2	0.00015	1	0	0	0	1.79769e+308	1.79769e+308	1.79769e+308	1.79769e+308	1	gi|24584107|ref|NP_524836.2|	gi|24584107|ref|NP_524836.2|	beta'-coatomer protein [Drosophila melanogaster]	beta'COP	CG6699	X	X	X	X	X	X	X	X	1	1	1	1	0	1	1.2	3.493e-05	X	X	X	X	X	X	X	X	2
167	5	0.000122	1	0.000142	1	0.00019	1	0.000107	2	0	0	6.1e-05	1	2	2.32787	3.11475	1.7541	0	1	gi|20129741|ref|NP_610266.1|	gi|20129741|ref|NP_610266.1|	Br140 [Drosophila melanogaster]	Br140	CG1845	1	3	3	1	0	3	1.47	0.00012221	X	X	X	X	X	X	X	X	3	6	6	3	0	6	2.38	0.00014249	X
230	5	3.2e-05	1	0.000175	2	2.9e-05	1	5.9e-05	1	0	0	7.6e-05	1	0.421053	2.30263	0.381579	0.776316	0	1	gi|386769194|ref|NP_001245910.1|	gi|386769194|ref|NP_001245910.1|	little imaginal discs, isoform E [Drosophila melanogaster]	lid	CG9088	1	1	1	1	0	1	0.92	3.17e-05	1	1	1	1	0	1	0.92	1.737e-05	8	18	18	8	0	18	5.82	0.00033258	1
201	5	6.5e-05	1	0.000148	2	0.00024	2	0	0	0	0	0	0	1.79769e+308	1.79769e+308	1.79769e+308	0	0	1	gi|17136970|ref|NP_477023.1|	gi|17136970|ref|NP_477023.1|	Pms2 [Drosophila melanogaster]	Pms2	CG8169	1	1	1	1	0	1	2	6.48e-05	2	3	3	2	0	3	4.23	0.00010653	3	5	5	3	0	5	4.12	0.00018888	2
496	5	0	0	0.000126	2	0.000137	1	9.3e-05	1	0.000176	1	0	0	0	1.79769e+308	1.79769e+308	1.79769e+308	1.79769e+308	2	gi|24659021|ref|NP_726285.1|;gi|24659033|ref|NP_726286.1|	gi|24659021|ref|NP_726285.1|	lethal (2) k09913, isoform B [Drosophila melanogaster]	l(2)k09913	CG3082	X	X	X	X	X	X	X	X	1	2	2	1	0	2	2.83	0.00016413	1	1	1	1	0	1	2.83	8.73e-05	1
676	4	0	0	0	0	0.00066	1	0.000259	2	0.000133	1	6.8e-05	1	0	0	9.70588	3.80882	1.95588	1	gi|24668401|ref|NP_730693.1|	gi|24668401|ref|NP_730693.1|	Nopp140, isoform B [Drosophila melanogaster]	Nopp140	CG7421	X	X	X	X	X	X	X	X	20	425	0	0	425	0	22.01	X	X	X	X	X	X	X	X	X	20
12	4	0.02059	1	0.000586	1	0	0	0.031605	1	0.02401	1	0.065352	3	0.315063	0.00896683	0	0.483612	0.367395	1	gi|24580923|ref|NP_722725.1|	gi|24580923|ref|NP_722725.1|	Rrp40 [Drosophila melanogaster]	Rrp40	CG31938	6	82	82	6	0	82	47.84	0.0205904	X	X	X	X	X	X	X	X	2	4	4	2	0	4	14.22	0.00058551	X
244	4	0	0	0.00601	1	0.011558	1	0.030083	1	0.032882	1	0.000238	1	0	25.2521	48.563	126.399	138.16	2	gi|24655153|ref|NP_728599.1|;gi|442629393|ref|NP_001261252.1|	gi|24655153|ref|NP_728599.1|	CG2199, isoform B [Drosophila melanogaster]	CG2199	CG2199	X	X	X	X	X	X	X	X	15	138	138	15	0	138	29.06	0.00601005	X	X	X	X	X	X	X	X	17
34	4	0.006822	1	0.000173	1	0	0	0.010343	1	0.004286	1	0.018711	3	0.364598	0.0092459	0	0.552776	0.229063	1	gi|442620866|ref|NP_001262910.1|	gi|442620866|ref|NP_001262910.1|	Dis3, isoform B [Drosophila melanogaster]	Dis3	CG6413	22	115	115	22	0	115	30.75	0.00682221	X	X	X	X	X	X	X	X	3	5	5	3	0	5	4.07	0.00017291	X
247	4	0	0	0.004788	1	0.00333	1	0.025714	1	0.010271	1	0	0	0	1.79769e+308	1.79769e+308	1.79769e+308	1.79769e+308	1	gi|442632373|ref|NP_001261849.1|	gi|442632373|ref|NP_001261849.1|	NHP2, isoform B [Drosophila melanogaster]	NHP2	CG5258	X	X	X	X	X	X	X	X	4	24	24	4	0	24	28.13	0.00478844	X	X	X	X	X	X	X	X	3
636	4	0	0	3.6e-05	1	0.000538	1	0.006116	1	0.049491	1	0	0	0	1.79769e+308	1.79769e+308	1.79769e+308	1.79769e+308	1	gi|22024126|ref|NP_610786.2|	gi|22024126|ref|NP_610786.2|	CG8545 [Drosophila melanogaster]	CG8545	CG8545	X	X	X	X	X	X	X	X	1	1	1	1	0	1	1.68	3.583e-05	X	X	X	X	X	X	X	X	2
27	4	0.007676	1	0	0	0	0	0.00263	2	0.000418	1	0.014699	3	0.522212	0	0	0.178924	0.0284373	1	gi|28573444|ref|NP_725517.2|	gi|28573444|ref|NP_725517.2|	Rrp42 [Drosophila melanogaster]	Rrp42	CG8395	7	39	39	7	0	39	36.82	0.00767558	X	X	X	X	X	X	X	X	X	X	X	X	X	X	X	X	X
256	4	0	0	0.002571	1	0.00143	1	0.015744	1	0.009191	1	0	0	0	1.79769e+308	1.79769e+308	1.79769e+308	1.79769e+308	1	gi|386767796|ref|NP_001246277.1|	gi|386767796|ref|NP_001246277.1|	calmodulin, isoform D [Drosophila melanogaster]	Cam	CG8472	X	X	X	X	X	X	X	X	4	12	12	4	0	12	41.61	0.00257097	X	X	X	X	X	X	X	X	2
243	4	0	0	0.006152	2	0.002587	1	0	0	0.000665	1	0.026858	1	0	0.229057	0.0963214	0	0.0247598	1	gi|442619098|ref|NP_001262576.1|	gi|442619098|ref|NP_001262576.1|	histone H4 replacement, isoform D [Drosophila melanogaster]	His4r	CG3379	X	X	X	X	X	X	X	X	4	28	28	4	0	28	42.72	0.00867808	4	11	11	4	0	11	39.81	0.00362677	2
335	4	0	0	0.000536	1	0.0019	1	0.014865	1	0.007901	1	0	0	0	1.79769e+308	1.79769e+308	1.79769e+308	1.79769e+308	1	gi|21355217|ref|NP_651245.1|	gi|21355217|ref|NP_651245.1|	CG5728 [Drosophila melanogaster]	CG5728	CG5728	X	X	X	X	X	X	X	X	9	24	24	9	0	24	8.53	0.00053577	X	X	X	X	X	X	X	X	21
322	4	0	0	0.000622	1	0.001402	1	0.007633	1	0.018753	1	0.000273	1	0	2.27839	5.13553	27.9597	68.6923	3	gi|24655132|ref|NP_728596.1|;gi|45549051|ref|NP_476934.2|;gi|45551497|ref|NP_728594.2|	gi|24655132|ref|NP_728596.1|	myosin 61F, isoform C [Drosophila melanogaster]	Myo61F	CG9155	X	X	X	X	X	X	X	X	8	20	20	8	0	20	11.5	0.00062228	X	X	X	X	X	X	X	X	10
249	4	0	0	0.003915	1	0.006061	1	0.00514	1	0.004606	1	0.000277	1	0	14.1336	21.8809	18.556	16.6282	1	gi|320544935|ref|NP_001188784.1|	gi|320544935|ref|NP_001188784.1|	myosin 31DF, isoform C [Drosophila melanogaster]	Myo31DF	CG7438	X	X	X	X	X	X	X	X	19	124	124	19	0	124	23.64	0.00391537	X	X	X	X	X	X	X	X	16
266	4	0	0	0.001891	1	0.001688	1	0.002684	1	0.006319	1	0	0	0	1.79769e+308	1.79769e+308	1.79769e+308	1.79769e+308	1	gi|24656362|ref|NP_611495.1|	gi|24656362|ref|NP_611495.1|	CG11180 [Drosophila melanogaster]	CG11180	CG11180	X	X	X	X	X	X	X	X	14	43	43	14	0	43	24.52	0.00189075	X	X	X	X	X	X	X	X	7
302	4	0	0	0.000778	1	0.014925	1	0.000342	1	0.000185	1	0.000569	1	0	1.36731	26.2302	0.601054	0.325132	1	gi|386768296|ref|NP_001188977.2|	gi|386768296|ref|NP_001188977.2|	hu li tai shao, isoform R [Drosophila melanogaster]	hts	CG43443	X	X	X	X	X	X	X	X	7	18	18	7	0	18	12.58	0.00077755	X	X	X	X	X	X	X	X	22
246	4	0	0	0.005111	1	0.004866	1	0.001505	1	0.000154	1	0	0	0	1.79769e+308	1.79769e+308	1.79769e+308	1.79769e+308	1	gi|17136974|ref|NP_477025.1|	gi|17136974|ref|NP_477025.1|	pavarotti [Drosophila melanogaster]	pav	CG1258	X	X	X	X	X	X	X	X	21	142	142	21	0	142	35.06	0.00511055	X	X	X	X	X	X	X	X	11
254	4	0	0	0.002939	1	0.003045	1	0.000115	1	0.004782	1	0	0	0	1.79769e+308	1.79769e+308	1.79769e+308	1.79769e+308	2	gi|20129393|ref|NP_609279.1|;gi|24583012|ref|NP_723450.1|	gi|20129393|ref|NP_609279.1|	borealin-related, isoform A [Drosophila melanogaster]	borr	CG4454	X	X	X	X	X	X	X	X	4	29	29	4	0	29	19.05	0.00293894	X	X	X	X	X	X	X	X	4
248	4	0	0	0.004384	2	0.00122	2	0	0	0	0	0.000562	1	0	7.80071	2.17082	0	0	1	gi|19921254|ref|NP_609649.1|	gi|19921254|ref|NP_609649.1|	ribosomal protein L24 [Drosophila melanogaster]	RpL24	CG9282	X	X	X	X	X	X	X	X	1	33	33	1	0	33	8.39	0.0067965	2	9	9	2	0	9	14.84	0.00197186	1
255	4	0	0	0.002806	2	0.00221	1	0.001331	1	0	0	0.001727	2	0	1.62478	1.27968	0.770701	0	1	gi|24662946|ref|NP_648514.1|	gi|24662946|ref|NP_648514.1|	ribosomal protein L10Ab, isoform A [Drosophila melanogaster]	RpL10Ab	CG7283	X	X	X	X	X	X	X	X	3	19	19	3	0	19	19.35	0.0027951	2	18	18	2	0	18	13.36	0.00281694	3
595	4	0	0	6e-05	1	0.003393	1	0.005204	1	0.005001	1	0	0	0	1.79769e+308	1.79769e+308	1.79769e+308	1.79769e+308	3	gi|442622557|ref|NP_001260742.1|;gi|442622563|ref|NP_001260745.1|;gi|45552461|ref|NP_995753.1|	gi|442622557|ref|NP_001260742.1|	coro, isoform D [Drosophila melanogaster]	coro	CG9446	X	X	X	X	X	X	X	X	1	1	1	1	0	1	2.06	5.978e-05	X	X	X	X	X	X	X	X	6
252	4	0	0	0.003009	2	0.004535	1	0	0	0.000728	1	0.004905	1	0	0.613456	0.924567	0	0.14842	1	gi|442630676|ref|NP_001261501.1|	gi|442630676|ref|NP_001261501.1|	ribosomal protein L18, isoform B [Drosophila melanogaster]	RpL18	CG8615	X	X	X	X	X	X	X	X	4	28	28	4	0	28	29.26	0.00475448	1	7	7	1	0	7	7.45	0.00126446	3
162	4	0.000138	1	0.002825	2	0.00038	1	0	0	0	0	0.005767	2	0.0239293	0.489856	0.0658921	0	0	3	gi|24586133|ref|NP_610253.1|;gi|320543605|ref|NP_001188871.1|;gi|320543607|ref|NP_001188872.1|	gi|24586133|ref|NP_610253.1|	CG17002, isoform B [Drosophila melanogaster]	CG17002	CG17002	1	1	1	1	0	1	2.85	0.00013837	3	16	16	3	0	16	10.21	0.00121322	9	55	55	9	0	55	31.35	0.00443655	1
345	4	0	0	0.000463	1	0.000516	1	0.001048	1	0.000994	1	0	0	0	1.79769e+308	1.79769e+308	1.79769e+308	1.79769e+308	1	gi|24651910|ref|NP_610421.1|	gi|24651910|ref|NP_610421.1|	CG30349 [Drosophila melanogaster]	CG30349	CG30349	X	X	X	X	X	X	X	X	3	9	9	3	0	9	8.71	0.0004634	X	X	X	X	X	X	X	X	2
610	4	0	0	5.1e-05	1	0.000764	1	0.002873	1	0.000436	1	0	0	0	1.79769e+308	1.79769e+308	1.79769e+308	1.79769e+308	1	gi|17933612|ref|NP_525097.1|	gi|17933612|ref|NP_525097.1|	flightless I [Drosophila melanogaster]	fliI	CG1484	X	X	X	X	X	X	X	X	2	2	2	2	0	2	1.67	5.083e-05	X	X	X	X	X	X	X	X	8
59	4	0.002349	1	0	0	0.000763	2	0.002619	1	0	0	0.005714	2	0.411096	0	0.133532	0.458348	0	1	gi|17864386|ref|NP_524774.1|	gi|17864386|ref|NP_524774.1|	small ribonucleoprotein particle protein SmD1 [Drosophila melanogaster]	SmD1	CG10753	1	5	5	1	0	5	16.13	0.00234902	X	X	X	X	X	X	X	X	X	X	X	X	X	X	X	X	1
539	4	0	0	8.9e-05	1	0.000591	1	0.002052	1	0.00114	1	0	0	0	1.79769e+308	1.79769e+308	1.79769e+308	1.79769e+308	1	gi|19921336|ref|NP_609711.1|	gi|19921336|ref|NP_609711.1|	lethal (2) 34Fd [Drosophila melanogaster]	l(2)34Fd	CG7516	X	X	X	X	X	X	X	X	1	2	2	1	0	2	1.94	8.855e-05	X	X	X	X	X	X	X	X	4
120	4	0.000291	1	0.001764	2	0.002126	1	0	0	0	0	0.000434	1	0.670507	4.06452	4.89862	0	0	1	gi|24650747|ref|NP_524538.2|	gi|24650747|ref|NP_524538.2|	ribosomal protein L4 [Drosophila melanogaster]	RpL4	CG5502	1	2	2	1	0	2	3.74	0.00029055	3	39	39	3	0	39	9.73	0.00310472	2	5	5	2	0	5	9.73	0.00042344	5
110	4	0.000373	1	0.001479	2	0.002131	1	0	0	0	0	0.000139	1	2.68345	10.6403	15.3309	0	0	3	gi|24582391|ref|NP_723237.1|;gi|45550941|ref|NP_723234.2|;gi|45550942|ref|NP_723235.2|	gi|24582391|ref|NP_723237.1|	septin interacting protein 2, isoform E [Drosophila melanogaster]	sip2	CG9188	1	4	4	1	0	4	3.36	0.00037284	7	26	26	7	0	26	15.68	0.00132799	7	30	30	7	0	30	12.64	0.00163007	8
268	4	0	0	0.001741	2	0.000184	1	0.00094	1	0	0	0	0	0	1.79769e+308	1.79769e+308	1.79769e+308	0	2	gi|24652319|ref|NP_724882.1|;gi|442623102|ref|NP_001260844.1|	gi|24652319|ref|NP_724882.1|	Jun-related antigen, isoform B [Drosophila melanogaster]	Jra	CG2275	X	X	X	X	X	X	X	X	3	6	6	3	0	6	14.88	0.00066276	4	24	24	4	0	24	18.69	0.00282019	1
627	4	0	0	4.1e-05	1	6.9e-05	1	0.000843	1	0.007194	1	0	0	0	1.79769e+308	1.79769e+308	1.79769e+308	1.79769e+308	1	gi|20128861|ref|NP_569906.1|	gi|20128861|ref|NP_569906.1|	CG11417 [Drosophila melanogaster]	CG11417	CG11417	X	X	X	X	X	X	X	X	1	1	1	1	0	1	2.08	4.14e-05	X	X	X	X	X	X	X	X	1
450	4	0	0	0.000171	2	0.000631	1	0.00141	1	0	0	0	0	0	1.79769e+308	1.79769e+308	1.79769e+308	0	1	gi|442624040|ref|NP_001261051.1|	gi|442624040|ref|NP_001261051.1|	patronin, isoform I [Drosophila melanogaster]	Patronin	CG33130	X	X	X	X	X	X	X	X	12	32	0	0	32	16	12.2	0.00030241	3	4	0	0	4	2	2.61	4.021e-05	11
56	4	0.002661	1	0.000415	2	0.00027	1	0	0	0	0	0.003093	1	0.86033	0.134174	0.0872939	0	0	2	gi|24645999|ref|NP_731598.1|;gi|24646001|ref|NP_731599.1|	gi|24645999|ref|NP_731598.1|	jupiter, isoform C [Drosophila melanogaster]	Jupiter	CG31363	2	9	9	2	0	9	11.17	0.00266143	2	3	3	2	0	3	15.74	0.00048614	1	2	2	1	0	2	8.12	0.00034477	1
529	4	0	0	9.5e-05	1	0.000264	1	0.003222	1	0.001834	1	0.000259	1	0	0.366795	1.01931	12.4402	7.08108	1	gi|24640662|ref|NP_572503.1|	gi|24640662|ref|NP_572503.1|	lethal (1) G0020 [Drosophila melanogaster]	l(1)G0020	CG1994	X	X	X	X	X	X	X	X	2	3	3	2	0	3	3.08	9.501e-05	X	X	X	X	X	X	X	X	3
325	4	0	0	0.000599	1	0.004163	1	3.2e-05	1	6.1e-05	1	0	0	0	1.79769e+308	1.79769e+308	1.79769e+308	1.79769e+308	2	gi|320542951|ref|NP_001189238.1|;gi|62484180|ref|NP_524383.3|	gi|320542951|ref|NP_001189238.1|	cheerio, isoform I [Drosophila melanogaster]	cher	CG3937	X	X	X	X	X	X	X	X	18	42	42	18	0	42	12.46	0.00059856	X	X	X	X	X	X	X	X	50
313	4	0	0	0.000654	1	0.001856	1	0.000813	1	0.000421	1	0	0	0	1.79769e+308	1.79769e+308	1.79769e+308	1.79769e+308	1	gi|19920846|ref|NP_609066.1|	gi|19920846|ref|NP_609066.1|	CG11188 [Drosophila melanogaster]	Aatf	CG11188	X	X	X	X	X	X	X	X	4	10	10	4	0	10	10.66	0.00065416	X	X	X	X	X	X	X	X	4
109	4	0.000381	1	0.000296	1	0.000592	1	0.000355	1	0	0	0.00043	2	0.886047	0.688372	1.37674	0.825581	0	1	gi|24582030|ref|NP_608960.2|	gi|24582030|ref|NP_608960.2|	CG7239 [Drosophila melanogaster]	CG7239	CG7239	3	3	3	3	0	3	12.85	0.00038076	X	X	X	X	X	X	X	X	1	4	4	1	0	4	3.05	0.00029595	X
103	4	0.000484	1	9.8e-05	2	0	0	0.001067	1	0	0	0.000493	4	0.981744	0.198783	0	2.1643	0	2	gi|442633022|ref|NP_001261983.1|;gi|45550640|ref|NP_648972.2|	gi|442633022|ref|NP_001261983.1|	CG7692, isoform B [Drosophila melanogaster]	CG7692	CG7692	5	11	11	5	0	11	7.71	0.00048436	3	6	6	3	0	6	3.25	0.00014478	2	2	2	2	0	2	1.89	5.134e-05	X
289	4	0	0	0.000921	1	0.000361	1	0.000552	1	0.00042	1	0.000295	1	0	3.12203	1.22373	1.87119	1.42373	1	gi|24653477|ref|NP_725332.1|	gi|24653477|ref|NP_725332.1|	CG6543, isoform B [Drosophila melanogaster]	CG6543	CG6543	X	X	X	X	X	X	X	X	X	X	X	X	X	X	X	X	3	8	8	3	0	8	14.58	0.00092094	1
310	4	0	0	0.000709	2	0.00134	1	0	0	0.000861	1	0.000548	1	0	1.2938	2.44526	0	1.57117	1	gi|442628869|ref|NP_001260689.1|	gi|442628869|ref|NP_001260689.1|	ribosomal protein L21, isoform B [Drosophila melanogaster]	RpL21	CG12775	X	X	X	X	X	X	X	X	1	6	6	1	0	6	10.69	0.00120464	1	1	1	1	0	1	10.69	0.00021358	3
673	4	0	0	0	0	0.000803	1	0.000681	2	0.001032	1	0.003524	1	0	0	0.227866	0.193246	0.292849	1	gi|320544917|ref|NP_001188780.1|	gi|320544917|ref|NP_001188780.1|	small ribonucleoprotein particle protein SmB [Drosophila melanogaster]	SmB	CG5352	X	X	X	X	X	X	X	X	X	X	X	X	X	X	X	X	X	X	X	X	X	X	X	X	2
299	4	0	0	0.00081	1	0.00251	1	0.000262	1	0.000248	1	0.000631	1	0	1.28368	3.97781	0.415214	0.393027	1	gi|442625221|ref|NP_001259877.1|	gi|442625221|ref|NP_001259877.1|	capping protein beta, isoform B [Drosophila melanogaster]	cpb	CG17158	X	X	X	X	X	X	X	X	3	7	7	3	0	7	15.58	0.00080964	X	X	X	X	X	X	X	X	4
618	4	0	0	4.8e-05	1	8e-05	1	0.001363	1	0.001241	1	0.000212	1	0	0.226415	0.377358	6.42925	5.85377	1	gi|19920954|ref|NP_609237.1|	gi|19920954|ref|NP_609237.1|	CG13097 [Drosophila melanogaster]	CG13097	CG13097	X	X	X	X	X	X	X	X	1	1	1	1	0	1	2.11	4.822e-05	X	X	X	X	X	X	X	X	1
312	4	0	0	0.000655	1	0.000672	1	0.001423	1	0.000594	1	0	0	0	1.79769e+308	1.79769e+308	1.79769e+308	1.79769e+308	2	gi|442620842|ref|NP_001262905.1|;gi|442620844|ref|NP_001262906.1|	gi|442620842|ref|NP_001262905.1|	jaguar, isoform L [Drosophila melanogaster]	jar	CG5695	X	X	X	X	X	X	X	X	6	26	26	6	0	26	6.31	0.00065457	X	X	X	X	X	X	X	X	7
114	4	0.000329	1	0.000634	2	0.001656	1	0	0	0	0	0	0	1.79769e+308	1.79769e+308	1.79769e+308	0	0	1	gi|19920464|ref|NP_608525.1|	gi|19920464|ref|NP_608525.1|	CG4164 [Drosophila melanogaster]	CG4164	CG4164	1	2	2	1	0	2	3.11	0.00032913	3	13	13	3	0	13	14.69	0.00117231	1	1	1	1	0	1	4.52	9.593e-05	3
284	4	0	0	0.000987	2	0.000401	1	0.000136	1	0	0	0.000527	1	0	1.87287	0.760911	0.258065	0	1	gi|21356157|ref|NP_651968.1|	gi|21356157|ref|NP_651968.1|	RNA and export factor binding protein 1 [Drosophila melanogaster]	Ref1	CG1101	X	X	X	X	X	X	X	X	3	9	9	3	0	9	13.91	0.0010801	3	7	7	3	0	7	13.91	0.00089368	1
462	4	0	0	0.00016	1	0.00184	1	0.000269	2	0	0	0	0	0	1.79769e+308	1.79769e+308	1.79769e+308	0	1	gi|24655228|ref|NP_525123.2|	gi|24655228|ref|NP_525123.2|	poly U binding factor 68kD, isoform A [Drosophila melanogaster]	pUf68	CG12085	X	X	X	X	X	X	X	X	X	X	X	X	X	X	X	X	2	3	3	2	0	3	3.45	0.00015994	10
62	4	0.001919	1	0.00122	1	0.00016	1	0.000163	1	0	0	0	0	1.79769e+308	1.79769e+308	1.79769e+308	1.79769e+308	0	1	gi|24658562|ref|NP_729086.1|	gi|24658562|ref|NP_729086.1|	DnaJ-like-1, isoform B [Drosophila melanogaster]	DnaJ-1	CG10578	4	11	11	4	0	11	27.54	0.0019186	X	X	X	X	X	X	X	X	5	12	12	5	0	12	18.56	0.00122011	1
73	4	0.00112	1	0.000761	2	0	0	9.5e-05	1	0	0	0	0	1.79769e+308	1.79769e+308	0	1.79769e+308	0	3	gi|281361491|ref|NP_731402.3|;gi|281361493|ref|NP_001163576.1|;gi|442618322|ref|NP_001262434.1|	gi|281361491|ref|NP_731402.3|	CG8478, isoform C [Drosophila melanogaster]	CG8478	CG8478	5	11	11	5	0	11	15.91	0.0011203	3	6	6	3	0	6	6.99	0.00033486	6	20	20	6	0	20	11.71	0.00118741	X
359	4	0	0	0.000407	2	0.001191	1	0	0	0.00153	1	0	0	0	1.79769e+308	1.79769e+308	0	1.79769e+308	1	gi|24647938|ref|NP_650716.2|	gi|24647938|ref|NP_650716.2|	nucleoporin 43 [Drosophila melanogaster]	Nup43	CG7671	X	X	X	X	X	X	X	X	2	7	7	2	0	7	8.94	0.00062419	1	2	2	1	0	2	3.63	0.00018972	3
511	4	0	0	0.000107	1	0.000581	1	0.000696	1	0.002872	1	0	0	0	1.79769e+308	1.79769e+308	1.79769e+308	1.79769e+308	2	gi|24649857|ref|NP_524492.2|;gi|24649859|ref|NP_733063.1|	gi|24649857|ref|NP_524492.2|	slingshot, isoform A [Drosophila melanogaster]	ssh	CG6238	X	X	X	X	X	X	X	X	2	4	4	2	0	4	2.52	0.00010712	X	X	X	X	X	X	X	X	8
355	4	0	0	0.000414	2	0.001196	1	0.00081	1	0	0	0	0	0	1.79769e+308	1.79769e+308	1.79769e+308	0	1	gi|24654843|ref|NP_611300.2|	gi|24654843|ref|NP_611300.2|	nucleoporin 75 [Drosophila melanogaster]	Nup75	CG5733	X	X	X	X	X	X	X	X	5	12	12	5	0	12	10.03	0.00057347	2	5	5	2	0	5	3.74	0.00025419	6
377	4	0	0	0.00033	1	0.00011	1	0.001417	1	0.001132	1	0	0	0	1.79769e+308	1.79769e+308	1.79769e+308	1.79769e+308	1	gi|62471723|ref|NP_001014529.1|	gi|62471723|ref|NP_001014529.1|	U3 small nuclear riboprotein factor 55K [Drosophila melanogaster]	U3-55K	CG33505	X	X	X	X	X	X	X	X	3	5	5	3	0	5	6.61	0.00032978	X	X	X	X	X	X	X	X	1
298	4	0	0	0.000816	2	0.00064	1	0	0	0.000329	1	0.000209	1	0	3.90431	3.0622	0	1.57416	1	gi|442618558|ref|NP_731548.2|	gi|442618558|ref|NP_731548.2|	ribosomal protein L3, isoform H [Drosophila melanogaster]	RpL3	CG4863	X	X	X	X	X	X	X	X	3	17	17	3	0	17	7.69	0.00130454	2	4	4	2	0	4	6.97	0.00032654	3
514	4	0	0	0.000104	1	8.2e-05	1	0.00155	1	0.000525	1	0.00043	1	0	0.24186	0.190698	3.60465	1.22093	2	gi|21355973|ref|NP_648206.1|;gi|386770785|ref|NP_001246665.1|	gi|21355973|ref|NP_648206.1|	CG7185, isoform A [Drosophila melanogaster]	CG7185	CG7185	X	X	X	X	X	X	X	X	X	X	X	X	X	X	X	X	2	2	2	2	0	2	3.83	0.00010417	1
351	4	0	0	0.000441	2	0.000356	1	0	0	0.001603	1	0.000582	1	0	0.757732	0.611684	0	2.7543	1	gi|17137152|ref|NP_477134.1|	gi|17137152|ref|NP_477134.1|	ribosomal protein L22 [Drosophila melanogaster]	RpL22	CG7434	X	X	X	X	X	X	X	X	3	4	4	3	0	4	16.05	0.00042706	2	4	4	2	0	4	10.7	0.00045431	1
122	4	0.000275	1	0.000617	2	0.000377	1	0	0	0	0	0.00028	2	0.982143	2.20357	1.34643	0	0	1	gi|28573732|ref|NP_476664.2|	gi|28573732|ref|NP_476664.2|	otefin [Drosophila melanogaster]	Ote	CG5581	1	2	2	1	0	2	4.72	0.00027479	5	10	10	5	0	10	20.52	0.0007529	3	6	6	3	0	6	11.08	0.00048056	2
225	4	3.9e-05	1	0.000884	2	7.1e-05	1	0	0	0	0	5.8e-05	1	0.672414	15.2414	1.22414	0	0	2	gi|24638605|ref|NP_726566.1|;gi|442614374|ref|NP_726567.2|	gi|24638605|ref|NP_726566.1|	host cell factor, isoform B [Drosophila melanogaster]	Hcf	CG1710	1	1	1	1	0	1	1.07	3.884e-05	6	15	15	6	0	15	5.4	0.00031923	22	64	64	22	0	64	19.6	0.00144895	1
277	4	0	0	0.001196	1	0.000841	1	0.000214	1	0.00027	1	0	0	0	1.79769e+308	1.79769e+308	1.79769e+308	1.79769e+308	1	gi|24585582|ref|NP_610090.1|	gi|24585582|ref|NP_610090.1|	CG9253 [Drosophila melanogaster]	CG9253	CG9253	X	X	X	X	X	X	X	X	6	19	19	6	0	19	16.17	0.00119632	X	X	X	X	X	X	X	X	4
98	4	0.000566	1	0.00062	1	0.000659	1	0.000264	1	0	0	0	0	1.79769e+308	1.79769e+308	1.79769e+308	1.79769e+308	0	1	gi|24582735|ref|NP_723361.1|	gi|24582735|ref|NP_723361.1|	suppressor of variegation 205, isoform B [Drosophila melanogaster]	Su(var)205	CG8409	1	2	2	1	0	2	14.56	0.00056559	2	4	4	2	0	4	16.99	0.00061986	X	X	X	X	X	X	X	X	X
118	4	0.000298	1	0.000816	1	0.000681	1	9.2e-05	1	0	0	0.001447	1	0.205943	0.563925	0.470629	0.0635798	0	1	gi|21356161|ref|NP_651970.1|	gi|21356161|ref|NP_651970.1|	Rs1 [Drosophila melanogaster]	Rs1	CG2173	2	4	4	2	0	4	5.88	0.00029798	9	20	20	9	0	20	14.45	0.00081644	X	X	X	X	X	X	X	X	3
376	4	0	0	0.000345	2	0.000824	1	0	0	0.000353	1	0	0	0	1.79769e+308	1.79769e+308	0	1.79769e+308	1	gi|24641739|ref|NP_727689.1|	gi|24641739|ref|NP_727689.1|	thioredoxin peroxidase 1, isoform B [Drosophila melanogaster]	Jafrac1	CG1633	X	X	X	X	X	X	X	X	1	1	1	1	0	1	7.22	0.00016455	1	3	3	1	0	3	5.67	0.00052515	1
367	4	0	0	0.000373	1	0.000959	1	0.000179	1	0.000154	1	0	0	0	1.79769e+308	1.79769e+308	1.79769e+308	1.79769e+308	1	gi|320545490|ref|NP_647721.3|	gi|320545490|ref|NP_647721.3|	CG42669, isoform K [Drosophila melanogaster]	CG45186	CG45186	X	X	X	X	X	X	X	X	13	26	26	13	0	26	9.27	0.00037337	X	X	X	X	X	X	X	X	15
328	4	0	0	0.000577	2	0.000208	1	0	0	0.000267	1	0.00034	1	0	1.69706	0.611765	0	0.785294	1	gi|24656124|ref|NP_728756.1|	gi|24656124|ref|NP_728756.1|	ribosomal protein L8, isoform B [Drosophila melanogaster]	RpL8	CG1263	X	X	X	X	X	X	X	X	1	5	5	1	0	5	6.25	0.00062349	2	4	4	2	0	4	4.3	0.00053062	1
346	4	0	0	0.00046	2	0.001221	1	0.000103	1	0	0	0	0	0	1.79769e+308	1.79769e+308	1.79769e+308	0	1	gi|221330901|ref|NP_729108.2|	gi|221330901|ref|NP_729108.2|	CG32409 [Drosophila melanogaster]	CG32409	CG32409	X	X	X	X	X	X	X	X	2	9	9	2	0	9	9.17	0.00082323	1	1	1	1	0	1	2.87	9.731e-05	3
412	4	0	0	0.000219	1	0.000439	1	0.000198	1	0.001691	1	0	0	0	1.79769e+308	1.79769e+308	1.79769e+308	1.79769e+308	1	gi|442622698|ref|NP_001260766.1|	gi|442622698|ref|NP_001260766.1|	CG11107, isoform B [Drosophila melanogaster]	Dhx15	CG11107	X	X	X	X	X	X	X	X	2	5	5	2	0	5	3.98	0.00021895	X	X	X	X	X	X	X	X	5
159	4	0.000145	1	0.000536	2	0.000331	1	0	0	0	0	0	0	1.79769e+308	1.79769e+308	1.79769e+308	0	0	1	gi|24641207|ref|NP_727494.1|	gi|24641207|ref|NP_727494.1|	Klp10A, isoform E [Drosophila melanogaster]	Klp10A	CG1453	1	2	2	1	0	2	2.48	0.00014473	3	10	10	3	0	10	4.84	0.00039656	7	16	16	7	0	16	11.68	0.00067498	3
185	4	9.2e-05	1	0.00067	2	0.000431	1	0	0	0	0	0	0	1.79769e+308	1.79769e+308	1.79769e+308	0	0	1	gi|17136268|ref|NP_476605.1|	gi|17136268|ref|NP_476605.1|	cropped [Drosophila melanogaster]	crp	CG7664	1	1	1	1	0	1	2.85	9.232e-05	2	2	2	2	0	2	5.39	0.00010118	7	23	23	7	0	23	12.84	0.00123784	X
125	4	0.000252	1	0.000552	1	0.00023	1	0.000312	1	0	0	0.000679	2	0.371134	0.81296	0.338733	0.459499	0	1	gi|17137102|ref|NP_477099.1|	gi|17137102|ref|NP_477099.1|	Rlb1 [Drosophila melanogaster]	Rlb1	CG8161	1	2	2	1	0	2	8.42	0.00025164	4	8	8	4	0	8	11.88	0.00055158	X	X	X	X	X	X	X	X	1
78	4	0.001001	1	0.000219	1	0.000732	1	0.000124	1	0	0	0.000299	1	3.34783	0.732441	2.44816	0.414716	0	2	gi|442622522|ref|NP_001260734.1|;gi|45552459|ref|NP_995752.1|	gi|442622522|ref|NP_001260734.1|	Eb1, isoform G [Drosophila melanogaster]	Eb1	CG3265	1	5	5	1	0	5	4.12	0.00100096	2	2	2	2	0	2	9.28	0.0002194	X	X	X	X	X	X	X	X	3
111	4	0.000368	1	0.000857	1	0.000504	1	0.000114	1	0	0	0	0	1.79769e+308	1.79769e+308	1.79769e+308	1.79769e+308	0	1	gi|19920938|ref|NP_609217.1|	gi|19920938|ref|NP_609217.1|	Wdr82 [Drosophila melanogaster]	Wdr82	CG17293	2	2	2	2	0	2	13.56	0.00036754	X	X	X	X	X	X	X	X	2	8	8	2	0	8	13.56	0.00085703	2
294	4	0	0	0.00083	1	0.000462	1	0.000104	1	0.000396	1	0	0	0	1.79769e+308	1.79769e+308	1.79769e+308	1.79769e+308	1	gi|20130217|ref|NP_611597.1|	gi|20130217|ref|NP_611597.1|	Rae1 [Drosophila melanogaster]	Rae1	CG9862	X	X	X	X	X	X	X	X	2	9	9	2	0	9	7.8	0.00083037	X	X	X	X	X	X	X	X	2
537	4	0	0	9.1e-05	1	7.6e-05	1	0.000155	1	0.000391	1	0	0	0	1.79769e+308	1.79769e+308	1.79769e+308	1.79769e+308	1	gi|17136354|ref|NP_476651.1|	gi|17136354|ref|NP_476651.1|	non-claret disjunctional [Drosophila melanogaster]	ncd	CG7831	X	X	X	X	X	X	X	X	2	2	2	2	0	2	4.43	9.121e-05	X	X	X	X	X	X	X	X	1
634	4	0	0	3.8e-05	1	0.00057	1	0.000857	1	0.000244	1	0	0	0	1.79769e+308	1.79769e+308	1.79769e+308	1.79769e+308	1	gi|19922692|ref|NP_611585.1|	gi|19922692|ref|NP_611585.1|	CG10496 [Drosophila melanogaster]	TAF1C-like	CG10496	X	X	X	X	X	X	X	X	1	1	1	1	0	1	1.43	3.791e-05	X	X	X	X	X	X	X	X	5
411	4	0	0	0.000219	2	0.000536	1	0.000182	1	0	0	0.00073	1	0	0.3	0.734247	0.249315	0	2	gi|442628393|ref|NP_001260578.1|;gi|442628395|ref|NP_001260579.1|	gi|442628393|ref|NP_001260578.1|	Ran GTPase activating protein, isoform B [Drosophila melanogaster]	RanGAP	CG9999	X	X	X	X	X	X	X	X	2	5	5	2	0	5	5.54	0.00026781	3	3	3	3	0	3	7.89	0.00017094	3
112	4	0.000365	1	0.00053	2	6.7e-05	1	0	0	0	0	0	0	1.79769e+308	1.79769e+308	1.79769e+308	0	0	1	gi|17985987|ref|NP_536783.1|	gi|17985987|ref|NP_536783.1|	belle, isoform A [Drosophila melanogaster]	bel	CG9748	3	5	5	3	0	5	5.64	0.00036501	5	10	7	4	3	8.75	7.77	0.00035003	6	18	10	5	8	16.6667	10.15	0.00070927	1
360	4	0	0	0.0004	2	0.000584	2	0	0	0	0	0	0	0	1.79769e+308	1.79769e+308	0	0	1	gi|85724772|ref|NP_001033818.1|	gi|85724772|ref|NP_001033818.1|	skpA, isoform H [Drosophila melanogaster]	SkpA	CG16983	X	X	X	X	X	X	X	X	1	3	3	1	0	3	11.73	0.00059117	1	1	1	1	0	1	10.49	0.00020963	1
166	4	0.000122	1	0.000315	2	0.000779	1	0	0	0	0	0	0	1.79769e+308	1.79769e+308	1.79769e+308	0	0	2	gi|21358419|ref|NP_649748.1|;gi|221378284|ref|NP_001138023.1|	gi|21358419|ref|NP_649748.1|	TBP-associated factor 7, isoform A [Drosophila melanogaster]	Taf7	CG2670	1	1	1	1	0	1	3.13	0.00012162	1	2	2	1	0	2	2.51	0.00013329	5	7	7	5	0	7	13.36	0.00049628	4
456	4	0	0	0.000165	2	0.000353	1	0.000418	1	0	0	0	0	0	1.79769e+308	1.79769e+308	1.79769e+308	0	1	gi|17933740|ref|NP_524937.1|	gi|17933740|ref|NP_524937.1|	protein phosphatase 1 at 87B [Drosophila melanogaster]	Pp1-87B	CG5650	X	X	X	X	X	X	X	X	1	1	1	1	0	1	3.31	0.00010571	1	2	2	1	0	2	3.31	0.0002249	2
365	4	0	0	0.000376	2	0.000259	1	4.4e-05	1	0	0	0	0	0	1.79769e+308	1.79769e+308	1.79769e+308	0	1	gi|442616299|ref|NP_001259538.1|	gi|442616299|ref|NP_001259538.1|	CG11092, isoform B [Drosophila melanogaster]			X	X	X	X	X	X	X	X	7	13	13	7	0	13	11.66	0.00050425	3	6	6	3	0	6	4.37	0.00024758	2
177	4	0.000102	1	0.000406	2	0.000159	1	0	0	0	0	0	0	1.79769e+308	1.79769e+308	1.79769e+308	0	0	1	gi|24584030|ref|NP_609612.2|	gi|24584030|ref|NP_609612.2|	CG16972 [Drosophila melanogaster]	CG16972	CG16972	2	3	3	2	0	3	2.16	0.0001022	2	2	2	2	0	2	1.7	3.734e-05	19	39	39	19	0	39	13.8	0.00077452	X
380	4	0	0	0.000312	2	0.000132	1	5.3e-05	1	0	0	0	0	0	1.79769e+308	1.79769e+308	1.79769e+308	0	1	gi|24653134|ref|NP_725204.1|	gi|24653134|ref|NP_725204.1|	imitation SWI, isoform C [Drosophila melanogaster]	Iswi	CG8625	X	X	X	X	X	X	X	X	1	2	2	1	0	2	2.14	6.217e-05	4	17	17	4	0	17	5.55	0.00056214	X
171	4	0.000112	1	0.000128	2	0.000409	1	0	0	0	0	0.000167	1	0.670659	0.766467	2.4491	0	0	1	gi|24657891|ref|NP_647918.2|	gi|24657891|ref|NP_647918.2|	Rpd3 [Drosophila melanogaster]	HDAC1	CG7471	1	1	1	1	0	1	3.65	0.00011182	1	1	1	1	0	1	2.5	6.127e-05	3	3	3	3	0	3	7.1	0.00019555	2
436	4	0	0	0.00019	1	0.000396	1	0.000161	1	0.000305	1	0	0	0	1.79769e+308	1.79769e+308	1.79769e+308	1.79769e+308	1	gi|24666826|ref|NP_649127.1|	gi|24666826|ref|NP_649127.1|	CG9300 [Drosophila melanogaster]	CG9300	CG9300	X	X	X	X	X	X	X	X	1	4	4	1	0	4	2.08	0.00018974	X	X	X	X	X	X	X	X	3
151	4	0.000156	1	0.000291	2	0.000143	1	0	0	0	0	0	0	1.79769e+308	1.79769e+308	1.79769e+308	0	0	1	gi|24667864|ref|NP_730597.1|	gi|24667864|ref|NP_730597.1|	chromosome bows, isoform C [Drosophila melanogaster]	chb	CG32435	1	4	4	1	0	4	1.54	0.00015629	9	24	24	9	0	24	8.45	0.00051385	1	3	3	1	0	3	1.27	6.833e-05	3
127	4	0.000245	1	0.000357	1	0.000112	1	0	0	0.000144	1	0	0	1.79769e+308	1.79769e+308	1.79769e+308	0	1.79769e+308	1	gi|442621832|ref|NP_001263099.1|	gi|442621832|ref|NP_001263099.1|	CG7946, isoform B [Drosophila melanogaster]	CG7946	CG7946	1	2	2	1	0	2	4.21	0.00024529	X	X	X	X	X	X	X	X	2	5	5	2	0	5	4.84	0.00035747	1
123	4	0.000271	1	0.000138	2	0.000298	1	0	0	0	0	0.000228	2	1.1886	0.605263	1.30702	0	0	1	gi|21356021|ref|NP_647859.1|	gi|21356021|ref|NP_647859.1|	activated Cdc42 kinase [Drosophila melanogaster]	Ack	CG14992	3	5	5	3	0	5	5.41	0.00027146	4	5	5	4	0	5	5.31	0.00014876	3	4	4	3	0	4	4.01	0.0001266	5
505	4	0	0	0.000115	2	0.000345	1	0.00016	1	0	0	0	0	0	1.79769e+308	1.79769e+308	1.79769e+308	0	1	gi|24655527|ref|NP_523791.2|	gi|24655527|ref|NP_523791.2|	coracle, isoform A [Drosophila melanogaster]	cora	CG11949	X	X	X	X	X	X	X	X	5	9	9	5	0	9	4.89	0.0001692	2	3	3	2	0	3	2.36	6e-05	7
444	4	0	0	0.000179	2	0.000222	1	2.8e-05	1	0	0	0.000202	3	0	0.886139	1.09901	0.138614	0	3	gi|28573817|ref|NP_609201.3|;gi|442623799|ref|NP_788356.2|;gi|442623803|ref|NP_001261000.1|	gi|28573817|ref|NP_609201.3|	Kinesin-73, isoform A [Drosophila melanogaster]	Khc-73	CG8183	X	X	X	X	X	X	X	X	8	12	12	8	0	12	5.88	0.00019941	6	9	9	6	0	9	4.16	0.0001591	6
640	4	0	0	3.4e-05	1	0.000281	1	0.000494	1	0.000216	1	0	0	0	1.79769e+308	1.79769e+308	1.79769e+308	1.79769e+308	1	gi|24652561|ref|NP_610618.1|	gi|24652561|ref|NP_610618.1|	CG12325 [Drosophila melanogaster]	CG12325	CG12325	X	X	X	X	X	X	X	X	1	1	1	1	0	1	1.37	3.364e-05	X	X	X	X	X	X	X	X	2
442	4	0	0	0.000182	1	0.000506	1	0.000137	1	0.00026	1	0	0	0	1.79769e+308	1.79769e+308	1.79769e+308	1.79769e+308	11	gi|161079282|ref|NP_001097982.1|;gi|17136980|ref|NP_477031.1|;gi|17136982|ref|NP_477032.1|;gi|281362864|ref|NP_001163775.1|;gi|281362868|ref|NP_001163777.1|;gi|320543511|ref|NP_001189320.1|;gi|386766778|ref|NP_001247371.1|;gi|386766780|ref|NP_001247372.1|;gi|386766782|ref|NP_001247373.1|;gi|442621904|ref|NP_001263111.1|;gi|442621906|ref|NP_001263112.1|	gi|161079282|ref|NP_001097982.1|	tropomodulin, isoform G [Drosophila melanogaster]	tmod	CG1539	X	X	X	X	X	X	X	X	1	3	3	1	0	3	3.42	0.00018207	X	X	X	X	X	X	X	X	2
534	4	0	0	9.3e-05	2	0.000398	1	6.7e-05	1	0	0	0	0	0	1.79769e+308	1.79769e+308	1.79769e+308	0	2	gi|24653459|ref|NP_523732.2|;gi|386767901|ref|NP_001246306.1|	gi|24653459|ref|NP_523732.2|	female lethal d, isoform A [Drosophila melanogaster]	fl(2)d	CG6315	X	X	X	X	X	X	X	X	1	1	1	1	0	1	2.05	5.956e-05	1	2	2	1	0	2	2.05	0.00012672	2
215	4	4.7e-05	1	0.000257	2	4.3e-05	1	0	0	0	0	0	0	1.79769e+308	1.79769e+308	1.79769e+308	0	0	1	gi|221474964|ref|NP_001137821.1|	gi|221474964|ref|NP_001137821.1|	Scm-related gene containing four mbt domains, isoform C [Drosophila melanogaster]	Sfmbt	CG16975	1	1	1	1	0	1	1.77	4.687e-05	2	3	3	2	0	3	2.09	7.705e-05	7	16	16	7	0	16	7.4	0.00043713	1
374	4	0	0	0.000347	1	0.000231	1	3.9e-05	1	0.000372	1	0	0	0	1.79769e+308	1.79769e+308	1.79769e+308	1.79769e+308	1	gi|281363311|ref|NP_001163142.1|	gi|281363311|ref|NP_001163142.1|	mars, isoform B [Drosophila melanogaster]	mars	CG17064	X	X	X	X	X	X	X	X	7	10	10	7	0	10	12.05	0.00034661	X	X	X	X	X	X	X	X	2
477	4	0	0	0.000138	1	0.000383	1	0.000311	1	9.8e-05	1	0	0	0	1.79769e+308	1.79769e+308	1.79769e+308	1.79769e+308	2	gi|24665085|ref|NP_648846.2|;gi|442632730|ref|NP_001261930.1|	gi|24665085|ref|NP_648846.2|	lethal (3) 72Dn, isoform A [Drosophila melanogaster]	l(3)72Dn	CG5018	X	X	X	X	X	X	X	X	1	3	3	1	0	3	2.01	0.0001376	X	X	X	X	X	X	X	X	4
141	4	0.000193	1	0.00024	2	9.8e-05	1	0	0	0	0	6.4e-05	1	3.01562	3.75	1.53125	0	0	2	gi|386766497|ref|NP_001247302.1|;gi|45550830|ref|NP_651361.2|	gi|386766497|ref|NP_001247302.1|	nucleoporin 358, isoform B [Drosophila melanogaster]	Nup358	CG11856	3	9	9	3	0	9	2.06	0.0001929	5	10	10	5	0	10	2.61	0.00011745	11	29	29	11	0	29	5.04	0.00036234	3
494	4	0	0	0.000127	2	0.000302	1	0.000256	1	0	0	0	0	0	1.79769e+308	1.79769e+308	1.79769e+308	0	1	gi|24583646|ref|NP_609493.1|	gi|24583646|ref|NP_609493.1|	nucleoporin 160 [Drosophila melanogaster]	Nup160	CG4738	X	X	X	X	X	X	X	X	5	8	8	5	0	8	4.61	0.00018099	2	3	3	2	0	3	1.84	7.22e-05	5
393	4	0	0	0.000262	1	0.000109	1	7.4e-05	1	0.000422	1	0	0	0	1.79769e+308	1.79769e+308	1.79769e+308	1.79769e+308	2	gi|18859659|ref|NP_573214.1|;gi|28571338|ref|NP_788922.1|	gi|18859659|ref|NP_573214.1|	CG8611, isoform A [Drosophila melanogaster]	CG8611	CG8611	X	X	X	X	X	X	X	X	4	8	8	4	0	8	5.54	0.0002622	X	X	X	X	X	X	X	X	2
474	4	0	0	0.000143	2	0.000367	1	0	0	0.000236	1	0	0	0	1.79769e+308	1.79769e+308	0	1.79769e+308	3	gi|24642138|ref|NP_727841.1|;gi|386764449|ref|NP_001245679.1|;gi|62473712|ref|NP_001014742.1|	gi|24642138|ref|NP_727841.1|	topoisomerase 1, isoform B [Drosophila melanogaster]	Top1	CG6146	X	X	X	X	X	X	X	X	2	2	2	2	0	2	5.16	0.00010989	1	3	3	1	0	3	3.27	0.00017535	1
416	4	0	0	0.000208	2	9.7e-05	1	6.5e-05	1	0	0	0	0	0	1.79769e+308	1.79769e+308	1.79769e+308	0	1	gi|24658560|ref|NP_726243.1|	gi|24658560|ref|NP_726243.1|	bellwether [Drosophila melanogaster]	blw	CG3612	X	X	X	X	X	X	X	X	3	4	4	3	0	4	7.79	0.00023133	2	3	3	2	0	3	5.8	0.00018456	1
206	4	5.8e-05	1	8.3e-05	2	0.000534	1	0	0	0	0	0	0	1.79769e+308	1.79769e+308	1.79769e+308	0	0	1	gi|18857955|ref|NP_572242.1|	gi|18857955|ref|NP_572242.1|	CG4119 [Drosophila melanogaster]	CG4119	CG4119	1	1	1	1	0	1	1.5	5.837e-05	1	2	2	1	0	2	1.6	6.397e-05	2	3	3	2	0	3	4.11	0.00010208	7
506	4	0	0	0.000115	2	0.000316	1	0	0	8.1e-05	1	0	0	0	1.79769e+308	1.79769e+308	0	1.79769e+308	3	gi|281361481|ref|NP_001163573.1|;gi|281361483|ref|NP_001163574.1|;gi|45550723|ref|NP_649930.4|	gi|281361481|ref|NP_001163573.1|	Unc-115a, isoform B [Drosophila melanogaster]	Unc-115a	CG31352	X	X	X	X	X	X	X	X	4	5	5	4	0	5	6.87	0.00018912	1	1	1	1	0	1	2.25	4.024e-05	1
182	4	9.4e-05	1	0.00015	2	0.000215	1	0	0	0	0	0	0	1.79769e+308	1.79769e+308	1.79769e+308	0	0	11	gi|161081331|ref|NP_001097498.1|;gi|442630115|ref|NP_001261399.1|;gi|442630117|ref|NP_001261400.1|;gi|442630119|ref|NP_001261401.1|;gi|442630123|ref|NP_001261402.1|;gi|442630125|ref|NP_001261403.1|;gi|62484272|ref|NP_647861.2|;gi|62484440|ref|NP_728938.2|;gi|62484442|ref|NP_728939.2|;gi|62484444|ref|NP_728940.2|;gi|62484446|ref|NP_728941.2|	gi|161081331|ref|NP_001097498.1|	ensconsin, isoform F [Drosophila melanogaster]	ens	CG14998	1	2	2	1	0	2	2.01	9.389e-05	1	1	1	1	0	1	1.45	2.572e-05	4	10	10	4	0	10	6.77	0.00027365	3
212	4	4.8e-05	1	0.000223	1	0.00035	1	4.5e-05	1	0	0	0	0	1.79769e+308	1.79769e+308	1.79769e+308	1.79769e+308	0	5	gi|21355649|ref|NP_648602.1|;gi|221331131|ref|NP_729836.3|;gi|24663481|ref|NP_729834.1|;gi|442632027|ref|NP_001261783.1|;gi|442632029|ref|NP_001261784.1|	gi|21355649|ref|NP_648602.1|	Sin3A-associated protein 130, isoform A [Drosophila melanogaster]	Sap130	CG11006	1	1	1	1	0	1	1.72	4.779e-05	X	X	X	X	X	X	X	X	4	8	8	4	0	8	5.66	0.00022287	6
181	4	9.5e-05	1	0	0	8.7e-05	1	8.9e-05	1	0.000202	1	0	0	1.79769e+308	0	1.79769e+308	1.79769e+308	1.79769e+308	5	gi|19921124|ref|NP_609477.1|;gi|386769426|ref|NP_001245966.1|;gi|386769428|ref|NP_001245967.1|;gi|442627415|ref|NP_001260368.1|;gi|442627417|ref|NP_001260369.1|	gi|19921124|ref|NP_609477.1|	SCAR, isoform A [Drosophila melanogaster]	SCAR	CG4636	1	1	1	1	0	1	2.12	9.503e-05	X	X	X	X	X	X	X	X	X	X	X	X	X	X	X	X	1
577	4	0	0	6.9e-05	1	0.000231	1	0.000196	1	0.000149	1	0	0	0	1.79769e+308	1.79769e+308	1.79769e+308	1.79769e+308	1	gi|21357095|ref|NP_650705.1|	gi|21357095|ref|NP_650705.1|	CG8064 [Drosophila melanogaster]	CG8064	CG8064	X	X	X	X	X	X	X	X	2	2	2	2	0	2	2.6	6.925e-05	X	X	X	X	X	X	X	X	3
493	4	0	0	0.000129	1	0.000259	1	8.1e-05	2	0	0	0	0	0	1.79769e+308	1.79769e+308	1.79769e+308	0	1	gi|24655452|ref|NP_728648.1|	gi|24655452|ref|NP_728648.1|	alpha-coatomer protein, isoform B [Drosophila melanogaster]	alphaCOP	CG7961	X	X	X	X	X	X	X	X	2	5	5	2	0	5	2.59	0.00012935	X	X	X	X	X	X	X	X	5
235	4	2.1e-05	1	0.000115	2	0.000176	1	0	0	0	0	0	0	1.79769e+308	1.79769e+308	1.79769e+308	0	0	1	gi|24583318|ref|NP_609369.1|	gi|24583318|ref|NP_609369.1|	CG5604 [Drosophila melanogaster]	CG5604	CG5604	1	1	1	1	0	1	0.48	2.136e-05	7	10	10	7	0	10	3.52	0.00011706	4	9	9	4	0	9	2.02	0.00011208	4
233	4	2.8e-05	1	5.5e-05	2	0.000508	1	0	0	0	0	0	0	1.79769e+308	1.79769e+308	1.79769e+308	0	0	5	gi|281361242|ref|NP_001163532.1|;gi|28571540|ref|NP_476956.3|;gi|386765228|ref|NP_001246952.1|;gi|45553263|ref|NP_996159.1|;gi|45553265|ref|NP_996160.1|	gi|281361242|ref|NP_001163532.1|	TBP-associated factor 1, isoform D [Drosophila melanogaster]	Taf1	CG17603	1	1	1	1	0	1	0.95	2.779e-05	2	4	4	2	0	4	1.48	6.092e-05	2	3	3	2	0	3	1.05	4.861e-05	7
625	4	0	0	4.2e-05	1	0.000417	1	9.4e-05	1	8.9e-05	1	0	0	0	1.79769e+308	1.79769e+308	1.79769e+308	1.79769e+308	1	gi|19921616|ref|NP_610095.1|	gi|19921616|ref|NP_610095.1|	CG9246 [Drosophila melanogaster]	CG9246	CG9246	X	X	X	X	X	X	X	X	1	1	1	1	0	1	2.22	4.167e-05	X	X	X	X	X	X	X	X	4
224	4	4e-05	1	0.000157	2	0.000129	1	0	0	0	0	0	0	1.79769e+308	1.79769e+308	1.79769e+308	0	0	1	gi|24645474|ref|NP_524296.2|	gi|24645474|ref|NP_524296.2|	hyperplastic discs [Drosophila melanogaster]	hyd	CG9484	2	2	2	2	0	2	1.56	4.039e-05	4	5	5	4	0	5	2.01	5.533e-05	14	22	22	14	0	22	7.56	0.00025897	3
658	4	0	0	2.6e-05	1	0.000303	1	8.8e-05	1	5.6e-05	1	0	0	0	1.79769e+308	1.79769e+308	1.79769e+308	1.79769e+308	1	gi|28571148|ref|NP_572529.2|	gi|28571148|ref|NP_572529.2|	CG7065 [Drosophila melanogaster]	CG7065	CG7065	X	X	X	X	X	X	X	X	1	1	1	1	0	1	1.38	2.593e-05	X	X	X	X	X	X	X	X	3
209	4	5.4e-05	1	9.1e-05	2	0.000196	1	0	0	0	0	0	0	1.79769e+308	1.79769e+308	1.79769e+308	0	0	5	gi|221331205|ref|NP_001137958.1|;gi|281366302|ref|NP_001163453.1|;gi|442632712|ref|NP_001261927.1|;gi|442632714|ref|NP_001261928.1|;gi|45553147|ref|NP_996101.1|	gi|221331205|ref|NP_001137958.1|	TBP-associated factor 4, isoform E [Drosophila melanogaster]	Taf4	CG5444	1	1	1	1	0	1	2.39	5.354e-05	1	3	3	1	0	3	1.01	8.802e-05	2	3	3	2	0	3	2.21	9.364e-05	2
169	4	0.000117	1	8.2e-05	2	0.00016	1	0	0	0	0	0	0	1.79769e+308	1.79769e+308	1.79769e+308	0	0	2	gi|442632302|ref|NP_001261838.1|;gi|442632304|ref|NP_001261839.1|	gi|442632302|ref|NP_001261838.1|	stonewall, isoform B [Drosophila melanogaster]	stwl	CG3836	1	2	2	1	0	2	2.2	0.00011663	3	3	3	3	0	3	5.11	9.586e-05	2	2	2	2	0	2	2.5	6.799e-05	3
231	4	2.9e-05	1	9.6e-05	2	0.000186	1	0	0	0	0	0	0	1.79769e+308	1.79769e+308	1.79769e+308	0	0	1	gi|320542271|ref|NP_001188662.1|	gi|320542271|ref|NP_001188662.1|	CG42684, isoform A [Drosophila melanogaster]	CG42684	CG42684	1	1	1	1	0	1	0.85	2.9e-05	7	10	10	7	0	10	5.72	0.0001589	2	2	2	2	0	2	1.54	3.381e-05	5
196	4	7.7e-05	1	0.000133	2	3.5e-05	1	0	0	0	0	0	0	1.79769e+308	1.79769e+308	1.79769e+308	0	0	1	gi|18860521|ref|NP_573362.1|	gi|18860521|ref|NP_573362.1|	Ulp1 [Drosophila melanogaster]	Ulp1	CG12359	1	2	2	1	0	2	1.32	7.701e-05	2	3	3	2	0	3	1.92	6.33e-05	5	9	9	5	0	9	4.3	0.00020201	1
221	4	4.3e-05	1	0	0	4e-05	1	0.000135	2	0	0	0.000229	1	0.187773	0	0.174672	0.58952	0	1	gi|442625022|ref|NP_001259837.1|	gi|442625022|ref|NP_001259837.1|	CG2807, isoform B [Drosophila melanogaster]	CG2807	CG2807	1	1	1	1	0	1	1.57	4.347e-05	X	X	X	X	X	X	X	X	X	X	X	X	X	X	X	X	1
500	4	0	0	0.00012	1	0.000142	1	4e-05	2	0	0	0	0	0	1.79769e+308	1.79769e+308	1.79769e+308	0	1	gi|17136446|ref|NP_476708.1|	gi|17136446|ref|NP_476708.1|	RNA polymerase I 135kD subunit [Drosophila melanogaster]	RpI135	CG4033	X	X	X	X	X	X	X	X	X	X	X	X	X	X	X	X	2	4	4	2	0	4	2.39	0.00012032	2
17	3	0.012501	1	0	0	0	0	0.013287	1	0.003188	1	0.011648	3	1.07323	0	0	1.14071	0.273695	1	gi|24645688|ref|NP_650001.2|	gi|24645688|ref|NP_650001.2|	Rrp46 [Drosophila melanogaster]	Rrp46	CG4043	8	50	50	8	0	50	58.37	0.0125012	X	X	X	X	X	X	X	X	X	X	X	X	X	X	X	X	X
33	3	0.006854	1	0	0	0	0	0.001287	2	0	0	0.018424	2	0.372015	0	0	0.0698545	0	1	gi|24583644|ref|NP_609492.1|	gi|24583644|ref|NP_609492.1|	Csl4 [Drosophila melanogaster]	Csl4	CG6249	2	24	24	2	0	24	18.63	0.00685361	X	X	X	X	X	X	X	X	X	X	X	X	X	X	X	X	X
75	3	0.001079	1	0.00021	1	0	0	0.003688	1	0	0	0.008659	3	0.12461	0.0242522	0	0.425915	0	1	gi|28574289|ref|NP_523609.3|	gi|28574289|ref|NP_523609.3|	M-phase phosphoprotein 6 [Drosophila melanogaster]	Mpp6	CG9250	1	3	3	1	0	3	10.49	0.00107881	X	X	X	X	X	X	X	X	1	1	1	1	0	1	6.17	0.00020963	X
46	3	0.003217	1	0.000104	1	0	0	0.002499	1	0	0	0.00729	3	0.441289	0.0142661	0	0.342798	0	1	gi|24667071|ref|NP_649157.1|	gi|24667071|ref|NP_649157.1|	Mtr3 [Drosophila melanogaster]	Mtr3	CG8025	6	18	18	6	0	18	25.15	0.00321657	X	X	X	X	X	X	X	X	1	1	1	1	0	1	3.37	0.00010417	X
273	3	0	0	0.00137	1	0.000807	1	0.007017	1	0	0	0.00049	1	0	2.79592	1.64694	14.3204	0	1	gi|18859949|ref|NP_573082.1|	gi|18859949|ref|NP_573082.1|	CG8578 [Drosophila melanogaster]	CG8578	CG8578	X	X	X	X	X	X	X	X	4	17	17	4	0	17	13.89	0.00137043	X	X	X	X	X	X	X	X	2
240	3	0	0	0.00809	1	0.003285	1	0	0	0.001696	1	0.001785	3	0	4.53221	1.84034	0	0.95014	1	gi|85725234|ref|NP_001034057.1|	gi|85725234|ref|NP_001034057.1|	mitochondrial single stranded DNA-binding protein, isoform B [Drosophila melanogaster]			X	X	X	X	X	X	X	X	4	37	37	4	0	37	32.19	0.00809006	X	X	X	X	X	X	X	X	1
250	3	0	0	0.00374	2	0.000642	1	0	0	0	0	0.00381	2	0	0.981627	0.168504	0	0	1	gi|17647881|ref|NP_523975.1|	gi|17647881|ref|NP_523975.1|	ribosomal protein L14 [Drosophila melanogaster]	RpL14	CG6253	X	X	X	X	X	X	X	X	3	24	24	3	0	24	20.48	0.00461536	2	14	14	2	0	14	14.46	0.00286408	2
348	3	0	0	0.000446	1	0.000149	1	0	0	0.010902	1	0	0	0	1.79769e+308	1.79769e+308	0	1.79769e+308	1	gi|19922590|ref|NP_611400.1|	gi|19922590|ref|NP_611400.1|	CG7137 [Drosophila melanogaster]	CG7137	CG7137	X	X	X	X	X	X	X	X	3	5	5	3	0	5	9.78	0.00044585	X	X	X	X	X	X	X	X	1
260	3	0	0	0.002371	2	0.001402	1	0	0	0	0	0.000748	2	0	3.16979	1.87433	0	0	1	gi|24656100|ref|NP_725943.1|	gi|24656100|ref|NP_725943.1|	ribosomal protein S18, isoform B [Drosophila melanogaster]	RpS18	CG8900	X	X	X	X	X	X	X	X	3	13	13	3	0	13	19.08	0.00273025	4	9	9	4	0	9	26.97	0.00201078	1
269	3	0	0	0.001698	1	0	0	0.000481	2	0	0	0.013429	1	0	0.126443	0	0.035818	0	1	gi|24582631|ref|NP_609162.1|	gi|24582631|ref|NP_609162.1|	small ribonucleoprotein particle protein SmE [Drosophila melanogaster]	SmE	CG18591	X	X	X	X	X	X	X	X	2	5	5	2	0	5	27.66	0.00169803	X	X	X	X	X	X	X	X	X
301	3	0	0	0.000783	2	0	0	0	0	0.003804	1	0	0	0	1.79769e+308	0	0	1.79769e+308	1	gi|386770474|ref|NP_728841.2|	gi|386770474|ref|NP_728841.2|	ribosomal protein L28, isoform G [Drosophila melanogaster]	RpL28	CG12740	X	X	X	X	X	X	X	X	2	6	6	2	0	6	17.36	0.00133012	1	1	1	1	0	1	11.81	0.00023583	X
271	3	0	0	0.00149	2	0.003149	1	0	0	0	0	0	0	0	1.79769e+308	1.79769e+308	0	0	1	gi|442632859|ref|NP_001261955.1|	gi|442632859|ref|NP_001261955.1|	CG4169, isoform B [Drosophila melanogaster]	UQCR-C2	CG4169	X	X	X	X	X	X	X	X	9	40	40	9	0	40	30.45	0.00290208	1	1	1	1	0	1	3.18	7.718e-05	7
253	3	0	0	0.002962	1	0.001876	1	0.000173	1	0	0	0	0	0	1.79769e+308	1.79769e+308	1.79769e+308	0	1	gi|24653481|ref|NP_610912.2|	gi|24653481|ref|NP_610912.2|	tumbleweed [Drosophila melanogaster]	tum	CG13345	X	X	X	X	X	X	X	X	14	58	58	14	0	58	30.56	0.00296245	X	X	X	X	X	X	X	X	5
270	3	0	0	0.001519	2	0.000476	1	0	0	0	0	0	0	0	1.79769e+308	1.79769e+308	0	0	1	gi|19922260|ref|NP_610976.1|	gi|19922260|ref|NP_610976.1|	CG10139 [Drosophila melanogaster]	CG10139	CG10139	X	X	X	X	X	X	X	X	6	16	16	6	0	16	32.59	0.00228021	2	5	5	2	0	5	10.27	0.00075803	1
258	3	0	0	0.002494	1	0.002111	1	0.000121	1	0	0	0	0	0	1.79769e+308	1.79769e+308	1.79769e+308	0	2	gi|17137244|ref|NP_477186.1|;gi|24586270|ref|NP_724569.1|	gi|17137244|ref|NP_477186.1|	dilute class unconventional myosin, isoform A [Drosophila melanogaster]	didum	CG2146	X	X	X	X	X	X	X	X	27	140	140	27	0	140	19.87	0.00249398	X	X	X	X	X	X	X	X	20
108	3	0.000399	1	0.000923	2	0	0	0	0	0	0	0.005608	2	0.0711484	0.164586	0	0	0	1	gi|24644244|ref|NP_651978.2|	gi|24644244|ref|NP_651978.2|	histone deacetylase 3 [Drosophila melanogaster]	HDAC3	CG2128	3	3	3	3	0	3	17.12	0.00039901	2	3	3	2	0	3	8.9	0.00021865	4	21	21	4	0	21	15.98	0.00162821	X
279	3	0	0	0.001101	1	0.002362	1	0.000356	1	0	0	0.001729	2	0	0.636784	1.36611	0.205899	0	1	gi|45552831|ref|NP_995941.1|	gi|45552831|ref|NP_995941.1|	ribosomal protein L19, isoform B [Drosophila melanogaster]	RpL19	CG2746	X	X	X	X	X	X	X	X	2	7	7	2	0	7	12.81	0.00110079	X	X	X	X	X	X	X	X	2
77	3	0.00102	1	0	0	0.000117	1	0	0	0.0003	1	0.003683	2	0.276948	0	0.0317676	0	0.0814553	1	gi|24651265|ref|NP_651765.1|	gi|24651265|ref|NP_651765.1|	CG7928 [Drosophila melanogaster]	ZIPIC	CG7928	4	8	8	4	0	8	14.44	0.00101979	X	X	X	X	X	X	X	X	X	X	X	X	X	X	X	X	1
278	3	0	0	0.001119	2	0.000791	1	0	0	0	0	0	0	0	1.79769e+308	1.79769e+308	0	0	1	gi|24648726|ref|NP_732628.1|	gi|24648726|ref|NP_732628.1|	modifier of mdg4, isoform P [Drosophila melanogaster]	mod(mdg4)	CG32491	1	1	0	0	1	0	6.12	X	7	33	6	1	27	33	25.97	0.00195447	4	9	0	0	9	4.5	14.84	0.00028352	5
669	3	0	0	0	0	0.002591	1	0.00011	1	0.000208	1	0	0	0	0	1.79769e+308	1.79769e+308	1.79769e+308	1	gi|17137514|ref|NP_477336.1|	gi|17137514|ref|NP_477336.1|	IplI-aurora-like kinase [Drosophila melanogaster]	aurB	CG6620	X	X	X	X	X	X	X	X	X	X	X	X	X	X	X	X	X	X	X	X	X	X	X	X	4
334	3	0	0	0.000537	1	0.001343	1	0.000607	1	0	0	0.001544	2	0	0.347798	0.869819	0.393135	0	1	gi|21357623|ref|NP_649645.1|	gi|21357623|ref|NP_649645.1|	small ribonucleoprotein particle protein SmD2 [Drosophila melanogaster]	SmD2	CG1249	X	X	X	X	X	X	X	X	1	2	2	1	0	2	7.56	0.00053652	X	X	X	X	X	X	X	X	2
495	3	0	0	0.000126	1	0.004009	1	0	0	0.000271	1	0	0	0	1.79769e+308	1.79769e+308	0	1.79769e+308	1	gi|17647459|ref|NP_523783.1|	gi|17647459|ref|NP_523783.1|	Prp19 [Drosophila melanogaster]	Prp19	CG5519	X	X	X	X	X	X	X	X	1	2	2	1	0	2	3.96	0.00012643	X	X	X	X	X	X	X	X	10
283	3	0	0	0.000992	2	0.000969	1	0	0	0	0	0	0	0	1.79769e+308	1.79769e+308	0	0	1	gi|24762535|ref|NP_726413.1|	gi|24762535|ref|NP_726413.1|	ribosomal protein L12, isoform C [Drosophila melanogaster]	RpL12	CG3195	X	X	X	X	X	X	X	X	2	6	6	2	0	6	15.15	0.00116083	2	4	4	2	0	4	14.55	0.00082327	1
287	3	0	0	0.000951	2	0.000333	1	0	0	0	0	0.000272	1	0	3.49632	1.22426	0	0	1	gi|24647878|ref|NP_650694.2|	gi|24647878|ref|NP_650694.2|	CG7993 [Drosophila melanogaster]	Non3	CG7993	X	X	X	X	X	X	X	X	5	18	18	5	0	18	22.5	0.00179567	1	1	1	1	0	1	4.06	0.00010612	2
293	3	0	0	0.000831	2	0.001269	1	0	0	0	0	0	0	0	1.79769e+308	1.79769e+308	0	0	1	gi|24583248|ref|NP_523531.1|	gi|24583248|ref|NP_523531.1|	ribosomal protein L7 [Drosophila melanogaster]	RpL7	CG4897	X	X	X	X	X	X	X	X	3	11	11	3	0	11	13.89	0.00139346	1	2	2	1	0	2	4.37	0.00026952	2
71	3	0.001335	1	0.00077	2	0	0	0	0	0	0	0	0	1.79769e+308	1.79769e+308	0	0	0	1	gi|386768050|ref|NP_001246355.1|	gi|386768050|ref|NP_001246355.1|	Myelodysplasia/myeloid leukemia factor, isoform H [Drosophila melanogaster]	Mlf	CG8295	2	8	8	2	0	8	14.33	0.00133537	1	3	3	1	0	3	4.58	0.00027441	3	13	13	3	0	13	20.34	0.00126498	X
68	3	0.001409	1	0.000822	1	0.001643	1	0	0	0	0	0	0	1.79769e+308	1.79769e+308	1.79769e+308	0	0	2	gi|24664648|ref|NP_648773.1|;gi|24664652|ref|NP_730051.1|	gi|24664648|ref|NP_648773.1|	CG7945, isoform B [Drosophila melanogaster]	CG7945	CG7945	1	6	6	1	0	6	8.06	0.00140941	X	X	X	X	X	X	X	X	2	6	6	2	0	6	8.47	0.00082161	X
58	3	0.002427	1	0.000566	1	0.001132	1	0	0	0	0	0	0	1.79769e+308	1.79769e+308	1.79769e+308	0	0	1	gi|386764073|ref|NP_001245586.1|	gi|386764073|ref|NP_001245586.1|	heterochromatin protein 1b, isoform C [Drosophila melanogaster]	HP1b	CG7041	1	10	10	1	0	10	10.42	0.00242732	X	X	X	X	X	X	X	X	3	4	4	3	0	4	14.17	0.000566	X
308	3	0	0	0.00072	2	0.000512	1	0	0	0	0	0	0	0	1.79769e+308	1.79769e+308	0	0	5	gi|24655026|ref|NP_611331.2|;gi|24655036|ref|NP_725793.1|;gi|281363675|ref|NP_001163194.1|;gi|386768254|ref|NP_001246406.1|;gi|386768256|ref|NP_001246407.1|	gi|24655026|ref|NP_611331.2|	CG5174, isoform A [Drosophila melanogaster]	CG5174	CG5174	X	X	X	X	X	X	X	X	2	3	3	2	0	3	12.02	0.00046043	4	6	6	4	0	6	26.92	0.00097961	1
80	3	0.000933	1	0.001321	1	0.000244	1	0	0	0	0	0.000199	1	4.68844	6.63819	1.22613	0	0	1	gi|24668824|ref|NP_730768.1|	gi|24668824|ref|NP_730768.1|	Mesoderm-expressed 2, isoform B [Drosophila melanogaster]	Mes2	CG11100	2	7	7	2	0	7	5.95	0.00093316	X	X	X	X	X	X	X	X	5	17	17	5	0	17	17.62	0.00132109	1
314	3	0	0	0.000643	1	0.00143	1	0.000484	1	0	0	0	0	0	1.79769e+308	1.79769e+308	1.79769e+308	0	1	gi|21356079|ref|NP_650917.1|	gi|21356079|ref|NP_650917.1|	CG17272 [Drosophila melanogaster]	CG17272	CG17272	X	X	X	X	X	X	X	X	2	3	3	2	0	3	18.79	0.00064274	X	X	X	X	X	X	X	X	2
309	3	0	0	0.000717	2	0	0	0	0	0.001014	1	0	0	0	1.79769e+308	0	0	1.79769e+308	1	gi|442621173|ref|NP_001262968.1|	gi|442621173|ref|NP_001262968.1|	ribosomal protein L27, isoform D [Drosophila melanogaster]	RpL27	CG4759	X	X	X	X	X	X	X	X	2	5	5	2	0	5	15.56	0.00118233	1	1	1	1	0	1	8.15	0.00025155	X
92	3	0.000685	1	0.000712	2	0	0	0	0	0	0	0	0	1.79769e+308	1.79769e+308	0	0	0	1	gi|19922434|ref|NP_611209.1|	gi|19922434|ref|NP_611209.1|	brahma associated protein 55kD [Drosophila melanogaster]	Bap55	CG6546	2	5	5	2	0	5	12.71	0.00068536	2	3	3	2	0	3	8	0.00022534	6	15	15	6	0	15	15.76	0.00119858	X
326	3	0	0	0.000593	2	0.000983	1	0	0	0	0	0	0	0	1.79769e+308	1.79769e+308	0	0	1	gi|24640138|ref|NP_727094.1|	gi|24640138|ref|NP_727094.1|	ribosomal protein L7A, isoform A [Drosophila melanogaster]	RpL7A	CG3314	X	X	X	X	X	X	X	X	3	9	9	3	0	9	12.92	0.00106017	1	1	1	1	0	1	4.06	0.00012531	1
327	3	0	0	0.000592	2	0.000795	1	0	0	0	0	0	0	0	1.79769e+308	1.79769e+308	0	0	1	gi|17737841|ref|NP_524274.1|	gi|17737841|ref|NP_524274.1|	replication protein A 70 [Drosophila melanogaster]	RpA-70	CG9633	X	X	X	X	X	X	X	X	6	16	16	6	0	16	14.26	0.00084704	3	6	6	3	0	6	6.63	0.00033791	4
320	3	0	0	0.000629	2	0	0	0.000196	1	0	0	0.000473	1	0	1.32981	0	0.414376	0	1	gi|17137026|ref|NP_477054.1|	gi|17137026|ref|NP_477054.1|	ribosomal protein L11 [Drosophila melanogaster]	RpL11	CG7726	X	X	X	X	X	X	X	X	1	3	3	1	0	3	7.61	0.00052048	1	4	4	1	0	4	7.61	0.00073826	X
72	3	0.001239	1	0.000361	1	0	0	0.000289	1	0	0	0.000463	1	2.67603	0.779698	0	0.62419	0	2	gi|21355917|ref|NP_647860.1|;gi|442630113|ref|NP_001261398.1|	gi|21355917|ref|NP_647860.1|	Chd64, isoform B [Drosophila melanogaster]	Chd64	CG14996	2	4	4	2	0	4	24.47	0.00123948	X	X	X	X	X	X	X	X	2	2	2	2	0	2	13.3	0.00036127	X
323	3	0	0	0.000616	1	0.001542	1	0.000175	1	0	0	0.000494	1	0	1.24696	3.12146	0.354251	0	1	gi|386769143|ref|NP_001245893.1|	gi|386769143|ref|NP_001245893.1|	lamin, isoform C [Drosophila melanogaster]	Lam	CG6944	X	X	X	X	X	X	X	X	5	12	12	5	0	12	12.38	0.00061588	X	X	X	X	X	X	X	X	4
686	3	0	0	0	0	0.000225	1	0.000609	1	0.001445	1	0.001184	1	0	0	0.190034	0.514358	1.22044	1	gi|116007798|ref|NP_001036597.1|	gi|116007798|ref|NP_001036597.1|	CG3689, isoform C [Drosophila melanogaster]	CG3689	CG3689	X	X	X	X	X	X	X	X	X	X	X	X	X	X	X	X	X	X	X	X	X	X	X	X	1
83	3	0.000857	1	0.000545	1	0.000182	1	0	0	0	0	0	0	1.79769e+308	1.79769e+308	1.79769e+308	0	0	1	gi|116007534|ref|NP_001036463.1|	gi|116007534|ref|NP_001036463.1|	CG17528, isoform C [Drosophila melanogaster]	CG17528	CG17528	1	11	11	1	0	11	2.41	0.0008567	X	X	X	X	X	X	X	X	6	12	12	6	0	12	12.7	0.00054481	X
331	3	0	0	0.000541	2	0.000748	1	0	0	0	0	0	0	0	1.79769e+308	1.79769e+308	0	0	1	gi|85725104|ref|NP_001033989.1|	gi|85725104|ref|NP_001033989.1|	CG11583 [Drosophila melanogaster]	CG11583	CG11583	X	X	X	X	X	X	X	X	4	11	11	4	0	11	19.38	0.00098638	1	1	1	1	0	1	3.65	9.539e-05	1
130	3	0.000235	1	0.000583	2	0	0	0	0	0	0	0.000351	1	0.669516	1.66097	0	0	0	1	gi|17737290|ref|NP_511073.1|	gi|17737290|ref|NP_511073.1|	ribosomal protein S6, isoform B [Drosophila melanogaster]	RpS6	CG10944	1	1	1	1	0	1	4.44	0.0002349	3	8	8	3	0	8	15.73	0.00102977	1	1	1	1	0	1	6.05	0.00013693	X
504	3	0	0	0.000116	2	0	0	0.000171	1	0	0	0.000934	3	0	0.124197	0	0.183084	0	1	gi|281363453|ref|NP_611058.4|	gi|281363453|ref|NP_611058.4|	Z band alternatively spliced PDZ-motif protein 52, isoform I [Drosophila melanogaster]	Zasp52	CG30084	X	X	X	X	X	X	X	X	4	5	5	4	0	5	4.8	0.00012558	2	4	4	2	0	4	2.44	0.00010688	X
137	3	0.000219	1	0.00065	2	0	0	0	0	0	0	0	0	1.79769e+308	1.79769e+308	0	0	0	1	gi|17136642|ref|NP_476818.1|	gi|17136642|ref|NP_476818.1|	Kinesin-like protein at 61F [Drosophila melanogaster]	Klp61F	CG9191	2	4	4	2	0	4	4.6	0.0002186	2	3	3	2	0	3	2.63	8.984e-05	14	38	38	14	0	38	17.17	0.00121057	X
290	3	0	0	0.000891	1	0.000455	1	8e-06	1	0	0	0.000221	1	0	4.03167	2.05882	0.0361991	0	2	gi|221330822|ref|NP_001097492.2|;gi|442629967|ref|NP_001261367.1|	gi|221330822|ref|NP_001097492.2|	karst, isoform E [Drosophila melanogaster]	kst	CG12008	X	X	X	X	X	X	X	X	50	121	121	50	0	121	17.55	0.00089063	X	X	X	X	X	X	X	X	21
170	3	0.000112	1	0.000549	2	0	0	0	0	0	0	0	0	1.79769e+308	1.79769e+308	0	0	0	1	gi|24638820|ref|NP_726651.1|	gi|24638820|ref|NP_726651.1|	pleiohomeotic, isoform B [Drosophila melanogaster]	pho	CG17743	1	1	1	1	0	1	3.65	0.00011203	2	3	3	2	0	3	4.62	0.00018417	4	14	14	4	0	14	12.31	0.0009143	X
349	3	0	0	0.000445	2	0.000303	1	0	0	0	0	0	0	0	1.79769e+308	1.79769e+308	0	0	1	gi|442622392|ref|NP_001260718.1|	gi|442622392|ref|NP_001260718.1|	dream, isoform B [Drosophila melanogaster]	Strica	CG7863	X	X	X	X	X	X	X	X	2	3	3	2	0	3	4.17	0.00018172	5	11	11	5	0	11	10.25	0.00070884	1
164	3	0.000135	1	0.000302	2	0	0	0	0	0	0	0.000202	1	0.668317	1.49505	0	0	0	1	gi|17933648|ref|NP_524354.1|	gi|17933648|ref|NP_524354.1|	chromatin assembly factor 1 subunit, isoform A [Drosophila melanogaster]	Caf1-55	CG4236	1	1	1	1	0	1	6.28	0.00013548	2	6	6	2	0	6	6.51	0.00044544	1	2	2	1	0	2	3.02	0.00015795	X
388	3	0	0	0.000278	1	0.000465	1	0.000105	1	0	0	0.001265	1	0	0.219763	0.367589	0.083004	0	3	gi|24646607|ref|NP_731825.1|;gi|24646609|ref|NP_731826.1|;gi|386765705|ref|NP_001247088.1|	gi|24646607|ref|NP_731825.1|	squid, isoform B [Drosophila melanogaster]	sqd	CG16901	X	X	X	X	X	X	X	X	1	3	3	1	0	3	4.65	0.0002784	X	X	X	X	X	X	X	X	2
519	3	0	0	0.000101	1	0.000673	1	0	0	0.001009	1	0	0	0	1.79769e+308	1.79769e+308	0	1.79769e+308	1	gi|442627647|ref|NP_001260422.1|	gi|442627647|ref|NP_001260422.1|	CG5787, isoform B [Drosophila melanogaster]	CG5787	CG5787	X	X	X	X	X	X	X	X	1	3	3	1	0	3	1.16	0.00010081	X	X	X	X	X	X	X	X	4
295	3	0	0	0.000826	1	0.000162	1	0	0	0.000313	1	0	0	0	1.79769e+308	1.79769e+308	0	1.79769e+308	1	gi|24762707|ref|NP_611955.2|	gi|24762707|ref|NP_611955.2|	CG4806 [Drosophila melanogaster]	CG4806	CG4806	X	X	X	X	X	X	X	X	7	17	17	7	0	17	13.24	0.00082601	X	X	X	X	X	X	X	X	1
358	3	0	0	0.000408	1	0.000409	1	0.000462	1	0	0	0	0	0	1.79769e+308	1.79769e+308	1.79769e+308	0	1	gi|21357683|ref|NP_648545.1|	gi|21357683|ref|NP_648545.1|	lethal (3) j2D3 [Drosophila melanogaster]	l(3)j2D3	CG6801	X	X	X	X	X	X	X	X	1	5	5	1	0	5	4.6	0.00040822	X	X	X	X	X	X	X	X	1
79	3	0.000967	1	0.000265	1	0.000442	1	0	0	0	0	0	0	1.79769e+308	1.79769e+308	1.79769e+308	0	0	1	gi|221336436|ref|NP_001137537.1|	gi|221336436|ref|NP_001137537.1|	yeti [Drosophila melanogaster]	Yeti	CG40218	1	4	4	1	0	4	6.22	0.0009669	1	2	2	1	0	2	6.22	0.00026492	X	X	X	X	X	X	X	X	1
364	3	0	0	0.000378	1	0.000883	1	4.3e-05	1	0	0	0	0	0	1.79769e+308	1.79769e+308	1.79769e+308	0	1	gi|19921114|ref|NP_609446.1|	gi|19921114|ref|NP_609446.1|	nucleoporin 107 [Drosophila melanogaster]	Nup107	CG6743	X	X	X	X	X	X	X	X	5	10	10	5	0	10	8.17	0.00037779	X	X	X	X	X	X	X	X	5
357	3	0	0	0.00041	2	0.000406	1	0	0	0	0	0	0	0	1.79769e+308	1.79769e+308	0	0	1	gi|20130049|ref|NP_611120.1|	gi|20130049|ref|NP_611120.1|	nucleoporin 62 [Drosophila melanogaster]	Nup62	CG6251	X	X	X	X	X	X	X	X	4	8	8	4	0	8	15.99	0.00064818	1	2	2	1	0	2	3.81	0.00017238	2
698	3	0	0	0	0	6.5e-05	1	0.000175	1	0.001326	1	0	0	0	0	1.79769e+308	1.79769e+308	1.79769e+308	1	gi|24642822|ref|NP_573230.1|	gi|24642822|ref|NP_573230.1|	CG5800 [Drosophila melanogaster]	CG5800	CG5800	X	X	X	X	X	X	X	X	X	X	X	X	X	X	X	X	X	X	X	X	X	X	X	X	1
315	3	0	0	0.000642	1	0.000551	1	4e-06	1	0	0	0	0	0	1.79769e+308	1.79769e+308	1.79769e+308	0	1	gi|24653497|ref|NP_725339.1|	gi|24653497|ref|NP_725339.1|	short stop, isoform H [Drosophila melanogaster]	shot	CG18076	X	X	X	X	X	X	X	X	65	187	67	28	120	177.137	10.88	0.00064222	1	1	0	0	1	0	0.12	X	44
350	3	0	0	0.000443	2	0	0	0.00011	1	0	0	0	0	0	1.79769e+308	0	1.79769e+308	0	3	gi|28571691|ref|NP_788668.1|;gi|386765710|ref|NP_788667.2|;gi|386765712|ref|NP_001014619.2|	gi|28571691|ref|NP_788668.1|	B52, isoform B [Drosophila melanogaster]	B52	CG10851	X	X	X	X	X	X	X	X	2	7	7	2	0	7	7.9	0.00067921	2	2	2	2	0	2	7.6	0.00020644	X
105	3	0.000441	1	0.000295	2	0	0	0	0	0	0	0	0	1.79769e+308	1.79769e+308	0	0	0	1	gi|24658086|ref|NP_523809.2|	gi|24658086|ref|NP_523809.2|	quaking related 58E-1 [Drosophila melanogaster]	qkr58E-1	CG3613	2	3	3	2	0	3	11.87	0.00044133	1	2	2	1	0	2	3.03	0.00016123	2	5	5	2	0	5	7.58	0.00042879	X
370	3	0	0	0.000366	2	0.00032	1	0	0	0	0	0	0	0	1.79769e+308	1.79769e+308	0	0	1	gi|24651697|ref|NP_651881.2|	gi|24651697|ref|NP_651881.2|	CG1815, isoform C [Drosophila melanogaster]	CG1815	CG1815	X	X	X	X	X	X	X	X	12	35	35	12	0	35	11.66	0.00067146	3	3	3	3	0	3	2.94	6.123e-05	6
91	3	0.000702	1	0.000269	2	0	0	0	0	0	0	0	0	1.79769e+308	1.79769e+308	0	0	0	1	gi|281361498|ref|NP_001163578.1|	gi|281361498|ref|NP_001163578.1|	mediator complex subunit 6, isoform D [Drosophila melanogaster]	MED6	CG9473	1	3	3	1	0	3	8.03	0.00070188	1	1	1	1	0	1	6.02	0.0001282	1	3	3	1	0	3	4.42	0.00040915	X
146	3	0.000181	1	0.000293	1	0	0	9.6e-05	1	0	0	0	0	1.79769e+308	1.79769e+308	0	1.79769e+308	0	1	gi|24646137|ref|NP_524798.2|	gi|24646137|ref|NP_524798.2|	Heat-shock-protein-70Ab [Drosophila melanogaster]	Hsp70Ab	CG18743	1	2	2	1	0	2	4.67	0.00018148	3	51	0	0	51	0	6.23	X	4	58	4	2	54	5.53401	8.41	0.00029273	X
373	3	0	0	0.000353	2	0.00029	1	0	0	0	0	0	0	0	1.79769e+308	1.79769e+308	0	0	1	gi|24643390|ref|NP_608352.2|	gi|24643390|ref|NP_608352.2|	parvin [Drosophila melanogaster]	parvin	CG32528	X	X	X	X	X	X	X	X	2	6	6	2	0	6	8.17	0.0005219	2	2	2	2	0	2	7.9	0.00018507	1
447	3	0	0	0.000173	2	0	0	0	0	0.003975	1	0	0	0	1.79769e+308	0	0	1.79769e+308	1	gi|281363565|ref|NP_001163175.1|	gi|281363565|ref|NP_001163175.1|	patronin, isoform F [Drosophila melanogaster]	Patronin	CG33130	X	X	X	X	X	X	X	X	12	32	0	0	32	16	12.33	0.00030567	3	4	0	0	4	2	2.63	4.065e-05	10
699	3	0	0	0	0	6.1e-05	1	0.000621	1	0.000471	1	0	0	0	0	1.79769e+308	1.79769e+308	1.79769e+308	1	gi|442618407|ref|NP_001262451.1|	gi|442618407|ref|NP_001262451.1|	CG6241, isoform C [Drosophila melanogaster]	TAF1B	CG6241	X	X	X	X	X	X	X	X	X	X	X	X	X	X	X	X	X	X	X	X	X	X	X	X	1
387	3	0	0	0.000288	2	0.000351	1	0	0	0	0	0	0	0	1.79769e+308	1.79769e+308	0	0	3	gi|161078525|ref|NP_001097881.1|;gi|28571833|ref|NP_788719.1|;gi|442620552|ref|NP_001262852.1|	gi|161078525|ref|NP_001097881.1|	CG7029, isoform D [Drosophila melanogaster]	CG7029	CG7029	X	X	X	X	X	X	X	X	10	21	21	10	0	21	8.37	0.00044191	4	6	6	4	0	6	3.76	0.00013432	5
533	3	0	0	9.3e-05	1	0.000466	1	2.6e-05	1	0	0	0	0	0	1.79769e+308	1.79769e+308	1.79769e+308	0	1	gi|28571508|ref|NP_788576.1|	gi|28571508|ref|NP_788576.1|	CG43427, isoform G [Drosophila melanogaster]	CG43427	CG43427	X	X	X	X	X	X	X	X	3	4	4	3	0	4	2.99	9.307e-05	X	X	X	X	X	X	X	X	8
695	3	0	0	0	0	0.000105	1	0.000143	1	0.001083	1	0	0	0	0	1.79769e+308	1.79769e+308	1.79769e+308	1	gi|20130051|ref|NP_611121.1|	gi|20130051|ref|NP_611121.1|	wicked [Drosophila melanogaster]	wcd	CG7989	X	X	X	X	X	X	X	X	X	X	X	X	X	X	X	X	X	X	X	X	X	X	X	X	1
406	3	0	0	0.000226	2	0.000493	1	0	0	0	0	0	0	0	1.79769e+308	1.79769e+308	0	0	1	gi|24644197|ref|NP_649527.1|	gi|24644197|ref|NP_649527.1|	CG11999 [Drosophila melanogaster]	CG11999	CG11999	X	X	X	X	X	X	X	X	1	2	2	1	0	2	7.41	0.00029558	1	1	1	1	0	1	7.41	0.00015722	1
372	3	0	0	0.000354	2	8.8e-05	1	0	0	0	0	0	0	0	1.79769e+308	1.79769e+308	0	0	2	gi|24666846|ref|NP_524161.2|;gi|442633400|ref|NP_001262056.1|	gi|24666846|ref|NP_524161.2|	TBP-associated factor 6, isoform A [Drosophila melanogaster]	Taf6	CG32211	X	X	X	X	X	X	X	X	2	6	6	2	0	6	5.28	0.00031607	3	7	7	3	0	7	6.6	0.00039227	1
161	3	0.000141	1	0.000534	1	6.5e-05	1	0	0	0	0	0	0	1.79769e+308	1.79769e+308	1.79769e+308	0	0	2	gi|24652842|ref|NP_610711.1|;gi|281363192|ref|NP_001163123.1|	gi|24652842|ref|NP_610711.1|	microcephalin, isoform B [Drosophila melanogaster]	MCPH1	CG42572	1	2	2	1	0	2	3.63	0.00014106	X	X	X	X	X	X	X	X	6	13	13	6	0	13	11.5	0.00053448	1
458	3	0	0	0.000163	2	0.000174	1	0	0	0	0	0	0	0	1.79769e+308	1.79769e+308	0	0	1	gi|24642252|ref|NP_727881.1|	gi|24642252|ref|NP_727881.1|	CG9281, isoform C [Drosophila melanogaster]	CG9281	CG9281	X	X	X	X	X	X	X	X	1	2	2	1	0	2	1.96	0.00010449	3	4	4	3	0	4	7.2	0.00022232	1
143	3	0.00019	1	0.000104	1	0.000521	1	0	0	0	0	0.000567	1	0.335097	0.183422	0.918871	0	0	1	gi|21357767|ref|NP_651850.1|	gi|21357767|ref|NP_651850.1|	CG1542 [Drosophila melanogaster]	CG1542	CG1542	1	1	1	1	0	1	6.51	0.00018976	1	1	1	1	0	1	6.51	0.00010398	X	X	X	X	X	X	X	X	2
132	3	0.000233	1	0.000164	2	0	0	0	0	0	0	0	0	1.79769e+308	1.79769e+308	0	0	0	2	gi|24645612|ref|NP_731451.1|;gi|24645616|ref|NP_731453.1|	gi|24645612|ref|NP_731451.1|	twins, isoform F [Drosophila melanogaster]	tws	CG6235	1	2	2	1	0	2	2.81	0.00023349	2	3	3	2	0	3	5.61	0.00019192	1	2	2	1	0	2	2.2	0.00013611	X
402	3	0	0	0.00023	1	0.000385	1	0	0	0.000494	1	0	0	0	1.79769e+308	1.79769e+308	0	1.79769e+308	1	gi|24655502|ref|NP_523886.1|	gi|24655502|ref|NP_523886.1|	ribosomal protein L23A [Drosophila melanogaster]	RpL23A	CG7977	X	X	X	X	X	X	X	X	1	2	2	1	0	2	5.42	0.00023049	X	X	X	X	X	X	X	X	1
492	3	0	0	0.00013	1	0	0	0.000147	1	0.000371	1	0	0	0	1.79769e+308	0	1.79769e+308	1.79769e+308	1	gi|442628291|ref|NP_001260556.1|	gi|442628291|ref|NP_001260556.1|	acinus, isoform C [Drosophila melanogaster]	Acn	CG10473	X	X	X	X	X	X	X	X	2	3	3	2	0	3	3.79	0.00012959	X	X	X	X	X	X	X	X	X
420	3	0	0	0.000206	2	0.000227	1	0	0	0	0	0	0	0	1.79769e+308	1.79769e+308	0	0	5	gi|21356561|ref|NP_652044.1|;gi|221330987|ref|NP_001137911.1|;gi|24660856|ref|NP_729367.1|;gi|24660868|ref|NP_729370.1|;gi|442631015|ref|NP_001137910.2|	gi|21356561|ref|NP_652044.1|	isocitrate dehydrogenase, isoform C [Drosophila melanogaster]	Idh	CG7176	X	X	X	X	X	X	X	X	2	5	5	2	0	5	5.76	0.00034033	1	1	1	1	0	1	2.35	7.241e-05	2
479	3	0	0	0.000136	1	0.000858	1	3.4e-05	1	0	0	0	0	0	1.79769e+308	1.79769e+308	1.79769e+308	0	1	gi|24643345|ref|NP_608340.2|	gi|24643345|ref|NP_608340.2|	CG14215 [Drosophila melanogaster]	CG14215	CG14215	X	X	X	X	X	X	X	X	5	9	9	5	0	9	3.6	0.0001361	X	X	X	X	X	X	X	X	12
691	3	0	0	0	0	0.000138	1	0.000326	1	0.000354	1	0.000181	1	0	0	0.762431	1.8011	1.9558	1	gi|17137444|ref|NP_477297.1|	gi|17137444|ref|NP_477297.1|	D19B [Drosophila melanogaster]	D19B	CG10270	X	X	X	X	X	X	X	X	X	X	X	X	X	X	X	X	X	X	X	X	X	X	X	X	1
399	3	0	0	0.000239	1	0	0	0.000135	1	0.000256	1	0	0	0	1.79769e+308	0	1.79769e+308	1.79769e+308	1	gi|18543283|ref|NP_569993.1|	gi|18543283|ref|NP_569993.1|	CG3071 [Drosophila melanogaster]	CG3071	CG3071	X	X	X	X	X	X	X	X	2	4	4	2	0	4	4.67	0.00023868	X	X	X	X	X	X	X	X	X
391	3	0	0	0.00027	2	0.000557	1	0	0	0	0	0	0	0	1.79769e+308	1.79769e+308	0	0	1	gi|21357829|ref|NP_647745.1|	gi|21357829|ref|NP_647745.1|	CG1240 [Drosophila melanogaster]	Non2	CG1240	X	X	X	X	X	X	X	X	1	2	2	1	0	2	7.79	0.00026166	1	2	2	1	0	2	7.79	0.00027836	X
392	3	0	0	0.000269	2	0.000217	1	0	0	0	0	0	0	0	1.79769e+308	1.79769e+308	0	0	1	gi|21492634|ref|NP_659573.1|	gi|21492634|ref|NP_659573.1|	eIF6 [Drosophila melanogaster]	eIF6	CG17611	X	X	X	X	X	X	X	X	1	2	2	1	0	2	4.9	0.0002606	1	2	2	1	0	2	4.9	0.00027722	1
433	3	0	0	0.000195	1	0.000326	1	0.000386	1	0	0	0	0	0	1.79769e+308	1.79769e+308	1.79769e+308	0	1	gi|442620913|ref|NP_001262919.1|	gi|442620913|ref|NP_001262919.1|	protein phosphatase 1alpha at 96A, isoform B [Drosophila melanogaster]	Pp1alpha-96A	CG6593	X	X	X	X	X	X	X	X	1	2	2	1	0	2	3.06	0.00019525	X	X	X	X	X	X	X	X	2
535	3	0	0	9.3e-05	2	0.000372	1	0	0	0	0	0	0	0	1.79769e+308	1.79769e+308	0	0	1	gi|442629916|ref|NP_001261362.1|	gi|442629916|ref|NP_001261362.1|	heat shock protein 83, isoform B [Drosophila melanogaster]	Hsp83	CG1242	X	X	X	X	X	X	X	X	1	1	1	1	0	1	2.09	4.452e-05	1	3	3	1	0	3	2.23	0.00014209	2
121	3	0.000284	1	0.000156	1	0.00052	1	0	0	0	0	0	0	1.79769e+308	1.79769e+308	1.79769e+308	0	0	1	gi|21355629|ref|NP_649858.1|	gi|21355629|ref|NP_649858.1|	proteasome beta3 subunit [Drosophila melanogaster]	Prosbeta3	CG11981	1	1	1	1	0	1	7.8	0.00028417	1	1	1	1	0	1	7.8	0.00015572	X	X	X	X	X	X	X	X	1
565	3	0	0	7.6e-05	1	0	0	0.000432	1	0.000164	1	0	0	0	1.79769e+308	0	1.79769e+308	1.79769e+308	1	gi|442630926|ref|NP_001261559.1|	gi|442630926|ref|NP_001261559.1|	Actin-related protein 3, isoform B [Drosophila melanogaster]	Arp3	CG7558	X	X	X	X	X	X	X	X	1	1	1	1	0	1	2.63	7.637e-05	X	X	X	X	X	X	X	X	X
371	3	0	0	0.000356	1	0.000198	1	0.000134	1	0	0	0	0	0	1.79769e+308	1.79769e+308	1.79769e+308	0	2	gi|45554146|ref|NP_996347.1|;gi|45554154|ref|NP_996348.1|	gi|45554146|ref|NP_996347.1|	Vap-33-1, isoform C [Drosophila melanogaster]	Vap-33A	CG5014	X	X	X	X	X	X	X	X	2	3	3	2	0	3	10.78	0.00035602	X	X	X	X	X	X	X	X	1
180	3	9.7e-05	1	0.000275	2	0	0	0	0	0	0	0	0	1.79769e+308	1.79769e+308	0	0	0	1	gi|24642555|ref|NP_523374.2|	gi|24642555|ref|NP_523374.2|	Chromosome-associated protein, isoform A [Drosophila melanogaster]	SMC3	CG9802	1	2	2	1	0	2	1.83	9.709e-05	5	9	9	5	0	9	5.67	0.00023942	6	11	11	6	0	11	5.08	0.0003113	X
197	3	7.6e-05	1	0.00046	1	4.7e-05	1	0	0	0	0	0.000152	1	0.5	3.02632	0.309211	0	0	2	gi|17647191|ref|NP_523388.1|;gi|442616758|ref|NP_001259660.1|	gi|17647191|ref|NP_523388.1|	beta spectrin, isoform A [Drosophila melanogaster]	beta-Spec	CG5870	3	3	3	3	0	3	2.79	7.628e-05	15	33	33	15	0	33	9.12	0.00045982	X	X	X	X	X	X	X	X	2
547	3	0	0	8.4e-05	1	0	0	6.3e-05	1	0.00036	1	0	0	0	1.79769e+308	0	1.79769e+308	1.79769e+308	1	gi|281363794|ref|NP_001163208.1|	gi|281363794|ref|NP_001163208.1|	par-1, isoform P [Drosophila melanogaster]	par-1	CG8201	X	X	X	X	X	X	X	X	2	3	3	2	0	3	2.72	8.393e-05	X	X	X	X	X	X	X	X	X
178	3	0.000102	1	0.0002	2	0	0	0	0	0	0	0	0	1.79769e+308	1.79769e+308	0	0	0	1	gi|386765946|ref|NP_001247148.1|	gi|386765946|ref|NP_001247148.1|	kugelkern, isoform C [Drosophila melanogaster]	kuk	CG5175	1	1	1	1	0	1	2.81	0.0001022	2	5	5	2	0	5	5.96	0.00028003	1	2	2	1	0	2	3.16	0.00011916	X
526	3	0	0	9.7e-05	2	0.00051	1	0	0	0	0	0	0	0	1.79769e+308	1.79769e+308	0	0	1	gi|386766675|ref|NP_001247348.1|	gi|386766675|ref|NP_001247348.1|	La related protein, isoform H [Drosophila melanogaster]	larp	CG42551	X	X	X	X	X	X	X	X	7	8	8	7	0	8	5.38	0.00015265	2	2	2	2	0	2	1.91	4.06e-05	7
407	3	0	0	0.000222	2	0.000103	1	0	0	0	0	0	0	0	1.79769e+308	1.79769e+308	0	0	22	gi|24652480|ref|NP_724945.1|;gi|24652492|ref|NP_724951.1|;gi|28573881|ref|NP_724953.2|;gi|28573883|ref|NP_724952.2|;gi|28573885|ref|NP_788313.1|;gi|28573889|ref|NP_788318.1|;gi|28573897|ref|NP_788319.1|;gi|28573901|ref|NP_788317.1|;gi|28573903|ref|NP_788314.1|;gi|28573909|ref|NP_788320.1|;gi|45552047|ref|NP_788308.2|;gi|45552049|ref|NP_788309.2|;gi|45552051|ref|NP_788310.2|;gi|45552053|ref|NP_788…	gi|24652480|ref|NP_724945.1|	longitudinals lacking, isoform H [Drosophila melanogaster]	lola	CG12052	X	X	X	X	X	X	X	X	3	4	4	3	0	4	9.07	0.00024651	1	3	3	1	0	3	2.9	0.00019668	1
429	3	0	0	0.0002	2	8.1e-05	1	0	0	0	0	0	0	0	1.79769e+308	1.79769e+308	0	0	1	gi|21358161|ref|NP_651671.1|	gi|21358161|ref|NP_651671.1|	dim gamma-tubulin 6 [Drosophila melanogaster]	dgt6	CG11881	X	X	X	X	X	X	X	X	3	5	5	3	0	5	5.81	0.00024406	2	3	3	2	0	3	3.67	0.00015578	1
119	3	0.000293	1	8e-05	1	0.000402	1	0	0	0	0	0	0	1.79769e+308	1.79769e+308	1.79769e+308	0	0	2	gi|24583775|ref|NP_723704.1|;gi|442627546|ref|NP_652664.2|	gi|24583775|ref|NP_723704.1|	CG18789 [Drosophila melanogaster]	CG18789	CG18789	1	2	2	1	0	2	4.02	0.00029274	1	1	1	1	0	1	3.27	8.021e-05	X	X	X	X	X	X	X	X	1
428	3	0	0	0.0002	2	0.000138	1	0	0	0	0	0	0	0	1.79769e+308	1.79769e+308	0	0	2	gi|161077873|ref|NP_001097002.1|;gi|221329981|ref|NP_001138206.1|	gi|161077873|ref|NP_001097002.1|	nucleoporin 153, isoform B [Drosophila melanogaster]	Nup153	CG4453	X	X	X	X	X	X	X	X	3	4	4	3	0	4	2.23	6.62e-05	9	19	19	9	0	19	7.15	0.00033449	2
160	3	0.000145	1	0.000207	2	0	0	0	0	0	0	0	0	1.79769e+308	1.79769e+308	0	0	0	2	gi|17737997|ref|NP_524373.1|;gi|320542886|ref|NP_001189230.1|	gi|17737997|ref|NP_524373.1|	moira, isoform A [Drosophila melanogaster]	mor	CG18740	2	3	3	2	0	3	4.14	0.00014456	2	4	4	2	0	4	3.14	0.00010562	5	11	11	5	0	11	6.37	0.00030898	X
142	3	0.000191	1	0.000251	1	0.000699	1	0	0	0	0	0	0	1.79769e+308	1.79769e+308	1.79769e+308	0	0	1	gi|28572129|ref|NP_788698.1|	gi|28572129|ref|NP_788698.1|	modifier of mdg4, isoform T [Drosophila melanogaster]	mod(mdg4)	CG32491	2	2	1	1	1	2	9.02	0.000191	6	27	0	0	27	0	20.16	X	4	9	0	0	9	4.5	13.11	0.00025052	5
435	3	0	0	0.000191	2	0.000123	1	0	0	0	0	0	0	0	1.79769e+308	1.79769e+308	0	0	1	gi|17137738|ref|NP_477473.1|	gi|17137738|ref|NP_477473.1|	regulatory particle triple-A ATPase 1 [Drosophila melanogaster]	Rpt1	CG1341	X	X	X	X	X	X	X	X	1	2	2	1	0	2	4.39	0.00014745	3	3	3	3	0	3	9.7	0.00023529	1
465	3	0	0	0.000154	2	0.00021	1	0	0	0	0	0	0	0	1.79769e+308	1.79769e+308	0	0	1	gi|21356627|ref|NP_650096.1|	gi|21356627|ref|NP_650096.1|	CG14712 [Drosophila melanogaster]	CG14712	CG14712	X	X	X	X	X	X	X	X	5	9	9	5	0	9	5.45	0.00022694	2	3	3	2	0	3	2.45	8.047e-05	2
611	3	0	0	5.1e-05	1	0.000555	1	5.4e-05	1	0	0	0	0	0	1.79769e+308	1.79769e+308	1.79769e+308	0	1	gi|386766287|ref|NP_001247254.1|	gi|386766287|ref|NP_001247254.1|	unkempt, isoform D [Drosophila melanogaster]	unk	CG4620	X	X	X	X	X	X	X	X	X	X	X	X	X	X	X	X	1	1	1	1	0	1	2.83	5.054e-05	3
463	3	0	0	0.000156	2	0.00017	1	0	0	0	0	0	0	0	1.79769e+308	1.79769e+308	0	0	1	gi|19922480|ref|NP_611260.1|	gi|19922480|ref|NP_611260.1|	subito [Drosophila melanogaster]	sub	CG12298	X	X	X	X	X	X	X	X	3	4	4	3	0	4	5.57	0.00020333	1	2	2	1	0	2	2.23	0.00010815	1
453	3	0	0	0.000168	1	0.000263	1	8.9e-05	1	0	0	0	0	0	1.79769e+308	1.79769e+308	1.79769e+308	0	1	gi|281361352|ref|NP_599138.3|	gi|281361352|ref|NP_599138.3|	dihydroorotate dehydrogenase, isoform D [Drosophila melanogaster]	Dhod	CG9741	X	X	X	X	X	X	X	X	X	X	X	X	X	X	X	X	1	2	2	1	0	2	3.46	0.0001677	1
558	3	0	0	7.9e-05	1	0.000262	1	0	0	8.4e-05	1	0	0	0	1.79769e+308	1.79769e+308	0	1.79769e+308	1	gi|20130173|ref|NP_611467.1|	gi|20130173|ref|NP_611467.1|	CG9143 [Drosophila melanogaster]	CG9143	CG9143	X	X	X	X	X	X	X	X	2	2	2	2	0	2	3.2	7.853e-05	X	X	X	X	X	X	X	X	2
179	3	0.000101	1	0.000173	2	0	0	0	0	0	0	0	0	1.79769e+308	1.79769e+308	0	0	0	2	gi|221330735|ref|NP_001137866.1|;gi|442629182|ref|NP_001261204.1|	gi|221330735|ref|NP_001137866.1|	ATAC complex component 3, isoform C [Drosophila melanogaster]	Atac3	CG32343	1	1	1	1	0	1	3.82	0.00010114	1	2	2	1	0	2	2.08	0.00011084	2	4	4	2	0	4	5.56	0.00023583	X
657	3	0	0	2.7e-05	1	0	0	0.000272	1	0.000172	1	0	0	0	1.79769e+308	0	1.79769e+308	1.79769e+308	1	gi|17136242|ref|NP_476591.1|	gi|17136242|ref|NP_476591.1|	kurz [Drosophila melanogaster]	kz	CG3228	X	X	X	X	X	X	X	X	1	1	1	1	0	1	0.67	2.678e-05	X	X	X	X	X	X	X	X	X
476	3	0	0	0.000139	2	0.000148	1	0	0	0	0	0	0	0	1.79769e+308	1.79769e+308	0	0	1	gi|24649291|ref|NP_524461.2|	gi|24649291|ref|NP_524461.2|	pointed, isoform B [Drosophila melanogaster]	pnt	CG17077	X	X	X	X	X	X	X	X	2	2	2	2	0	2	3.62	8.892e-05	2	4	4	2	0	4	3.62	0.00018919	1
172	3	0.000108	1	5.9e-05	1	0.000395	1	0	0	0	0	0	0	1.79769e+308	1.79769e+308	1.79769e+308	0	0	1	gi|19920452|ref|NP_608511.1|	gi|19920452|ref|NP_608511.1|	mushroom body miniature [Drosophila melanogaster]	mbm	CG11604	1	1	1	1	0	1	5.19	0.00010808	1	1	1	1	0	1	1.86	5.923e-05	X	X	X	X	X	X	X	X	2
471	3	0	0	0.000145	2	9.5e-05	1	0	0	0	0	0	0	0	1.79769e+308	1.79769e+308	0	0	1	gi|18858101|ref|NP_572274.1|	gi|18858101|ref|NP_572274.1|	CG3016 [Drosophila melanogaster]	Usp30	CG3016	X	X	X	X	X	X	X	X	2	4	4	2	0	4	6.99	0.00022884	1	1	1	1	0	1	2.51	6.086e-05	1
488	3	0	0	0.000132	2	7.6e-05	1	0	0	0	0	0	0	0	1.79769e+308	1.79769e+308	0	0	2	gi|442629752|ref|NP_001261331.1|;gi|45549251|ref|NP_524679.3|	gi|442629752|ref|NP_001261331.1|	misshapen, isoform F [Drosophila melanogaster]	msn	CG16973	X	X	X	X	X	X	X	X	2	2	2	2	0	2	2.92	4.547e-05	6	9	9	6	0	9	8.62	0.00021769	1
571	3	0	0	7.2e-05	1	0.000227	1	0.000154	1	0	0	0	0	0	1.79769e+308	1.79769e+308	1.79769e+308	0	1	gi|17137578|ref|NP_477378.1|	gi|17137578|ref|NP_477378.1|	thiolase [Drosophila melanogaster]	Thiolase	CG4581	X	X	X	X	X	X	X	X	X	X	X	X	X	X	X	X	1	1	1	1	0	1	2.56	7.241e-05	1
469	3	0	0	0.000151	1	4.7e-05	1	0.000192	1	0	0	0	0	0	1.79769e+308	1.79769e+308	1.79769e+308	0	1	gi|45549088|ref|NP_477268.2|	gi|45549088|ref|NP_477268.2|	stromalin [Drosophila melanogaster]	SA	CG3423	X	X	X	X	X	X	X	X	X	X	X	X	X	X	X	X	3	5	5	3	0	5	3.19	0.00015066	1
466	3	0	0	0.000153	2	6.5e-05	1	0	0	0	0	0	0	0	1.79769e+308	1.79769e+308	0	0	4	gi|24664914|ref|NP_730089.1|;gi|28574896|ref|NP_536745.4|;gi|442632632|ref|NP_001261906.1|;gi|442632634|ref|NP_001261907.1|	gi|24664914|ref|NP_730089.1|	brahma, isoform B [Drosophila melanogaster]	brm	CG5942	X	X	X	X	X	X	X	X	2	4	4	2	0	4	2.81	7.796e-05	6	11	11	6	0	11	5.19	0.00022806	1
199	3	7.5e-05	1	0.000148	2	0	0	0	0	0	0	0	0	1.79769e+308	1.79769e+308	0	0	0	1	gi|281366146|ref|NP_001137943.2|	gi|281366146|ref|NP_001137943.2|	sosondowah, isoform G [Drosophila melanogaster]	sowah	CG10632	1	1	1	1	0	1	1.54	7.469e-05	1	3	3	1	0	3	2.05	0.00012278	1	4	4	1	0	4	2.31	0.00017415	X
601	3	0	0	5.6e-05	1	0.00035	1	5.9e-05	1	0	0	0	0	0	1.79769e+308	1.79769e+308	1.79769e+308	0	1	gi|24640506|ref|NP_572441.1|	gi|24640506|ref|NP_572441.1|	CG2260 [Drosophila melanogaster]	CG2260	CG2260	X	X	X	X	X	X	X	X	X	X	X	X	X	X	X	X	1	1	1	1	0	1	1.81	5.576e-05	1
480	3	0	0	0.000136	2	8.7e-05	1	0	0	0	0	0	0	0	1.79769e+308	1.79769e+308	0	0	1	gi|19922100|ref|NP_610783.1|	gi|19922100|ref|NP_610783.1|	nucleoporin 54 [Drosophila melanogaster]	Nup54	CG8831	X	X	X	X	X	X	X	X	1	2	2	1	0	2	2.46	0.00010467	1	3	3	1	0	3	2.46	0.00016702	1
481	3	0	0	0.000136	2	6.4e-05	1	0	0	0	0	0	0	0	1.79769e+308	1.79769e+308	0	0	1	gi|24663470|ref|NP_648601.1|	gi|24663470|ref|NP_648601.1|	Autophagy-specific gene 1, isoform A [Drosophila melanogaster]	Atg1	CG10967	X	X	X	X	X	X	X	X	2	5	5	2	0	5	3.59	0.00019116	2	2	2	2	0	2	2.87	8.134e-05	1
586	3	0	0	6.3e-05	2	0.000306	1	0	0	0	0	0	0	0	1.79769e+308	1.79769e+308	0	0	1	gi|17136998|ref|NP_477041.1|	gi|17136998|ref|NP_477041.1|	pendulin [Drosophila melanogaster]	Pen	CG4799	X	X	X	X	X	X	X	X	1	1	1	1	0	1	2.87	6.116e-05	1	1	1	1	0	1	2.87	6.506e-05	2
472	3	0	0	0.000145	2	4.2e-05	1	0	0	0	0	0	0	0	1.79769e+308	1.79769e+308	0	0	3	gi|24653791|ref|NP_611019.2|;gi|24653795|ref|NP_725441.1|;gi|442623769|ref|NP_001260992.1|	gi|24653791|ref|NP_611019.2|	relative of woc, isoform A [Drosophila melanogaster]	row	CG8092	X	X	X	X	X	X	X	X	1	1	1	1	0	1	0.94	2.492e-05	5	10	10	5	0	10	4.45	0.0002651	1
216	3	4.7e-05	1	9.6e-05	2	0	0	0	0	0	0	0	0	1.79769e+308	1.79769e+308	0	0	0	3	gi|442615350|ref|NP_001259296.1|;gi|442615354|ref|NP_001259298.1|;gi|78706516|ref|NP_001027059.1|	gi|442615350|ref|NP_001259296.1|	CG43736, isoform F [Drosophila melanogaster]	CG43736	CG43736	1	1	1	1	0	1	1.14	4.744e-05	1	1	1	1	0	1	1.14	2.6e-05	2	6	6	2	0	6	1.79	0.00016593	X
559	3	0	0	7.9e-05	2	0	0	0	0	0.000215	1	7.6e-05	1	0	1.03947	0	0	2.82895	3	gi|22024201|ref|NP_611354.2|;gi|281363687|ref|NP_001163196.1|;gi|281363689|ref|NP_001163197.1|	gi|22024201|ref|NP_611354.2|	CG30122, isoform B [Drosophila melanogaster]	CG30122	CG30122	X	X	X	X	X	X	X	X	1	2	2	1	0	2	1.34	5.023e-05	2	4	4	2	0	4	2.52	0.00010688	X
459	3	0	0	0.000162	1	5.1e-05	1	5.2e-05	1	0	0	0	0	0	1.79769e+308	1.79769e+308	1.79769e+308	0	1	gi|442617831|ref|NP_001262335.1|	gi|442617831|ref|NP_001262335.1|	GST-containing FLYWCH zinc-finger protein, isoform E [Drosophila melanogaster]	gfzf	CG33546	X	X	X	X	X	X	X	X	X	X	X	X	X	X	X	X	3	5	5	3	0	5	4.5	0.00016249	1
619	3	0	0	4.7e-05	2	0.000304	1	0	0	0	0	0	0	0	1.79769e+308	1.79769e+308	0	0	1	gi|24646365|ref|NP_524330.2|	gi|24646365|ref|NP_524330.2|	members only [Drosophila melanogaster]	mbo	CG6819	X	X	X	X	X	X	X	X	1	1	1	1	0	1	1.99	4.547e-05	1	1	1	1	0	1	2.28	4.838e-05	2
531	3	0	0	9.5e-05	1	0.00015	1	0.000101	1	0	0	0	0	0	1.79769e+308	1.79769e+308	1.79769e+308	0	1	gi|19921136|ref|NP_609494.1|	gi|19921136|ref|NP_609494.1|	replication factor C 38kD subunit [Drosophila melanogaster]	RfC38	CG6258	X	X	X	X	X	X	X	X	X	X	X	X	X	X	X	X	1	1	1	1	0	1	3.37	9.539e-05	1
211	3	5.1e-05	1	9.6e-05	2	0	0	0	0	0	0	0	0	1.79769e+308	1.79769e+308	0	0	0	1	gi|24762564|ref|NP_523838.1|	gi|24762564|ref|NP_523838.1|	enoki mushroom [Drosophila melanogaster]	enok	CG11290	1	2	2	1	0	2	1.09	5.086e-05	1	1	1	1	0	1	0.83	1.393e-05	7	12	12	7	0	12	4.63	0.00017788	X
152	3	0.000156	1	0.000136	1	0	0	4.8e-05	1	0	0	0	0	1.79769e+308	1.79769e+308	0	1.79769e+308	0	1	gi|18858521|ref|NP_572530.1|	gi|18858521|ref|NP_572530.1|	dalao [Drosophila melanogaster]	Bap111	CG7055	1	2	2	1	0	2	4.67	0.00015556	X	X	X	X	X	X	X	X	2	3	3	2	0	3	8.01	0.00013602	X
509	3	0	0	0.000113	2	4.1e-05	1	0	0	0	0	0	0	0	1.79769e+308	1.79769e+308	0	0	1	gi|45552723|ref|NP_995886.1|	gi|45552723|ref|NP_995886.1|	Dodeca-satellite-binding protein 1, isoform A [Drosophila melanogaster]	Dp1	CG5170	X	X	X	X	X	X	X	X	3	6	6	3	0	6	3.54	0.00014722	1	3	3	1	0	3	1.15	7.831e-05	1
188	3	8.9e-05	1	0.000191	1	2.7e-05	1	0	0	0	0	0	0	1.79769e+308	1.79769e+308	1.79769e+308	0	0	2	gi|24667715|ref|NP_649259.1|;gi|442633765|ref|NP_001262123.1|	gi|24667715|ref|NP_649259.1|	Spc105-related, isoform A [Drosophila melanogaster]	Spc105R	CG11451	2	3	3	2	0	3	1.89	8.921e-05	X	X	X	X	X	X	X	X	6	11	11	6	0	11	5.21	0.00019069	1
551	3	0	0	8.1e-05	1	0.000135	1	0	0	0.000174	1	0	0	0	1.79769e+308	1.79769e+308	0	1.79769e+308	1	gi|161077869|ref|NP_001097001.1|	gi|161077869|ref|NP_001097001.1|	Actin-related protein 2, isoform B [Drosophila melanogaster]	Arp2	CG9901	X	X	X	X	X	X	X	X	1	1	1	1	0	1	3.05	8.102e-05	X	X	X	X	X	X	X	X	1
615	3	0	0	4.9e-05	2	8e-05	1	0	0	0	0	0	0	0	1.79769e+308	1.79769e+308	0	0	1	gi|442624249|ref|NP_001261092.1|	gi|442624249|ref|NP_001261092.1|	hippo, isoform B [Drosophila melanogaster]	hpo	CG11228	X	X	X	X	X	X	X	X	1	1	1	1	0	1	2.39	4.772e-05	1	1	1	1	0	1	2.39	5.076e-05	1
512	3	0	0	0.000106	2	6.1e-05	1	0	0	0	0	0	0	0	1.79769e+308	1.79769e+308	0	0	4	gi|24653102|ref|NP_725189.1|;gi|320543836|ref|NP_001188912.1|;gi|320543838|ref|NP_001188913.1|;gi|386767818|ref|NP_001246282.1|	gi|24653102|ref|NP_725189.1|	Sin3A, isoform D [Drosophila melanogaster]	Sin3A	CG8815	X	X	X	X	X	X	X	X	1	1	1	1	0	1	0.8	1.823e-05	6	10	10	6	0	10	5.6	0.00019395	2
523	3	0	0	0.0001	1	7.8e-05	1	0.000106	1	0	0	0	0	0	1.79769e+308	1.79769e+308	1.79769e+308	0	3	gi|221330348|ref|NP_611188.3|;gi|221330350|ref|NP_001137687.1|;gi|442623995|ref|NP_001261041.1|	gi|221330348|ref|NP_611188.3|	CG30456, isoform B [Drosophila melanogaster]	CG30456	CG30456	X	X	X	X	X	X	X	X	X	X	X	X	X	X	X	X	1	2	2	1	0	2	2.2	9.959e-05	1
652	3	0	0	2.9e-05	1	0.000195	1	0	0	6.3e-05	1	0	0	0	1.79769e+308	1.79769e+308	0	1.79769e+308	1	gi|281364936|ref|NP_723771.4|	gi|281364936|ref|NP_723771.4|	CG5792, isoform D [Drosophila melanogaster]	Pih1D1	CG5792	X	X	X	X	X	X	X	X	1	1	1	1	0	1	1.1	2.918e-05	X	X	X	X	X	X	X	X	2
598	3	0	0	5.8e-05	2	0.000124	1	0	0	0	0	0	0	0	1.79769e+308	1.79769e+308	0	0	14	gi|161077596|ref|NP_001096892.1|;gi|161077598|ref|NP_001096893.1|;gi|161077600|ref|NP_001096895.1|;gi|281359924|ref|NP_001162679.1|;gi|320541794|ref|NP_001188548.1|;gi|320541796|ref|NP_001188549.1|;gi|442615300|ref|NP_001259276.1|;gi|442615302|ref|NP_001259277.1|;gi|442615306|ref|NP_001259279.1|;gi|442615308|ref|NP_001259280.1|;gi|442615310|ref|NP_001259281.1|;gi|442615312|ref|NP_001259282.1|;gi|…	gi|161077596|ref|NP_001096892.1|	CG34417, isoform C [Drosophila melanogaster]	CG34417	CG34417	X	X	X	X	X	X	X	X	1	1	1	1	0	1	1.86	3.703e-05	1	2	2	1	0	2	1.74	7.879e-05	2
578	3	0	0	6.8e-05	2	0.000146	1	0	0	0	0	0	0	0	1.79769e+308	1.79769e+308	0	0	1	gi|17137586|ref|NP_477382.1|	gi|17137586|ref|NP_477382.1|	Bub1-related kinase [Drosophila melanogaster]	BubR1	CG7838	X	X	X	X	X	X	X	X	2	3	3	2	0	3	1.99	6.56e-05	3	3	3	3	0	3	3.01	6.978e-05	2
574	3	0	0	7.1e-05	2	0.000115	1	0	0	0	0	0	0	0	1.79769e+308	1.79769e+308	0	0	1	gi|20129463|ref|NP_609533.1|	gi|20129463|ref|NP_609533.1|	CG12264 [Drosophila melanogaster]	CG12264	CG12264	X	X	X	X	X	X	X	X	1	1	1	1	0	1	2.81	6.91e-05	1	1	1	1	0	1	1.73	7.351e-05	1
184	3	9.3e-05	1	6.7e-05	2	0	0	0	0	0	0	0	0	1.79769e+308	1.79769e+308	0	0	0	2	gi|24642721|ref|NP_573195.1|;gi|320542248|ref|NP_001188655.1|	gi|24642721|ref|NP_573195.1|	CG5004, isoform A [Drosophila melanogaster]	CG5004	CG5004	1	2	2	1	0	2	1.28	9.343e-05	1	1	1	1	0	1	1.04	2.56e-05	2	4	4	2	0	4	1.84	0.00010893	X
200	3	7e-05	1	0.000123	1	3.2e-05	1	0	0	0	0	0	0	1.79769e+308	1.79769e+308	1.79769e+308	0	0	1	gi|24649782|ref|NP_651288.1|	gi|24649782|ref|NP_651288.1|	polybromo [Drosophila melanogaster]	polybromo	CG11375	2	2	2	2	0	2	3.02	7.044e-05	X	X	X	X	X	X	X	X	6	6	6	6	0	6	3.99	0.00012319	1
632	3	0	0	3.9e-05	2	0	0	0	0	0.000161	1	0	0	0	1.79769e+308	0	0	1.79769e+308	6	gi|161077358|ref|NP_001097406.1|;gi|24657645|ref|NP_726163.1|;gi|281363997|ref|NP_001163246.1|;gi|281364001|ref|NP_001163248.1|;gi|281364003|ref|NP_001163249.1|;gi|45550486|ref|NP_611640.3|	gi|161077358|ref|NP_001097406.1|	verprolin 1, isoform G [Drosophila melanogaster]	Vrp1	CG13503	X	X	X	X	X	X	X	X	1	1	1	1	0	1	2.58	3.747e-05	1	1	1	1	0	1	2.58	3.986e-05	X
232	3	2.9e-05	1	8.5e-05	2	0	0	0	0	0	0	0	0	1.79769e+308	1.79769e+308	0	0	0	3	gi|281366478|ref|NP_001163476.1|;gi|442633513|ref|NP_001262078.1|;gi|62472261|ref|NP_001014591.1|	gi|281366478|ref|NP_001163476.1|	Mi-2, isoform C [Drosophila melanogaster]	Mi-2	CG8103	1	1	1	1	0	1	0.96	2.939e-05	1	2	2	1	0	2	0.76	3.221e-05	5	8	8	5	0	8	2.83	0.00013707	X
186	3	9.2e-05	1	5.4e-05	1	8.4e-05	1	0	0	0	0	0	0	1.79769e+308	1.79769e+308	1.79769e+308	0	0	1	gi|442622389|ref|NP_724444.3|	gi|442622389|ref|NP_724444.3|	PNGase-like, isoform C [Drosophila melanogaster]	Pngl	CG7865	1	1	1	1	0	1	3.49	9.232e-05	X	X	X	X	X	X	X	X	1	1	1	1	0	1	1.74	5.382e-05	1
693	3	0	0	0	0	0.000125	1	4.2e-05	1	8e-05	1	0	0	0	0	1.79769e+308	1.79769e+308	1.79769e+308	1	gi|24647702|ref|NP_652040.2|	gi|24647702|ref|NP_652040.2|	lethal (3) 07882 [Drosophila melanogaster]	l(3)07882	CG5824	X	X	X	X	X	X	X	X	X	X	X	X	X	X	X	X	X	X	X	X	X	X	X	X	1
655	3	0	0	2.9e-05	1	0	0	6.5e-05	1	6.2e-05	1	0	0	0	1.79769e+308	0	1.79769e+308	1.79769e+308	2	gi|24655483|ref|NP_728652.1|;gi|386770332|ref|NP_001246548.1|	gi|24655483|ref|NP_728652.1|	CG7971, isoform C [Drosophila melanogaster]	CG7971	CG7971	X	X	X	X	X	X	X	X	1	1	1	1	0	1	1.17	2.884e-05	X	X	X	X	X	X	X	X	X
635	3	0	0	3.7e-05	1	0.000117	1	0	0	7.5e-05	1	0	0	0	1.79769e+308	1.79769e+308	0	1.79769e+308	2	gi|19922978|ref|NP_612010.1|;gi|442629121|ref|NP_001261186.1|	gi|19922978|ref|NP_612010.1|	CG7028, isoform A [Drosophila melanogaster]	CG7028	CG7028	X	X	X	X	X	X	X	X	X	X	X	X	X	X	X	X	1	1	1	1	0	1	1.32	3.744e-05	1
524	3	0	0	9.8e-05	1	3.9e-05	2	0	0	0	0	0	0	0	1.79769e+308	1.79769e+308	0	0	1	gi|442621569|ref|NP_001263046.1|	gi|442621569|ref|NP_001263046.1|	APC-like, isoform B [Drosophila melanogaster]	Apc	CG1451	X	X	X	X	X	X	X	X	X	X	X	X	X	X	X	X	3	7	7	3	0	7	1.9	9.835e-05	1
213	3	4.8e-05	1	5.4e-05	2	0	0	0	0	0	0	0	0	1.79769e+308	1.79769e+308	0	0	0	8	gi|17137678|ref|NP_477434.1|;gi|24644064|ref|NP_477433.2|;gi|28573224|ref|NP_788578.1|;gi|320542389|ref|NP_730867.2|;gi|320542391|ref|NP_001189168.1|;gi|320542393|ref|NP_001189169.1|;gi|442617430|ref|NP_001262261.1|;gi|442617432|ref|NP_001262262.1|	gi|17137678|ref|NP_477434.1|	transforming acidic coiled-coil protein, isoform A [Drosophila melanogaster]	tacc	CG9765	1	1	1	1	0	1	2.37	4.752e-05	1	2	2	1	0	2	1.14	5.208e-05	1	2	2	1	0	2	1.14	5.54e-05	X
218	3	4.5e-05	1	3.8e-05	2	0	0	0	0	0	0	0	0	1.79769e+308	1.79769e+308	0	0	0	4	gi|386770742|ref|NP_001246659.1|;gi|442630786|ref|NP_001261521.1|;gi|442630788|ref|NP_001261522.1|;gi|45551526|ref|NP_729264.2|	gi|386770742|ref|NP_001246659.1|	CG7546, isoform E [Drosophila melanogaster]	CG7546	CG7546	1	1	1	1	0	1	1.69	4.488e-05	1	1	1	1	0	1	0.85	2.459e-05	1	2	2	1	0	2	0.92	5.233e-05	X
229	3	3.4e-05	1	3e-05	1	0	0	1e-05	1	0	0	0.000101	1	0.336634	0.29703	0	0.0990099	0	1	gi|221379506|ref|NP_001138060.1|	gi|221379506|ref|NP_001138060.1|	CG42232 [Drosophila melanogaster]	CG42232	CG42232	1	2	2	1	0	2	0.58	3.386e-05	X	X	X	X	X	X	X	X	3	3	3	3	0	3	1.22	2.961e-05	X
647	3	0	0	3.1e-05	2	0	0	3.3e-05	1	0	0	0	0	0	1.79769e+308	0	1.79769e+308	0	2	gi|320544189|ref|NP_788421.2|;gi|442624347|ref|NP_726015.2|	gi|320544189|ref|NP_788421.2|	CG10543, isoform D [Drosophila melanogaster]	CG10543	CG10543	X	X	X	X	X	X	X	X	1	1	1	1	0	1	1.16	1.957e-05	1	2	2	1	0	2	1.16	4.164e-05	X
661	3	0	0	2.1e-05	2	1.3e-05	1	0	0	0	0	0	0	0	1.79769e+308	1.79769e+308	0	0	4	gi|28571867|ref|NP_788734.1|;gi|386766392|ref|NP_001247280.1|;gi|442620831|ref|NP_001262903.1|;gi|442620833|ref|NP_001262904.1|	gi|28571867|ref|NP_788734.1|	multiple ankyrin repeats single KH domain, isoform B [Drosophila melanogaster]	mask	CG33106	X	X	X	X	X	X	X	X	1	2	2	1	0	2	0.32	1.596e-05	2	3	3	2	0	3	0.8	2.546e-05	1
730	2	0	0	0	0	0	0	0.000302	1	0.023206	1	0	0	0	0	0	1.79769e+308	1.79769e+308	1	gi|24640717|ref|NP_727306.1|	gi|24640717|ref|NP_727306.1|	CG32708 [Drosophila melanogaster]	CG32708	CG32708	X	X	X	X	X	X	X	X	X	X	X	X	X	X	X	X	X	X	X	X	X	X	X	X	X
245	2	0	0	0.005627	1	0.001879	1	0	0	0	0	0	0	0	1.79769e+308	1.79769e+308	0	0	2	gi|24641092|ref|NP_727449.1|;gi|24641095|ref|NP_727450.1|	gi|24641092|ref|NP_727449.1|	stress-sensitive B, isoform D [Drosophila melanogaster]	sesB	CG16944	X	X	X	X	X	X	X	X	6	55	55	6	0	55	22.76	0.00562744	X	X	X	X	X	X	X	X	2
67	2	0.001414	1	0	0	0	0	0.001582	1	0	0	0.004368	3	0.323718	0	0	0.362179	0	1	gi|24642649|ref|NP_573163.1|	gi|24642649|ref|NP_573163.1|	Rrp45 [Drosophila melanogaster]	Rrp45	CG9606	4	10	10	4	0	10	12.86	0.00141397	X	X	X	X	X	X	X	X	X	X	X	X	X	X	X	X	X
259	2	0	0	0.00249	2	0	0	0	0	0	0	0	0	0	1.79769e+308	0	0	0	1	gi|24585096|ref|NP_724149.1|	gi|24585096|ref|NP_724149.1|	ribosomal protein L30, isoform B [Drosophila melanogaster]	RpL30	CG10652	X	X	X	X	X	X	X	X	2	12	12	2	0	12	20.72	0.00345113	2	5	5	2	0	5	20.72	0.00152972	X
727	2	0	0	0	0	0	0	0.005012	1	0.001141	1	0	0	0	0	0	1.79769e+308	1.79769e+308	1	gi|24649803|ref|NP_651296.1|	gi|24649803|ref|NP_651296.1|	CG7006 [Drosophila melanogaster]	CG7006	CG7006	X	X	X	X	X	X	X	X	X	X	X	X	X	X	X	X	X	X	X	X	X	X	X	X	X
401	2	0	0	0.000233	1	0	0	0	0	0.004998	1	0	0	0	1.79769e+308	0	0	1.79769e+308	2	gi|281365365|ref|NP_001163044.1|;gi|442628880|ref|NP_001036390.2|	gi|281365365|ref|NP_001163044.1|	ribosomal protein L5, isoform F [Drosophila melanogaster]			X	X	X	X	X	X	X	X	1	1	1	1	0	1	8.76	0.00023301	X	X	X	X	X	X	X	X	X
706	2	0	0	0	0	0	0	0.000848	1	0.002298	1	0	0	0	0	0	1.79769e+308	1.79769e+308	1	gi|24649922|ref|NP_651335.2|	gi|24649922|ref|NP_651335.2|	CG11920 [Drosophila melanogaster]	CG11920	CG11920	X	X	X	X	X	X	X	X	X	X	X	X	X	X	X	X	X	X	X	X	X	X	X	X	X
681	2	0	0	0	0	0.000321	1	0.001631	1	0	0	0	0	0	0	1.79769e+308	1.79769e+308	0	1	gi|442626204|ref|NP_001260103.1|	gi|442626204|ref|NP_001260103.1|	CG11030, isoform B [Drosophila melanogaster]	CG11030	CG11030	X	X	X	X	X	X	X	X	X	X	X	X	X	X	X	X	X	X	X	X	X	X	X	X	1
257	2	0	0	0.002571	1	0	0	0	0	0.00046	1	0	0	0	1.79769e+308	0	0	1.79769e+308	1	gi|442633253|ref|NP_001262025.1|	gi|442633253|ref|NP_001262025.1|	ribosomal protein L26, isoform B [Drosophila melanogaster]	RpL26	CG6846	X	X	X	X	X	X	X	X	4	12	12	4	0	12	28.19	0.00257097	X	X	X	X	X	X	X	X	X
265	2	0	0	0.001923	1	0.001113	1	0	0	0	0	0	0	0	1.79769e+308	1.79769e+308	0	0	1	gi|386771202|ref|NP_001246785.1|	gi|386771202|ref|NP_001246785.1|	myosin binding subunit, isoform N [Drosophila melanogaster]	Mbs	CG32156	X	X	X	X	X	X	X	X	15	75	75	15	0	75	17.99	0.00192307	X	X	X	X	X	X	X	X	11
690	2	0	0	0	0	0.000145	1	0.000196	1	0	0	0	0	0	0	1.79769e+308	1.79769e+308	0	1	gi|21357669|ref|NP_648546.1|	gi|21357669|ref|NP_648546.1|	sunspot [Drosophila melanogaster]	ssp	CG17153	X	X	X	X	X	X	X	X	X	X	X	X	X	X	X	X	X	X	X	X	X	X	X	X	1
710	2	0	0	0	0	0	0	0.000199	1	0.00454	1	0	0	0	0	0	1.79769e+308	1.79769e+308	1	gi|19922456|ref|NP_611224.1|	gi|19922456|ref|NP_611224.1|	CG4866 [Drosophila melanogaster]	CG4866	CG4866	X	X	X	X	X	X	X	X	X	X	X	X	X	X	X	X	X	X	X	X	X	X	X	X	X
128	2	0.000238	1	0	0	0	0	0.001	1	0	0	0.000342	2	0.695906	0	0	2.92398	0	2	gi|21356979|ref|NP_651888.1|;gi|24651731|ref|NP_733451.1|	gi|21356979|ref|NP_651888.1|	CG1910, isoform A [Drosophila melanogaster]	CG1910	CG1910	1	2	2	1	0	2	7.77	0.00023826	X	X	X	X	X	X	X	X	X	X	X	X	X	X	X	X	X
318	2	0	0	0.000634	1	0	0	0	0	0.000907	1	0	0	0	1.79769e+308	0	0	1.79769e+308	1	gi|85724904|ref|NP_001033885.1|	gi|85724904|ref|NP_001033885.1|	ribosomal protein S13, isoform B [Drosophila melanogaster]	RpS13	CG13389	X	X	X	X	X	X	X	X	2	3	3	2	0	3	13.91	0.00063423	X	X	X	X	X	X	X	X	X
297	2	0	0	0.000816	1	0.002419	1	0	0	0	0	0	0	0	1.79769e+308	1.79769e+308	0	0	2	gi|24583693|ref|NP_723672.1|;gi|442627475|ref|NP_001260385.1|	gi|24583693|ref|NP_723672.1|	CG6509, isoform A [Drosophila melanogaster]	CG6509	CG6509	X	X	X	X	X	X	X	X	18	49	49	18	0	49	12.37	0.0008164	X	X	X	X	X	X	X	X	29
728	2	0	0	0	0	0	0	0.002096	1	0.000884	1	0	0	0	0	0	1.79769e+308	1.79769e+308	2	gi|21355813|ref|NP_651025.1|;gi|24648948|ref|NP_732718.1|	gi|21355813|ref|NP_651025.1|	sar1, isoform B [Drosophila melanogaster]			X	X	X	X	X	X	X	X	X	X	X	X	X	X	X	X	X	X	X	X	X	X	X	X	X
272	2	0	0	0.001401	1	0.001218	1	0	0	0	0	0	0	0	1.79769e+308	1.79769e+308	0	0	1	gi|116007118|ref|NP_001036254.1|	gi|116007118|ref|NP_001036254.1|	CG13366, isoform B [Drosophila melanogaster]	CG13366	CG13366	X	X	X	X	X	X	X	X	12	48	48	12	0	48	14.72	0.00140064	X	X	X	X	X	X	X	X	5
709	2	0	0	0	0	0	0	0.001383	1	0.001283	1	0	0	0	0	0	1.79769e+308	1.79769e+308	1	gi|45550591|ref|NP_648431.3|	gi|45550591|ref|NP_648431.3|	CG7839 [Drosophila melanogaster]	CG7839	CG7839	X	X	X	X	X	X	X	X	X	X	X	X	X	X	X	X	X	X	X	X	X	X	X	X	X
85	2	0.000842	1	0.001374	1	0	0	0	0	0	0	0	0	1.79769e+308	1.79769e+308	0	0	0	1	gi|24655366|ref|NP_725841.1|	gi|24655366|ref|NP_725841.1|	proliferation disrupter [Drosophila melanogaster]	prod	CG18608	3	5	5	3	0	5	18.79	0.00084185	X	X	X	X	X	X	X	X	5	14	14	5	0	14	21.68	0.0013741	X
731	2	0	0	0	0	0	0	0.000212	1	0.003519	1	0	0	0	0	0	1.79769e+308	1.79769e+308	1	gi|24582874|ref|NP_609236.2|	gi|24582874|ref|NP_609236.2|	CG13096 [Drosophila melanogaster]	CG13096	CG13096	X	X	X	X	X	X	X	X	X	X	X	X	X	X	X	X	X	X	X	X	X	X	X	X	X
707	2	0	0	0	0	0	0	0.000227	1	0.002584	1	0	0	0	0	0	1.79769e+308	1.79769e+308	1	gi|19921798|ref|NP_610353.1|	gi|19921798|ref|NP_610353.1|	CG18316 [Drosophila melanogaster]	udd	CG18316	X	X	X	X	X	X	X	X	X	X	X	X	X	X	X	X	X	X	X	X	X	X	X	X	X
291	2	0	0	0.000881	2	0	0	0	0	0	0	0	0	0	1.79769e+308	0	0	0	1	gi|386771825|ref|NP_001245398.1|	gi|386771825|ref|NP_001245398.1|	ribosomal protein L15, isoform I [Drosophila melanogaster]	RpL15	CG17420	X	X	X	X	X	X	X	X	3	7	7	3	0	7	14.71	0.00109539	1	4	4	1	0	4	6.86	0.00066588	X
276	2	0	0	0.001216	1	0.000794	1	0	0	0	0	0	0	0	1.79769e+308	1.79769e+308	0	0	1	gi|386765887|ref|NP_001247135.1|	gi|386765887|ref|NP_001247135.1|	belphegor, isoform B [Drosophila melanogaster]	bor	CG6815	X	X	X	X	X	X	X	X	11	23	23	11	0	23	25.5	0.00121561	X	X	X	X	X	X	X	X	5
102	2	0.000484	1	0.001505	1	0	0	0	0	0	0	0	0	1.79769e+308	1.79769e+308	0	0	0	1	gi|386763727|ref|NP_001245503.1|	gi|386763727|ref|NP_001245503.1|	will die slowly, isoform B [Drosophila melanogaster]	wds	CG17437	1	3	3	1	0	3	4.43	0.00048412	X	X	X	X	X	X	X	X	6	16	16	6	0	16	21.61	0.00150514	X
329	2	0	0	0.000571	1	0.001536	1	0	0	0	0	0	0	0	1.79769e+308	1.79769e+308	0	0	1	gi|24666867|ref|NP_649133.1|	gi|24666867|ref|NP_649133.1|	Lon protease, isoform A [Drosophila melanogaster]	Lon	CG8798	X	X	X	X	X	X	X	X	10	28	3	1	25	18	15.41	0.00057119	X	X	X	X	X	X	X	X	12
337	2	0	0	0.000517	2	0	0	0	0	0	0	0	0	0	1.79769e+308	0	0	0	1	gi|24663672|ref|NP_524053.2|	gi|24663672|ref|NP_524053.2|	ribosomal protein S4, isoform B [Drosophila melanogaster]	RpS4	CG11276	X	X	X	X	X	X	X	X	1	1	1	1	0	1	3.83	0.00012231	3	7	7	3	0	7	12.26	0.0009108	X
288	2	0	0	0.000937	1	0.000468	1	0	0	0	0	0	0	0	1.79769e+308	1.79769e+308	0	0	3	gi|221468704|ref|NP_001137758.1|;gi|386768576|ref|NP_001246494.1|;gi|45549187|ref|NP_523849.3|	gi|221468704|ref|NP_001137758.1|	nucleosome remodeling factor - 38kD, isoform B [Drosophila melanogaster]	Nurf-38	CG4634	X	X	X	X	X	X	X	X	X	X	X	X	X	X	X	X	3	8	8	3	0	8	13.79	0.00093682	X
282	2	0	0	0.00107	1	0.000839	1	0	0	0	0	0	0	0	1.79769e+308	1.79769e+308	0	0	1	gi|386768237|ref|NP_001246403.1|	gi|386768237|ref|NP_001246403.1|	lola like, isoform G [Drosophila melanogaster]	lolal	CG5738	X	X	X	X	X	X	X	X	X	X	X	X	X	X	X	X	1	4	4	1	0	4	10.24	0.0010696	1
311	2	0	0	0.000694	1	0.001158	1	0	0	0	0	0	0	0	1.79769e+308	1.79769e+308	0	0	1	gi|442625213|ref|NP_524748.2|	gi|442625213|ref|NP_524748.2|	rieske iron-sulfur protein, isoform E [Drosophila melanogaster]	RFeSP	CG7361	X	X	X	X	X	X	X	X	2	5	5	2	0	5	8.7	0.00069398	X	X	X	X	X	X	X	X	2
362	2	0	0	0.000386	2	0	0	0	0	0	0	0	0	0	1.79769e+308	0	0	0	1	gi|17864108|ref|NP_524583.1|	gi|17864108|ref|NP_524583.1|	spindle A, isoform A [Drosophila melanogaster]	spn-A	CG7948	X	X	X	X	X	X	X	X	5	6	6	5	0	6	20.54	0.00057005	1	2	2	1	0	2	3.87	0.00020214	X
95	2	0.000639	1	0.001043	1	0	0	0	0	0	0	0	0	1.79769e+308	1.79769e+308	0	0	0	1	gi|21358125|ref|NP_652608.1|	gi|21358125|ref|NP_652608.1|	pontin [Drosophila melanogaster]	pont	CG4003	3	5	5	3	0	5	13.6	0.00063877	X	X	X	X	X	X	X	X	6	14	14	6	0	14	19.3	0.00104263	X
100	2	0.00053	1	0.001003	1	0	0	0	0	0	0	0	0	1.79769e+308	1.79769e+308	0	0	0	1	gi|17136860|ref|NP_476952.1|	gi|17136860|ref|NP_476952.1|	Microtubule-associated protein 60 [Drosophila melanogaster]	Map60	CG1825	2	4	4	2	0	4	11.36	0.0005296	X	X	X	X	X	X	X	X	6	13	13	6	0	13	14.09	0.00100336	X
281	2	0	0	0.001078	1	0.000423	1	0	0	0	0	0	0	0	1.79769e+308	1.79769e+308	0	0	1	gi|386769180|ref|NP_001245906.1|	gi|386769180|ref|NP_001245906.1|	chickadee, isoform F [Drosophila melanogaster]	chic	CG9553	X	X	X	X	X	X	X	X	X	X	X	X	X	X	X	X	1	4	4	1	0	4	17.46	0.00107809	1
324	2	0	0	0.000606	2	0	0	0	0	0	0	0	0	0	1.79769e+308	0	0	0	1	gi|17136994|ref|NP_477039.1|	gi|17136994|ref|NP_477039.1|	DP transcription factor, isoform A [Drosophila melanogaster]	Dp	CG4654	X	X	X	X	X	X	X	X	1	2	2	1	0	2	2.02	0.00014347	5	14	14	5	0	14	8.99	0.0010684	X
321	2	0	0	0.000626	2	0	0	0	0	0	0	0	0	0	1.79769e+308	0	0	0	2	gi|221460569|ref|NP_001138127.1|;gi|24651273|ref|NP_733339.1|	gi|221460569|ref|NP_001138127.1|	ribosomal protein L32, isoform D [Drosophila melanogaster]	RpL32	CG7939	X	X	X	X	X	X	X	X	1	1	1	1	0	1	11.19	0.00023823	2	4	4	2	0	4	17.91	0.00101372	X
332	2	0	0	0.000539	2	0	0	0	0	0	0	0	0	0	1.79769e+308	0	0	0	1	gi|19922248|ref|NP_610954.1|	gi|19922248|ref|NP_610954.1|	CG8617 [Drosophila melanogaster]	CG8617	CG8617	X	X	X	X	X	X	X	X	2	2	2	2	0	2	12.86	0.00022802	3	7	7	3	0	7	16.43	0.00084899	X
330	2	0	0	0.000564	2	0	0	0	0	0	0	0	0	0	1.79769e+308	0	0	0	1	gi|24638921|ref|NP_726688.1|	gi|24638921|ref|NP_726688.1|	ribosomal protein L36, isoform D [Drosophila melanogaster]	RpL36	CG7622	X	X	X	X	X	X	X	X	2	3	3	2	0	3	18.26	0.00083277	1	1	1	1	0	1	7.83	0.0002953	X
124	2	0.000267	1	0	0	0.000733	1	0	0	0	0	0.000399	1	0.669173	0	1.83709	0	0	1	gi|442627146|ref|NP_001260312.1|	gi|442627146|ref|NP_001260312.1|	ribosomal protein L13, isoform C [Drosophila melanogaster]	RpL13	CG4651	1	1	1	1	0	1	7.8	0.00026723	X	X	X	X	X	X	X	X	X	X	X	X	X	X	X	X	2
144	2	0.000187	1	0	0	0.000512	1	0	0	0	0	0.000558	1	0.335125	0	0.917563	0	0	1	gi|19920382|ref|NP_608375.1|	gi|19920382|ref|NP_608375.1|	CG9577 [Drosophila melanogaster]	CG9577	CG9577	1	1	1	1	0	1	5.77	0.00018672	X	X	X	X	X	X	X	X	X	X	X	X	X	X	X	X	1
117	2	0.000299	1	0	0	0.001366	1	0	0	0	0	0	0	1.79769e+308	0	1.79769e+308	0	0	1	gi|21355783|ref|NP_649874.1|	gi|21355783|ref|NP_649874.1|	CG9740 [Drosophila melanogaster]	Ibf2	CG9740	1	1	1	1	0	1	12.82	0.00029875	X	X	X	X	X	X	X	X	X	X	X	X	X	X	X	X	1
341	2	0	0	0.000479	2	0	0	0	0	0	0	0.000148	1	0	3.23649	0	0	0	2	gi|24653408|ref|NP_610879.1|;gi|281363313|ref|NP_001163143.1|	gi|24653408|ref|NP_610879.1|	Myb-interacting protein 120, isoform A [Drosophila melanogaster]	mip120	CG6061	X	X	X	X	X	X	X	X	2	3	3	2	0	3	4.11	0.00010081	10	24	24	10	0	24	16	0.00085793	X
712	2	0	0	0	0	0	0	0.00067	1	0.000424	1	0	0	0	0	0	1.79769e+308	1.79769e+308	1	gi|24650807|ref|NP_733246.1|	gi|24650807|ref|NP_733246.1|	Moca-cyp, isoform A [Drosophila melanogaster]	Moca-cyp	CG1866	X	X	X	X	X	X	X	X	X	X	X	X	X	X	X	X	X	X	X	X	X	X	X	X	X
672	2	0	0	0	0	0.001231	1	0.000238	1	0	0	0	0	0	0	1.79769e+308	1.79769e+308	0	3	gi|161077240|ref|NP_001097371.1|;gi|161077242|ref|NP_001097372.1|;gi|161077244|ref|NP_001097373.1|	gi|161077240|ref|NP_001097371.1|	lethal (2) 03709, isoform D [Drosophila melanogaster]	Phb2	CG15081	X	X	X	X	X	X	X	X	X	X	X	X	X	X	X	X	X	X	X	X	X	X	X	X	3
354	2	0	0	0.000416	2	0	0	0	0	0	0	0.000151	1	0	2.75497	0	0	0	1	gi|442634239|ref|NP_001262226.1|	gi|442634239|ref|NP_001262226.1|	chromator, isoform D [Drosophila melanogaster]	Chro	CG10712	X	X	X	X	X	X	X	X	3	5	5	3	0	5	4.97	0.00017237	5	18	18	5	0	18	8.1	0.00066013	X
87	2	0.000826	1	0	0	0	0	0.000512	1	0	0	0	0	1.79769e+308	0	0	1.79769e+308	0	1	gi|442621298|ref|NP_001262997.1|	gi|442621298|ref|NP_001262997.1|	histone H2A variant, isoform B [Drosophila melanogaster]	His2Av	CG5499	1	2	2	1	0	2	9.93	0.00082632	X	X	X	X	X	X	X	X	X	X	X	X	X	X	X	X	X
356	2	0	0	0.000414	2	0	0	0	0	0	0	0	0	0	1.79769e+308	0	0	0	1	gi|17137584|ref|NP_477381.1|	gi|17137584|ref|NP_477381.1|	Bub3 [Drosophila melanogaster]	Bub3	CG7581	X	X	X	X	X	X	X	X	1	1	1	1	0	1	4.6	9.792e-05	3	7	7	3	0	7	11.66	0.0007292	X
405	2	0	0	0.000228	1	0	0	0.000182	1	0	0	0	0	0	1.79769e+308	0	1.79769e+308	0	3	gi|24585650|ref|NP_724333.1|;gi|442628777|ref|NP_001260672.1|;gi|442628779|ref|NP_001260673.1|	gi|24585650|ref|NP_724333.1|	cryptocephal, isoform B [Drosophila melanogaster]	crc	CG8669	X	X	X	X	X	X	X	X	X	X	X	X	X	X	X	X	1	2	2	1	0	2	4.03	0.00022792	X
353	2	0	0	0.000425	2	0	0	0	0	0	0	0	0	0	1.79769e+308	0	0	0	1	gi|24583602|ref|NP_723644.1|	gi|24583602|ref|NP_723644.1|	ribosomal protein L9, isoform B [Drosophila melanogaster]	RpL9	CG6141	X	X	X	X	X	X	X	X	2	4	4	2	0	4	13.68	0.00067206	1	1	1	1	0	1	5.26	0.00017874	X
449	2	0	0	0.000172	2	0	0	0	0	0	0	0	0	0	1.79769e+308	0	0	0	2	gi|19922232|ref|NP_610941.1|;gi|24653584|ref|NP_725369.1|	gi|19922232|ref|NP_610941.1|	optic atrophy 1-like, isoform B [Drosophila melanogaster]	Opa1	CG8479	X	X	X	X	X	X	X	X	6	9	9	6	0	9	8.36	0.00030794	1	1	1	1	0	1	1.29	3.64e-05	X
385	2	0	0	0.000293	1	0.000244	1	0	0	0	0	0.000799	1	0	0.366708	0.305382	0	0	1	gi|442634265|ref|NP_001262233.1|	gi|442634265|ref|NP_001262233.1|	ribosomal protein L10, isoform E [Drosophila melanogaster]	RpL10	CG17521	X	X	X	X	X	X	X	X	1	2	2	1	0	2	5.5	0.00029287	X	X	X	X	X	X	X	X	1
689	2	0	0	0	0	0.000165	1	0.000672	1	0	0	0	0	0	0	1.79769e+308	1.79769e+308	0	1	gi|24647582|ref|NP_650591.1|	gi|24647582|ref|NP_650591.1|	CG3995 [Drosophila melanogaster]	CG3995	CG3995	X	X	X	X	X	X	X	X	X	X	X	X	X	X	X	X	X	X	X	X	X	X	X	X	1
713	2	0	0	0	0	0	0	0.000422	1	0.00032	1	0	0	0	0	0	1.79769e+308	1.79769e+308	1	gi|18858223|ref|NP_572215.1|	gi|18858223|ref|NP_572215.1|	Sas10 [Drosophila melanogaster]	Sas10	CG4202	X	X	X	X	X	X	X	X	X	X	X	X	X	X	X	X	X	X	X	X	X	X	X	X	X
168	2	0.000121	1	0.000531	1	0	0	0	0	0	0	0	0	1.79769e+308	1.79769e+308	0	0	0	1	gi|442617672|ref|NP_001262301.1|	gi|442617672|ref|NP_001262301.1|	CG10979, isoform B [Drosophila melanogaster]	CG10979	CG10979	1	2	2	1	0	2	2.09	0.00012149	X	X	X	X	X	X	X	X	6	15	15	6	0	15	8.13	0.00053117	X
220	2	4.4e-05	1	0.000618	1	0	0	0	0	0	0	0.000132	1	0.333333	4.68182	0	0	0	2	gi|281364022|ref|NP_726199.3|;gi|386768435|ref|NP_001246461.1|	gi|281364022|ref|NP_726199.3|	rad50, isoform D [Drosophila melanogaster]	rad50	CG6339	1	1	1	1	0	1	1.21	4.42e-05	X	X	X	X	X	X	X	X	11	24	24	11	0	24	10.77	0.00061839	X
84	2	0.000852	1	0	0	0	0	0.000106	1	0	0	0.000255	1	3.34118	0	0	0.415686	0	1	gi|161077838|ref|NP_573077.2|	gi|161077838|ref|NP_573077.2|	CG15602 [Drosophila melanogaster]	CG15602	CG15602	3	5	5	3	0	5	21.35	0.00085169	X	X	X	X	X	X	X	X	X	X	X	X	X	X	X	X	X
352	2	0	0	0.00043	1	0.000179	1	0	0	0	0	0	0	0	1.79769e+308	1.79769e+308	0	0	1	gi|24651129|ref|NP_733305.1|	gi|24651129|ref|NP_733305.1|	ATP synthase-gamma chain, isoform C [Drosophila melanogaster]	ATPsyngamma	CG7610	X	X	X	X	X	X	X	X	3	4	4	3	0	4	13.47	0.00042994	X	X	X	X	X	X	X	X	1
86	2	0.000828	1	0	0	0.000151	1	0	0	0	0	0.000247	1	3.35223	0	0.611336	0	0	2	gi|24663131|ref|NP_524033.2|;gi|386771001|ref|NP_001246730.1|	gi|24663131|ref|NP_524033.2|	ypsilon schachtel, isoform A [Drosophila melanogaster]	yps	CG5654	2	5	5	2	0	5	17.9	0.0008275	X	X	X	X	X	X	X	X	X	X	X	X	X	X	X	X	1
333	2	0	0	0.000538	1	0.00015	1	0	0	0	0	0	0	0	1.79769e+308	1.79769e+308	0	0	8	gi|386770391|ref|NP_001246572.1|;gi|386770393|ref|NP_001246573.1|;gi|386770395|ref|NP_001246574.1|;gi|386770397|ref|NP_001246575.1|;gi|386770399|ref|NP_001246576.1|;gi|386770401|ref|NP_001246577.1|;gi|386770403|ref|NP_001246578.1|;gi|386770405|ref|NP_536777.2|	gi|386770391|ref|NP_001246572.1|	spinophilin, isoform D [Drosophila melanogaster]	Spn	CG16757	X	X	X	X	X	X	X	X	12	36	36	12	0	36	8.61	0.00053778	X	X	X	X	X	X	X	X	4
375	2	0	0	0.000347	1	0	0	0	0	0.000595	1	0	0	0	1.79769e+308	0	0	1.79769e+308	1	gi|17136906|ref|NP_476979.1|	gi|17136906|ref|NP_476979.1|	peter pan [Drosophila melanogaster]	ppan	CG5786	X	X	X	X	X	X	X	X	3	5	5	3	0	5	10.87	0.00034699	X	X	X	X	X	X	X	X	X
378	2	0	0	0.00032	2	0	0	0	0	0	0	0	0	0	1.79769e+308	0	0	0	1	gi|20129465|ref|NP_609548.1|	gi|20129465|ref|NP_609548.1|	Ced-12 [Drosophila melanogaster]	Ced-12	CG5336	X	X	X	X	X	X	X	X	5	6	6	5	0	6	9.25	0.00026455	3	8	8	3	0	8	5.94	0.00037525	X
379	2	0	0	0.000314	1	0.000164	1	0	0	0	0	0	0	0	1.79769e+308	1.79769e+308	0	0	1	gi|24658349|ref|NP_647966.1|	gi|24658349|ref|NP_647966.1|	blanks [Drosophila melanogaster]	blanks	CG10630	X	X	X	X	X	X	X	X	X	X	X	X	X	X	X	X	2	3	3	2	0	3	7.72	0.00031444	1
336	2	0	0	0.000533	1	0	0	0	0	0.000114	1	0	0	0	1.79769e+308	0	0	1.79769e+308	1	gi|24650417|ref|NP_733171.1|	gi|24650417|ref|NP_733171.1|	ballchen, isoform B [Drosophila melanogaster]	ball	CG6386	X	X	X	X	X	X	X	X	4	10	10	4	0	10	9.35	0.00053294	X	X	X	X	X	X	X	X	X
382	2	0	0	0.000308	2	0	0	0	0	0	0	0	0	0	1.79769e+308	0	0	0	1	gi|17647803|ref|NP_523397.1|	gi|17647803|ref|NP_523397.1|	TBP-associated factor 8 [Drosophila melanogaster]	Taf8	CG7128	X	X	X	X	X	X	X	X	1	1	1	1	0	1	3.05	9.733e-05	1	5	5	1	0	5	4.27	0.00051768	X
173	2	0.000107	1	0.000559	1	0	0	0	0	0	0	0	0	1.79769e+308	1.79769e+308	0	0	0	1	gi|20129061|ref|NP_608344.1|	gi|20129061|ref|NP_608344.1|	ubiquilin [Drosophila melanogaster]	Ubqn	CG14224	1	1	1	1	0	1	4.2	0.0001065	X	X	X	X	X	X	X	X	4	9	9	4	0	9	11.88	0.00055875	X
674	2	0	0	0	0	0.000789	1	0	0	0.000113	1	0	0	0	0	1.79769e+308	0	1.79769e+308	4	gi|442632353|ref|NP_001034013.2|;gi|442632355|ref|NP_001261846.1|;gi|45553109|ref|NP_996082.1|;gi|85725150|ref|NP_001034015.1|	gi|442632353|ref|NP_001034013.2|	Trithorax-like, isoform J [Drosophila melanogaster]	Trl	CG33261	X	X	X	X	X	X	X	X	X	X	X	X	X	X	X	X	X	X	X	X	X	X	X	X	3
338	2	0	0	0.000504	1	0	0	0	0	0.000203	1	0	0	0	1.79769e+308	0	0	1.79769e+308	1	gi|281360774|ref|NP_001162737.1|	gi|281360774|ref|NP_001162737.1|	casein kinase ialpha, isoform D [Drosophila melanogaster]	CkIalpha	CG2028	X	X	X	X	X	X	X	X	X	X	X	X	X	X	X	X	1	5	5	1	0	5	2.97	0.00050385	X
390	2	0	0	0.000273	2	0	0	0	0	0	0	0	0	0	1.79769e+308	0	0	0	1	gi|442617396|ref|NP_001262257.1|	gi|442617396|ref|NP_001262257.1|	CG9775, isoform E [Drosophila melanogaster]	CG9775	CG9775	X	X	X	X	X	X	X	X	2	4	4	2	0	4	6.65	0.00030331	2	3	3	2	0	3	4.04	0.00024199	X
718	2	0	0	0	0	0	0	9.2e-05	1	0.000783	1	0	0	0	0	0	1.79769e+308	1.79769e+308	1	gi|24652208|ref|NP_610526.1|	gi|24652208|ref|NP_610526.1|	CG1671 [Drosophila melanogaster]	CG1671	CG1671	X	X	X	X	X	X	X	X	X	X	X	X	X	X	X	X	X	X	X	X	X	X	X	X	X
446	2	0	0	0.000175	1	0.000584	1	0	0	0	0	0	0	0	1.79769e+308	1.79769e+308	0	0	2	gi|442622545|ref|NP_724503.2|;gi|442622547|ref|NP_001260740.1|	gi|442622545|ref|NP_724503.2|	klaroid, isoform E [Drosophila melanogaster]	koi	CG44154	X	X	X	X	X	X	X	X	1	2	2	1	0	2	4.38	0.00017492	X	X	X	X	X	X	X	X	3
389	2	0	0	0.000275	1	0.000144	1	0	0	0	0	0	0	0	1.79769e+308	1.79769e+308	0	0	3	gi|24653514|ref|NP_523735.2|;gi|24653518|ref|NP_725348.1|;gi|320543907|ref|NP_001188921.1|	gi|24653514|ref|NP_523735.2|	cysteine proteinase-1, isoform C [Drosophila melanogaster]	Cp1	CG6692	X	X	X	X	X	X	X	X	X	X	X	X	X	X	X	X	1	3	3	1	0	3	4.58	0.00027461	1
96	2	0.000626	1	0	0	0	0	0	0	0.000368	1	0	0	1.79769e+308	0	0	0	1.79769e+308	1	gi|24640206|ref|NP_727120.1|	gi|24640206|ref|NP_727120.1|	ribosomal protein L17, isoform C [Drosophila melanogaster]	RpL17	CG3203	1	2	2	1	0	2	5.38	0.00062641	X	X	X	X	X	X	X	X	X	X	X	X	X	X	X	X	X
614	2	0	0	4.9e-05	1	0.000386	1	0	0	0	0	0	0	0	1.79769e+308	1.79769e+308	0	0	1	gi|24646617|ref|NP_731829.1|	gi|24646617|ref|NP_731829.1|	rasputin, isoform E [Drosophila melanogaster]	rin	CG9412	X	X	X	X	X	X	X	X	X	X	X	X	X	X	X	X	1	1	1	1	0	1	2.61	4.922e-05	1
398	2	0	0	0.000241	2	0	0	0	0	0	0	0	0	0	1.79769e+308	0	0	0	1	gi|442628048|ref|NP_001260503.1|	gi|442628048|ref|NP_001260503.1|	CG5953, isoform D [Drosophila melanogaster]	CG5953	CG5953	X	X	X	X	X	X	X	X	1	1	1	1	0	1	1.57	4.554e-05	5	9	9	5	0	9	10.98	0.000436	X
395	2	0	0	0.000261	2	0	0	0	0	0	0	0	0	0	1.79769e+308	0	0	0	1	gi|19921028|ref|NP_609331.1|	gi|19921028|ref|NP_609331.1|	CG4709 [Drosophila melanogaster]	CG4709	CG4709	X	X	X	X	X	X	X	X	1	2	2	1	0	2	2.92	0.00012446	2	6	6	2	0	6	5.07	0.00039719	X
675	2	0	0	0	0	0.000693	1	7.8e-05	1	0	0	0	0	0	0	1.79769e+308	1.79769e+308	0	2	gi|24641014|ref|NP_727418.1|;gi|442615786|ref|NP_001259407.1|	gi|24641014|ref|NP_727418.1|	flapwing, isoform A [Drosophila melanogaster]	flw	CG2096	X	X	X	X	X	X	X	X	X	X	X	X	X	X	X	X	X	X	X	X	X	X	X	X	1
397	2	0	0	0.000246	2	0	0	0	0	0	0	0	0	0	1.79769e+308	0	0	0	1	gi|221330252|ref|NP_001097304.2|	gi|221330252|ref|NP_001097304.2|	combgap, isoform J [Drosophila melanogaster]	cg	CG8367	X	X	X	X	X	X	X	X	1	1	1	1	0	1	2.06	3.869e-05	3	11	11	3	0	11	4.97	0.0004528	X
580	2	0	0	6.7e-05	1	0.000422	1	0	0	0	0	0.000345	1	0	0.194203	1.22319	0	0	2	gi|24638766|ref|NP_726631.1|;gi|442614522|ref|NP_001259081.1|	gi|24638766|ref|NP_726631.1|	ATP synthase-beta, isoform A [Drosophila melanogaster]	ATPsynbeta	CG11154	X	X	X	X	X	X	X	X	X	X	X	X	X	X	X	X	1	1	1	1	0	1	3.76	6.725e-05	2
418	2	0	0	0.000207	2	0	0	0	0	0	0	0	0	0	1.79769e+308	0	0	0	4	gi|116007714|ref|NP_001036555.1|;gi|116007716|ref|NP_001036556.1|;gi|116007718|ref|NP_001036557.1|;gi|17136214|ref|NP_476575.1|	gi|116007714|ref|NP_001036555.1|	heat shock factor, isoform D [Drosophila melanogaster]	Hsf	CG5748	X	X	X	X	X	X	X	X	1	1	1	1	0	1	1.77	4.355e-05	3	8	8	3	0	8	6.28	0.00037064	X
613	2	0	0	5e-05	1	0.000632	1	0	0	0	0	0	0	0	1.79769e+308	1.79769e+308	0	0	1	gi|18860017|ref|NP_572902.1|	gi|18860017|ref|NP_572902.1|	Ndc80 [Drosophila melanogaster]	Ndc80	CG9938	X	X	X	X	X	X	X	X	X	X	X	X	X	X	X	X	1	1	1	1	0	1	2.52	5.031e-05	4
410	2	0	0	0.000221	2	0	0	0	0	0	0	0	0	0	1.79769e+308	0	0	0	1	gi|17530803|ref|NP_511051.1|	gi|17530803|ref|NP_511051.1|	males absent on the first [Drosophila melanogaster]	mof	CG3025	X	X	X	X	X	X	X	X	2	4	4	2	0	4	3.51	0.0001544	3	7	7	3	0	7	3.51	0.00028745	X
478	2	0	0	0.000138	1	0.000307	1	0	0	0	0	0	0	0	1.79769e+308	1.79769e+308	0	0	1	gi|45550174|ref|NP_609356.2|	gi|45550174|ref|NP_609356.2|	CG4901 [Drosophila melanogaster]	CG4901	CG4901	X	X	X	X	X	X	X	X	2	3	3	2	0	3	3.75	0.000138	X	X	X	X	X	X	X	X	2
582	2	0	0	6.6e-05	1	0.000499	1	0	0	0	0	0	0	0	1.79769e+308	1.79769e+308	0	0	1	gi|24666371|ref|NP_652671.1|	gi|24666371|ref|NP_652671.1|	caprin [Drosophila melanogaster]	Capr	CG18811	X	X	X	X	X	X	X	X	2	2	2	2	0	2	2.71	6.644e-05	X	X	X	X	X	X	X	X	4
430	2	0	0	0.000199	1	0	0	0.000169	1	0	0	0	0	0	1.79769e+308	0	1.79769e+308	0	1	gi|442618665|ref|NP_001262490.1|	gi|442618665|ref|NP_001262490.1|	CG18347, isoform B [Drosophila melanogaster]	GC1	CG18347	X	X	X	X	X	X	X	X	1	2	2	1	0	2	3.74	0.0001989	X	X	X	X	X	X	X	X	X
421	2	0	0	0.000206	2	0	0	0	0	0	0	0	0	0	1.79769e+308	0	0	0	1	gi|281366755|ref|NP_001163851.1|	gi|281366755|ref|NP_001163851.1|	Set1, isoform I [Drosophila melanogaster]	Set1	CG40351	X	X	X	X	X	X	X	X	1	1	1	1	0	1	0.79	1.945e-05	7	19	19	7	0	19	5.12	0.0003932	X
425	2	0	0	0.000202	2	0	0	0	0	0	0	0	0	0	1.79769e+308	0	0	0	1	gi|24649535|ref|NP_651211.2|	gi|24649535|ref|NP_651211.2|	SMC1 [Drosophila melanogaster]	SMC1	CG6057	X	X	X	X	X	X	X	X	3	4	4	3	0	4	3.55	0.00010314	7	11	11	7	0	11	7.35	0.00030174	X
424	2	0	0	0.000202	2	0	0	0	0	0	0	0	0	0	1.79769e+308	0	0	0	1	gi|386769747|ref|NP_001246058.1|	gi|386769747|ref|NP_001246058.1|	small glutamine-rich tetratricopeptide containing protein, isoform B [Drosophila melanogaster]	Sgt	CG5094	X	X	X	X	X	X	X	X	1	1	1	1	0	1	3.63	9.644e-05	2	3	3	2	0	3	6.95	0.00030779	X
426	2	0	0	0.000202	2	0	0	0	0	0	0	0	0	0	1.79769e+308	0	0	0	1	gi|281361961|ref|NP_001163636.1|	gi|281361961|ref|NP_001163636.1|	Brf, isoform B [Drosophila melanogaster]	Brf	CG31256	X	X	X	X	X	X	X	X	1	2	2	1	0	2	1.51	9.644e-05	2	6	6	2	0	6	3.78	0.00030779	X
678	2	0	0	0	0	0.00048	1	0.000108	1	0	0	0	0	0	0	1.79769e+308	1.79769e+308	0	1	gi|20129237|ref|NP_608885.1|	gi|20129237|ref|NP_608885.1|	CG3756 [Drosophila melanogaster]	CG3756	CG3756	X	X	X	X	X	X	X	X	X	X	X	X	X	X	X	X	X	X	X	X	X	X	X	X	2
431	2	0	0	0.000197	2	0	0	0	0	0	0	0	0	0	1.79769e+308	0	0	0	1	gi|19923044|ref|NP_612101.1|	gi|19923044|ref|NP_612101.1|	mitotic spindle density 5 [Drosophila melanogaster]	msd5	CG2213	X	X	X	X	X	X	X	X	1	1	1	1	0	1	7.91	0.00012618	1	2	2	1	0	2	5.93	0.00026846	X
150	2	0.000162	1	0.000283	1	0	0	0	0	0	0	0	0	1.79769e+308	1.79769e+308	0	0	0	2	gi|24646242|ref|NP_650178.1|;gi|45551883|ref|NP_731688.2|	gi|24646242|ref|NP_650178.1|	MBD-R2, isoform A [Drosophila melanogaster]			3	3	3	3	0	3	7.22	0.00016167	X	X	X	X	X	X	X	X	5	9	9	5	0	9	6.94	0.00028274	X
584	2	0	0	6.4e-05	1	0.000215	1	0	0	0	0	0	0	0	1.79769e+308	1.79769e+308	0	0	1	gi|442623116|ref|NP_001260846.1|	gi|442623116|ref|NP_001260846.1|	14-3-3zeta, isoform L [Drosophila melanogaster]	14-3-3zeta	CG17870	X	X	X	X	X	X	X	X	1	1	0	0	1	0.5	5.65	6.436e-05	X	X	X	X	X	X	X	X	1
454	2	0	0	0.000166	1	0.000276	1	0	0	0	0	0	0	0	1.79769e+308	1.79769e+308	0	0	1	gi|17647193|ref|NP_523400.1|	gi|17647193|ref|NP_523400.1|	beta-coatomer protein [Drosophila melanogaster]	betaCOP	CG6223	X	X	X	X	X	X	X	X	4	5	5	4	0	5	7.05	0.00016558	X	X	X	X	X	X	X	X	3
483	2	0	0	0.000135	1	0.000282	1	0	0	0	0	0	0	0	1.79769e+308	1.79769e+308	0	0	4	gi|24660075|ref|NP_523959.2|;gi|281365776|ref|NP_001163371.1|;gi|442630748|ref|NP_001261513.1|;gi|442630750|ref|NP_996009.2|	gi|24660075|ref|NP_523959.2|	smallminded, isoform A [Drosophila melanogaster]	smid	CG8571	X	X	X	X	X	X	X	X	3	4	4	3	0	4	4.24	0.00013527	X	X	X	X	X	X	X	X	3
460	2	0	0	0.000162	1	0	0	0	0	0.000589	1	0	0	0	1.79769e+308	0	0	1.79769e+308	1	gi|24641865|ref|NP_511148.2|	gi|24641865|ref|NP_511148.2|	yolk protein 3 [Drosophila melanogaster]	Yp3	CG11129	X	X	X	X	X	X	X	X	X	X	X	X	X	X	X	X	1	2	2	1	0	2	1.9	0.00016171	X
570	2	0	0	7.5e-05	1	0.000374	1	0	0	0	0	0	0	0	1.79769e+308	1.79769e+308	0	0	3	gi|386764548|ref|NP_001245708.1|;gi|386764550|ref|NP_001245709.1|;gi|386764552|ref|NP_001245710.1|	gi|386764548|ref|NP_001245708.1|	U2 small nuclear riboprotein auxiliary factor 50, isoform B [Drosophila melanogaster]	U2af50	CG9998	X	X	X	X	X	X	X	X	1	1	1	1	0	1	3.98	7.476e-05	X	X	X	X	X	X	X	X	2
464	2	0	0	0.000155	1	0.000243	1	0	0	0	0	0	0	0	1.79769e+308	1.79769e+308	0	0	1	gi|24649446|ref|NP_524469.2|	gi|24649446|ref|NP_524469.2|	proteasome 26S subunit subunit 4 ATPase [Drosophila melanogaster]	Rpt2	CG5289	X	X	X	X	X	X	X	X	X	X	X	X	X	X	X	X	1	2	2	1	0	2	2.73	0.00015471	2
408	2	0	0	0.000221	1	0.000114	1	0	0	0	0	0	0	0	1.79769e+308	1.79769e+308	0	0	1	gi|442622363|ref|NP_001260714.1|	gi|442622363|ref|NP_001260714.1|	gp210, isoform B [Drosophila melanogaster]	Gp210	CG7897	X	X	X	X	X	X	X	X	7	13	13	7	0	13	4.8	0.00022121	X	X	X	X	X	X	X	X	2
503	2	0	0	0.000118	2	0	0	0	0	0	0	0	0	0	1.79769e+308	0	0	0	1	gi|24643725|ref|NP_523434.2|	gi|24643725|ref|NP_523434.2|	helicase [Drosophila melanogaster]	Hlc	CG1666	X	X	X	X	X	X	X	X	1	2	2	1	0	2	2.68	0.00011401	1	2	2	1	0	2	2.68	0.00012128	X
468	2	0	0	0.000152	1	0.000238	1	0	0	0	0	0	0	0	1.79769e+308	1.79769e+308	0	0	1	gi|24667933|ref|NP_525001.2|	gi|24667933|ref|NP_525001.2|	integrin linked kinase, isoform A [Drosophila melanogaster]	Ilk	CG10504	X	X	X	X	X	X	X	X	X	X	X	X	X	X	X	X	2	2	2	2	0	2	5.58	0.00015161	1
207	2	5.7e-05	1	0.000266	1	0	0	0	0	0	0	0	0	1.79769e+308	1.79769e+308	0	0	0	1	gi|24580965|ref|NP_608633.1|	gi|24580965|ref|NP_608633.1|	CG15356 [Drosophila melanogaster]	CG15356	CG15356	1	1	1	1	0	1	3.03	5.695e-05	X	X	X	X	X	X	X	X	5	8	8	5	0	8	8.11	0.00026557	X
589	2	0	0	6.2e-05	1	0.000359	1	0	0	0	0	0	0	0	1.79769e+308	1.79769e+308	0	0	6	gi|24658617|ref|NP_729092.1|;gi|24658632|ref|NP_729094.1|;gi|24658645|ref|NP_729095.1|;gi|386770657|ref|NP_001246640.1|;gi|442630418|ref|NP_729093.2|;gi|442630420|ref|NP_647986.3|	gi|24658617|ref|NP_729092.1|	scrawny, isoform D [Drosophila melanogaster]	scny	CG5505	X	X	X	X	X	X	X	X	1	2	2	1	0	2	1.64	6.151e-05	X	X	X	X	X	X	X	X	2
475	2	0	0	0.000143	2	0	0	0	0	0	0	0	0	0	1.79769e+308	0	0	0	1	gi|18543263|ref|NP_569973.1|	gi|18543263|ref|NP_569973.1|	CG4281 [Drosophila melanogaster]	CG4281	CG4281	X	X	X	X	X	X	X	X	2	2	2	2	0	2	4.17	9.173e-05	3	4	4	3	0	4	8.19	0.00019517	X
148	2	0.000166	1	0	0	0.000303	1	0	0	0	0	0	0	1.79769e+308	0	1.79769e+308	0	0	1	gi|24659981|ref|NP_729240.1|	gi|24659981|ref|NP_729240.1|	lark, isoform E [Drosophila melanogaster]	lark	CG8597	1	1	1	1	0	1	4.26	0.0001655	X	X	X	X	X	X	X	X	X	X	X	X	X	X	X	X	2
572	2	0	0	7.2e-05	1	0.00017	1	0	0	0	0	0	0	0	1.79769e+308	1.79769e+308	0	0	2	gi|28574818|ref|NP_476819.2|;gi|45552169|ref|NP_995607.1|	gi|28574818|ref|NP_476819.2|	alpha-Adaptin, isoform A [Drosophila melanogaster]	AP-2alpha	CG4260	X	X	X	X	X	X	X	X	X	X	X	X	X	X	X	X	1	2	2	1	0	2	1.6	7.225e-05	2
484	2	0	0	0.000135	1	0.000225	1	0	0	0	0	0	0	0	1.79769e+308	1.79769e+308	0	0	1	gi|442627142|ref|NP_001260311.1|	gi|442627142|ref|NP_001260311.1|	DNA replication-related element factor, isoform B [Drosophila melanogaster]	Dref	CG5838	X	X	X	X	X	X	X	X	2	3	3	2	0	3	3.67	0.00013508	X	X	X	X	X	X	X	X	1
487	2	0	0	0.000133	2	0	0	0	0	0	0	0	0	0	1.79769e+308	0	0	0	1	gi|21356645|ref|NP_648672.1|	gi|21356645|ref|NP_648672.1|	short spindle 2 [Drosophila melanogaster]	ssp2	CG9028	X	X	X	X	X	X	X	X	3	5	5	3	0	5	5.3	0.00016254	3	3	3	3	0	3	3.77	0.00010375	X
486	2	0	0	0.000134	2	0	0	0	0	0	0	0	0	0	1.79769e+308	0	0	0	1	gi|442628687|ref|NP_001260652.1|	gi|442628687|ref|NP_001260652.1|	replication protein A2, isoform B [Drosophila melanogaster]	RPA2	CG9273	X	X	X	X	X	X	X	X	1	1	1	1	0	1	4.07	0.00012977	1	1	1	1	0	1	4.07	0.00013805	X
485	2	0	0	0.000135	2	0	0	0	0	0	0	0	0	0	1.79769e+308	0	0	0	1	gi|19923006|ref|NP_612047.1|	gi|19923006|ref|NP_612047.1|	Rev1 [Drosophila melanogaster]	Rev1	CG12189	X	X	X	X	X	X	X	X	1	1	1	1	0	1	1.51	3.208e-05	4	7	7	4	0	7	5.53	0.00023891	X
621	2	0	0	4.5e-05	1	7.1e-05	1	0	0	0	0	0	0	0	1.79769e+308	1.79769e+308	0	0	1	gi|442625643|ref|NP_001259979.1|	gi|442625643|ref|NP_001259979.1|	CG3605, isoform B [Drosophila melanogaster]	CG3605	CG3605	X	X	X	X	X	X	X	X	X	X	X	X	X	X	X	X	1	1	1	1	0	1	1.47	4.534e-05	1
133	2	0.000231	1	0.000127	1	0	0	0	0	0	0	0	0	1.79769e+308	1.79769e+308	0	0	0	2	gi|24582677|ref|NP_524663.2|;gi|442626696|ref|NP_001260223.1|	gi|24582677|ref|NP_524663.2|	mediator complex subunit 20, isoform A [Drosophila melanogaster]	MED20	CG18780	1	1	1	1	0	1	6.35	0.00023117	1	1	1	1	0	1	6.35	0.00012668	X	X	X	X	X	X	X	X	X
155	2	0.000153	1	0.000179	1	0	0	0	0	0	0	0	0	1.79769e+308	1.79769e+308	0	0	0	1	gi|21355757|ref|NP_649859.1|	gi|21355757|ref|NP_649859.1|	CG11982 [Drosophila melanogaster]	CG11982	CG11982	1	1	1	1	0	1	5.26	0.0001533	X	X	X	X	X	X	X	X	1	2	2	1	0	2	3.95	0.00017874	X
609	2	0	0	5.2e-05	2	0	0	0	0	0	0	0	0	0	1.79769e+308	0	0	0	2	gi|386771267|ref|NP_001246798.1|;gi|62484462|ref|NP_730192.2|	gi|386771267|ref|NP_001246798.1|	lasp, isoform C [Drosophila melanogaster]	Lasp	CG3849	X	X	X	X	X	X	X	X	1	1	1	1	0	1	1.89	5.019e-05	1	1	1	1	0	1	1.89	5.34e-05	X
499	2	0	0	0.000126	2	0	0	0	0	0	0	0	0	0	1.79769e+308	0	0	0	1	gi|19921908|ref|NP_610484.1|	gi|19921908|ref|NP_610484.1|	CG8801 [Drosophila melanogaster]	Non1	CG8801	X	X	X	X	X	X	X	X	1	3	3	1	0	3	1.99	0.00014688	1	2	2	1	0	2	1.53	0.00010417	X
189	2	8.9e-05	1	0	0	0	0	0	0	0.000419	1	0	0	1.79769e+308	0	0	0	1.79769e+308	1	gi|21355677|ref|NP_651291.1|	gi|21355677|ref|NP_651291.1|	CG5808 [Drosophila melanogaster]	CG5808	CG5808	1	1	1	1	0	1	3.22	8.921e-05	X	X	X	X	X	X	X	X	X	X	X	X	X	X	X	X	X
548	2	0	0	8.3e-05	2	0	0	0	0	0	0	0	0	0	1.79769e+308	0	0	0	4	gi|221329973|ref|NP_001138203.1|;gi|24642476|ref|NP_542446.2|;gi|45551469|ref|NP_727959.2|;gi|45555716|ref|NP_996485.1|	gi|221329973|ref|NP_001138203.1|	dorsal switch protein 1, isoform F [Drosophila melanogaster]	Dsp1	CG12223	X	X	X	X	X	X	X	X	1	1	1	1	0	1	4.53	8.041e-05	1	1	1	1	0	1	4.53	8.554e-05	X
498	2	0	0	0.000126	2	0	0	0	0	0	0	0	0	0	1.79769e+308	0	0	0	8	gi|161077548|ref|NP_001096873.1|;gi|221329681|ref|NP_996343.5|;gi|221329685|ref|NP_001138153.1|;gi|281359801|ref|NP_001162655.1|;gi|442615092|ref|NP_001259220.1|;gi|442615094|ref|NP_001259221.1|;gi|442615096|ref|NP_001259222.1|;gi|62512112|ref|NP_570073.3|	gi|161077548|ref|NP_001096873.1|	Tousled-like kinase, isoform B [Drosophila melanogaster]	Tlk	CG34412	X	X	X	X	X	X	X	X	1	2	2	1	0	2	2.12	4.364e-05	4	9	9	4	0	9	5.26	0.00020891	X
507	2	0	0	0.000115	1	0.000193	1	0	0	0	0	0	0	0	1.79769e+308	1.79769e+308	0	0	1	gi|21355245|ref|NP_648990.1|	gi|21355245|ref|NP_648990.1|	U4-U6 small nuclear riboprotein factor 60K [Drosophila melanogaster]	U4-U6-60K	CG6322	X	X	X	X	X	X	X	X	2	2	2	2	0	2	6.51	0.00011545	X	X	X	X	X	X	X	X	1
473	2	0	0	0.000143	1	0.000381	1	0	0	0	0	0	0	0	1.79769e+308	1.79769e+308	0	0	1	gi|24650741|ref|NP_651593.1|	gi|24650741|ref|NP_651593.1|	CG5003 [Drosophila melanogaster]	CG5003	CG5003	X	X	X	X	X	X	X	X	X	X	X	X	X	X	X	X	3	3	3	3	0	3	7.01	0.00014289	X
703	2	0	0	0	0	4.1e-05	1	0.000112	1	0	0	0	0	0	0	1.79769e+308	1.79769e+308	0	1	gi|21357451|ref|NP_650447.1|	gi|21357451|ref|NP_650447.1|	specifically Rac1-associated protein 1 [Drosophila melanogaster]	Sra-1	CG4931	X	X	X	X	X	X	X	X	X	X	X	X	X	X	X	X	X	X	X	X	X	X	X	X	1
530	2	0	0	9.5e-05	1	0.000223	1	0	0	0	0	0	0	0	1.79769e+308	1.79769e+308	0	0	1	gi|17137612|ref|NP_477397.1|	gi|17137612|ref|NP_477397.1|	cdc16 [Drosophila melanogaster]	Cdc16	CG6759	X	X	X	X	X	X	X	X	X	X	X	X	X	X	X	X	1	2	2	1	0	2	1.95	9.46e-05	2
508	2	0	0	0.000114	1	0.000457	1	0	0	0	0	0	0	0	1.79769e+308	1.79769e+308	0	0	1	gi|18857943|ref|NP_572402.1|	gi|18857943|ref|NP_572402.1|	NELF-B [Drosophila melanogaster]	NELF-B	CG32721	X	X	X	X	X	X	X	X	X	X	X	X	X	X	X	X	2	2	2	2	0	2	6.4	0.00011434	X
564	2	0	0	7.6e-05	1	0.000178	1	0	0	0	0	0	0	0	1.79769e+308	1.79769e+308	0	0	2	gi|24643409|ref|NP_728308.1|;gi|24643411|ref|NP_608362.2|	gi|24643409|ref|NP_728308.1|	nucleoporin 205, isoform B [Drosophila melanogaster]	Nup205	CG11943	X	X	X	X	X	X	X	X	4	5	5	4	0	5	2.87	7.637e-05	X	X	X	X	X	X	X	X	4
532	2	0	0	9.5e-05	2	0	0	0	0	0	0	0	0	0	1.79769e+308	0	0	0	3	gi|17136692|ref|NP_476850.1|;gi|24651505|ref|NP_733402.1|;gi|442621961|ref|NP_733401.3|	gi|17136692|ref|NP_476850.1|	Zn finger homeodomain 1, isoform B [Drosophila melanogaster]	zfh1	CG1322	X	X	X	X	X	X	X	X	1	2	2	1	0	2	1.14	6.057e-05	2	4	4	2	0	4	2.09	0.00012888	X
651	2	0	0	2.9e-05	1	0.000246	1	0	0	0	0	0	0	0	1.79769e+308	1.79769e+308	0	0	1	gi|24584386|ref|NP_723895.1|	gi|24584386|ref|NP_723895.1|	crinkled, isoform A [Drosophila melanogaster]	ck	CG7595	X	X	X	X	X	X	X	X	1	2	2	1	0	2	0.83	2.946e-05	X	X	X	X	X	X	X	X	6
205	2	6.1e-05	1	0.000178	1	0	0	0	0	0	0	0	0	1.79769e+308	1.79769e+308	0	0	0	2	gi|24667666|ref|NP_730563.1|;gi|442633754|ref|NP_001262122.1|	gi|24667666|ref|NP_730563.1|	pitslre, isoform C [Drosophila melanogaster]	Pitslre	CG4268	1	1	1	1	0	1	1.89	6.119e-05	X	X	X	X	X	X	X	X	2	5	5	2	0	5	2.94	0.00017836	X
545	2	0	0	8.5e-05	2	0	0	0	0	0	0	0	0	0	1.79769e+308	0	0	0	1	gi|45549300|ref|NP_569958.2|	gi|45549300|ref|NP_569958.2|	Myb-interacting protein 130 [Drosophila melanogaster]	mip130	CG3480	X	X	X	X	X	X	X	X	1	1	1	1	0	1	1.62	3.238e-05	1	4	4	1	0	4	1.42	0.00013777	X
579	2	0	0	6.8e-05	1	5.3e-05	1	0	0	0	0	0.000113	2	0	0.60177	0.469027	0	0	1	gi|442625142|ref|NP_001259859.1|	gi|442625142|ref|NP_001259859.1|	CG4887, isoform B [Drosophila melanogaster]	CG4887	CG4887	X	X	X	X	X	X	X	X	X	X	X	X	X	X	X	X	2	2	2	2	0	2	3.09	6.765e-05	1
527	2	0	0	9.6e-05	2	0	0	0	0	0	0	0	0	0	1.79769e+308	0	0	0	1	gi|17864370|ref|NP_524760.1|	gi|17864370|ref|NP_524760.1|	prophenoloxidase 59 [Drosophila melanogaster]	PPO3	CG42640	X	X	X	X	X	X	X	X	1	2	2	1	0	2	2.2	9.348e-05	1	2	2	1	0	2	2.05	9.944e-05	X
528	2	0	0	9.6e-05	2	0	0	0	0	0	0	0	0	0	1.79769e+308	0	0	0	1	gi|442617040|ref|NP_001259735.1|	gi|442617040|ref|NP_001259735.1|	CG12702, isoform B [Drosophila melanogaster]	CG12702	CG12702	X	X	X	X	X	X	X	X	1	1	1	1	0	1	1.61	3.669e-05	2	4	4	2	0	4	3.22	0.00015614	X
588	2	0	0	6.3e-05	2	0	0	0	0	0	0	0	0	0	1.79769e+308	0	0	0	1	gi|442629455|ref|NP_001261264.1|	gi|442629455|ref|NP_001261264.1|	CTP:phosphocholine cytidylyltransferase 1, isoform E [Drosophila melanogaster]	Cct1	CG1049	X	X	X	X	X	X	X	X	1	1	1	1	0	1	2.28	6.069e-05	1	1	1	1	0	1	4.75	6.456e-05	X
596	2	0	0	6e-05	1	0.000199	1	0	0	0	0	0	0	0	1.79769e+308	1.79769e+308	0	0	1	gi|20128865|ref|NP_569913.1|	gi|20128865|ref|NP_569913.1|	CG14786 [Drosophila melanogaster]	Lrpprc2	CG14786	X	X	X	X	X	X	X	X	1	2	2	1	0	2	1.68	5.956e-05	X	X	X	X	X	X	X	X	2
176	2	0.000105	1	0.000122	1	0	0	0	0	0	0	0	0	1.79769e+308	1.79769e+308	0	0	0	1	gi|18858007|ref|NP_572403.1|	gi|18858007|ref|NP_572403.1|	CG12155 [Drosophila melanogaster]	CG12155	CG12155	1	1	1	1	0	1	2.88	0.00010497	X	X	X	X	X	X	X	X	1	2	2	1	0	2	3.6	0.00012238	X
521	2	0	0	0.000101	2	0	0	0	0	0	0	0	0	0	1.79769e+308	0	0	0	1	gi|62471697|ref|NP_001014516.1|	gi|62471697|ref|NP_001014516.1|	14-3-3zeta, isoform I [Drosophila melanogaster]	14-3-3zeta	CG17870	X	X	X	X	X	X	X	X	1	1	0	0	1	0.5	5.65	6.436e-05	1	1	1	1	0	1	4.44	0.00013693	X
581	2	0	0	6.7e-05	2	0	0	0	0	0	0	0	0	0	1.79769e+308	0	0	0	2	gi|24583839|ref|NP_723725.1|;gi|28574141|ref|NP_524839.3|	gi|24583839|ref|NP_723725.1|	Threonyl-tRNA synthetase, isoform A [Drosophila melanogaster]	Aats-thr	CG5353	X	X	X	X	X	X	X	X	1	1	1	1	0	1	2.14	4.273e-05	2	2	2	2	0	2	2.95	9.092e-05	X
502	2	0	0	0.000119	1	4.7e-05	1	0	0	0	0	7.6e-05	1	0	1.56579	0.618421	0	0	1	gi|21357503|ref|NP_650257.1|	gi|21357503|ref|NP_650257.1|	piccolo [Drosophila melanogaster]	pic	CG7769	X	X	X	X	X	X	X	X	X	X	X	X	X	X	X	X	2	4	4	2	0	4	2.11	0.00011916	1
608	2	0	0	5.3e-05	2	0	0	0	0	0	0	0	0	0	1.79769e+308	0	0	0	1	gi|17977678|ref|NP_524220.1|	gi|17977678|ref|NP_524220.1|	abstrakt [Drosophila melanogaster]	abs	CG14637	X	X	X	X	X	X	X	X	1	1	1	1	0	1	2.58	5.157e-05	1	1	1	1	0	1	2.1	5.486e-05	X
662	2	0	0	2.1e-05	1	0	0	4.9e-05	1	0	0	0	0	0	1.79769e+308	0	1.79769e+308	0	1	gi|24646066|ref|NP_524319.2|	gi|24646066|ref|NP_524319.2|	bloom syndrome helicase ortholog [Drosophila melanogaster]	Blm	CG6920	X	X	X	X	X	X	X	X	1	1	1	1	0	1	1.08	2.147e-05	X	X	X	X	X	X	X	X	X
733	2	0	0	0	0	0	0	0.000135	1	6.4e-05	1	0	0	0	0	0	1.79769e+308	1.79769e+308	1	gi|28574898|ref|NP_648818.3|	gi|28574898|ref|NP_648818.3|	lethal (3) 72Ab [Drosophila melanogaster]	l(3)72Ab	CG5931	X	X	X	X	X	X	X	X	X	X	X	X	X	X	X	X	X	X	X	X	X	X	X	X	X
566	2	0	0	7.6e-05	2	0	0	0	0	0	0	0	0	0	1.79769e+308	0	0	0	2	gi|386765467|ref|NP_001247019.1|;gi|442618435|ref|NP_001262457.1|	gi|386765467|ref|NP_001247019.1|	CG43143, isoform F [Drosophila melanogaster]	CG43143	CG43143	X	X	X	X	X	X	X	X	1	2	2	1	0	2	1.04	4.167e-05	3	5	5	3	0	5	2.68	0.00011083	X
569	2	0	0	7.6e-05	2	0	0	0	0	0	0	0	0	0	1.79769e+308	0	0	0	2	gi|17137166|ref|NP_477144.1|;gi|386766342|ref|NP_001247267.1|	gi|17137166|ref|NP_477144.1|	myoblast city, isoform A [Drosophila melanogaster]	mbc	CG10379	X	X	X	X	X	X	X	X	3	3	3	3	0	3	1.83	4.861e-05	4	6	6	4	0	6	2.74	0.00010343	X
234	2	2.2e-05	1	0.00014	1	0	0	0	0	0	0	0	0	1.79769e+308	1.79769e+308	0	0	0	4	gi|17986031|ref|NP_523441.1|;gi|221330583|ref|NP_001137761.1|;gi|386768875|ref|NP_001245818.1|;gi|386768877|ref|NP_001245819.1|	gi|17986031|ref|NP_523441.1|	kismet, isoform A [Drosophila melanogaster]	kis	CG3696	2	2	2	2	0	2	1.52	2.189e-05	X	X	X	X	X	X	X	X	11	22	22	11	0	22	2.71	0.00014038	X
604	2	0	0	5.5e-05	2	0	0	0	0	0	0	0	0	0	1.79769e+308	0	0	0	1	gi|24640080|ref|NP_651962.2|	gi|24640080|ref|NP_651962.2|	Spt6 [Drosophila melanogaster]	Spt6	CG12225	X	X	X	X	X	X	X	X	2	2	2	2	0	2	1.69	3.487e-05	3	4	4	3	0	4	2.51	7.419e-05	X
641	2	0	0	3.4e-05	1	0.000169	1	0	0	0	0	0	0	0	1.79769e+308	1.79769e+308	0	0	3	gi|442631068|ref|NP_001261586.1|;gi|442631071|ref|NP_001261587.1|;gi|442631073|ref|NP_001261588.1|	gi|442631068|ref|NP_001261586.1|	rhea, isoform E [Drosophila melanogaster]	rhea	CG6831	X	X	X	X	X	X	X	X	3	3	3	3	0	3	1.3	3.377e-05	X	X	X	X	X	X	X	X	8
575	2	0	0	7e-05	2	0	0	0	0	0	0	0	0	0	1.79769e+308	0	0	0	4	gi|17136578|ref|NP_476780.1|;gi|442624993|ref|NP_001259829.1|;gi|442624995|ref|NP_001259830.1|;gi|442624997|ref|NP_001259831.1|	gi|17136578|ref|NP_476780.1|	u-shaped, isoform A [Drosophila melanogaster]	ush	CG2762	X	X	X	X	X	X	X	X	1	1	1	1	0	1	0.92	2.68e-05	2	4	4	2	0	4	2.69	0.00011405	X
629	2	0	0	4.1e-05	2	0	0	0	0	0	0	0	0	0	1.79769e+308	0	0	0	3	gi|24664664|ref|NP_648775.1|;gi|24664668|ref|NP_730054.1|;gi|442632519|ref|NP_001261882.1|	gi|24664664|ref|NP_648775.1|	argonaute 2, isoform B [Drosophila melanogaster]	AGO2	CG7439	X	X	X	X	X	X	X	X	1	1	1	1	0	1	0.91	2.63e-05	1	2	2	1	0	2	1.4	5.595e-05	X
583	2	0	0	6.5e-05	1	0.000108	1	0	0	0	0	0	0	0	1.79769e+308	1.79769e+308	0	0	1	gi|386764635|ref|NP_001245730.1|	gi|386764635|ref|NP_001245730.1|	RhoGAP16F, isoform C [Drosophila melanogaster]	RhoGAP16F	CG7122	X	X	X	X	X	X	X	X	1	1	1	1	0	1	3.25	6.475e-05	X	X	X	X	X	X	X	X	1
549	2	0	0	8.3e-05	1	0	0	2.7e-05	1	0	0	0	0	0	1.79769e+308	0	1.79769e+308	0	5	gi|24640482|ref|NP_511078.2|;gi|281360582|ref|NP_001162699.1|;gi|442615454|ref|NP_001259321.1|;gi|442615456|ref|NP_001259322.1|;gi|442615458|ref|NP_001259323.1|	gi|24640482|ref|NP_511078.2|	female sterile (1) homeotic, isoform B [Drosophila melanogaster]	fs(1)h	CG2252	X	X	X	X	X	X	X	X	X	X	X	X	X	X	X	X	3	5	5	3	0	5	3.14	8.332e-05	X
156	2	0.00015	1	0	0	0.000175	1	0	0	0	0	0	0	1.79769e+308	0	1.79769e+308	0	0	1	gi|20130239|ref|NP_611665.1|	gi|20130239|ref|NP_611665.1|	Rtf1 [Drosophila melanogaster]	Rtf1	CG10955	1	2	2	1	0	2	2.19	0.00015034	X	X	X	X	X	X	X	X	X	X	X	X	X	X	X	X	X
649	2	0	0	3e-05	1	0.000151	1	0	0	0	0	0	0	0	1.79769e+308	1.79769e+308	0	0	1	gi|24644932|ref|NP_524850.2|	gi|24644932|ref|NP_524850.2|	lodestar [Drosophila melanogaster]	lds	CG2684	X	X	X	X	X	X	X	X	1	1	1	1	0	1	1.41	3.009e-05	X	X	X	X	X	X	X	X	2
591	2	0	0	6.2e-05	2	0	0	0	0	0	0	0	0	0	1.79769e+308	0	0	0	1	gi|442618152|ref|NP_001262402.1|	gi|442618152|ref|NP_001262402.1|	lysine (K)-specific demethylase 2, isoform E [Drosophila melanogaster]	Kdm2	CG11033	X	X	X	X	X	X	X	X	1	1	1	1	0	1	0.97	2.373e-05	1	4	4	1	0	4	0.97	0.000101	X
174	2	0.000107	1	0	0	9.8e-05	1	0	0	0	0	0	0	1.79769e+308	0	1.79769e+308	0	0	1	gi|386766864|ref|NP_001247401.1|	gi|386766864|ref|NP_001247401.1|	modulo, isoform C [Drosophila melanogaster]	mod	CG2050	1	1	1	1	0	1	4.24	0.00010748	X	X	X	X	X	X	X	X	X	X	X	X	X	X	X	X	1
594	2	0	0	6.1e-05	2	0	0	0	0	0	0	0	0	0	1.79769e+308	0	0	0	1	gi|24647162|ref|NP_732033.1|	gi|24647162|ref|NP_732033.1|	Ataxin-2, isoform B [Drosophila melanogaster]	Atx2	CG5166	X	X	X	X	X	X	X	X	2	2	2	2	0	2	2.86	5.89e-05	1	2	2	1	0	2	1.11	6.266e-05	X
175	2	0.000107	1	0	0	9.8e-05	1	0	0	0	0	0	0	1.79769e+308	0	1.79769e+308	0	0	1	gi|17737655|ref|NP_524167.1|	gi|17737655|ref|NP_524167.1|	karyopherin alpha1 [Drosophila melanogaster]	Kap-alpha1	CG8548	1	1	1	1	0	1	4.42	0.00010728	X	X	X	X	X	X	X	X	X	X	X	X	X	X	X	X	1
605	2	0	0	5.5e-05	2	0	0	0	0	0	0	0	0	0	1.79769e+308	0	0	0	1	gi|221330233|ref|NP_001137660.1|	gi|221330233|ref|NP_001137660.1|	short stop, isoform L [Drosophila melanogaster]	shot	CG18076	X	X	X	X	X	X	X	X	40	126	6	3	120	15.863	10.72	9.231e-05	2	3	2	1	1	3	0.55	1.857e-05	24
561	2	0	0	7.8e-05	1	6.5e-05	1	0	0	0	0	0	0	0	1.79769e+308	1.79769e+308	0	0	1	gi|18859957|ref|NP_573099.1|	gi|18859957|ref|NP_573099.1|	CG8939 [Drosophila melanogaster]	CG8939	CG8939	X	X	X	X	X	X	X	X	2	2	2	2	0	2	3.55	7.815e-05	X	X	X	X	X	X	X	X	1
555	2	0	0	8e-05	1	6.3e-05	1	0	0	0	0	0	0	0	1.79769e+308	1.79769e+308	0	0	3	gi|24644343|ref|NP_649566.2|;gi|24644345|ref|NP_730976.1|;gi|442617622|ref|NP_001262293.1|	gi|24644343|ref|NP_649566.2|	MTA1-like, isoform B [Drosophila melanogaster]	MTA1-like	CG2244	X	X	X	X	X	X	X	X	X	X	X	X	X	X	X	X	2	2	2	2	0	2	3.55	8.047e-05	1
599	2	0	0	5.7e-05	1	9e-05	1	0	0	0	0	0	0	0	1.79769e+308	1.79769e+308	0	0	2	gi|24582412|ref|NP_723243.1|;gi|45550943|ref|NP_723244.2|	gi|24582412|ref|NP_723243.1|	CG11266, isoform A [Drosophila melanogaster]	Caper	CG11266	X	X	X	X	X	X	X	X	X	X	X	X	X	X	X	X	1	1	1	1	0	1	2.19	5.717e-05	1
183	2	9.4e-05	1	5.5e-05	1	0	0	0	0	0	0	0	0	1.79769e+308	1.79769e+308	0	0	0	1	gi|442617120|ref|NP_001259756.1|	gi|442617120|ref|NP_001259756.1|	CG15445, isoform H [Drosophila melanogaster]	CG15445	CG15445	1	1	1	1	0	1	5.5	9.426e-05	X	X	X	X	X	X	X	X	1	1	1	1	0	1	2.27	5.495e-05	X
702	2	0	0	0	0	4.2e-05	1	0	0	0.000164	1	0	0	0	0	1.79769e+308	0	1.79769e+308	3	gi|161077610|ref|NP_001096897.1|;gi|24640229|ref|NP_727128.1|;gi|386763952|ref|NP_001245554.1|	gi|161077610|ref|NP_001096897.1|	pod1, isoform F [Drosophila melanogaster]	pod1	CG4532	X	X	X	X	X	X	X	X	X	X	X	X	X	X	X	X	X	X	X	X	X	X	X	X	1
736	2	0	0	0	0	0	0	5.6e-05	1	0.000106	1	0	0	0	0	0	1.79769e+308	1.79769e+308	1	gi|17864606|ref|NP_524925.1|	gi|17864606|ref|NP_524925.1|	heat shock protein 60 related [Drosophila melanogaster]	Hsp60B	CG2830	X	X	X	X	X	X	X	X	X	X	X	X	X	X	X	X	X	X	X	X	X	X	X	X	X
190	2	8.8e-05	1	5.1e-05	1	0	0	0	0	0	0	0	0	1.79769e+308	1.79769e+308	0	0	0	1	gi|17136526|ref|NP_476754.1|	gi|17136526|ref|NP_476754.1|	suppressor of sable [Drosophila melanogaster]	su(sable)	CG6222	1	2	2	1	0	2	2.79	8.793e-05	X	X	X	X	X	X	X	X	1	2	2	1	0	2	1.21	5.126e-05	X
696	2	0	0	0	0	8e-05	1	5.4e-05	1	0	0	0	0	0	0	1.79769e+308	1.79769e+308	0	1	gi|24584968|ref|NP_609877.2|	gi|24584968|ref|NP_609877.2|	nucampholin [Drosophila melanogaster]	ncm	CG12750	X	X	X	X	X	X	X	X	X	X	X	X	X	X	X	X	X	X	X	X	X	X	X	X	1
617	2	0	0	4.9e-05	2	0	0	0	0	0	0	0	0	0	1.79769e+308	0	0	0	1	gi|24583633|ref|NP_723654.1|	gi|24583633|ref|NP_723654.1|	Ge-1, isoform B [Drosophila melanogaster]	Ge-1	CG6181	X	X	X	X	X	X	X	X	1	1	1	1	0	1	0.89	2.358e-05	2	3	3	2	0	3	1.77	7.524e-05	X
226	2	3.9e-05	1	6.9e-05	1	0	0	0	0	0	0	0	0	1.79769e+308	1.79769e+308	0	0	0	3	gi|21358351|ref|NP_649341.1|;gi|320546149|ref|NP_001189153.1|;gi|442634023|ref|NP_001262183.1|	gi|21358351|ref|NP_649341.1|	mediator complex subunit 1, isoform A [Drosophila melanogaster]	MED1	CG7162	1	1	1	1	0	1	1.29	3.95e-05	X	X	X	X	X	X	X	X	3	3	3	3	0	3	3.93	6.907e-05	X
195	2	7.9e-05	1	4.6e-05	1	0	0	0	0	0	0	0	0	1.79769e+308	1.79769e+308	0	0	0	1	gi|24762433|ref|NP_611847.2|	gi|24762433|ref|NP_611847.2|	lost PHDs of trr [Drosophila melanogaster]	Lpt	CG5591	1	2	2	1	0	2	2.43	7.862e-05	X	X	X	X	X	X	X	X	2	2	2	2	0	2	1.62	4.583e-05	X
653	2	0	0	2.9e-05	1	9.6e-05	1	0	0	0	0	0	0	0	1.79769e+308	1.79769e+308	0	0	1	gi|24642586|ref|NP_523377.1|	gi|24642586|ref|NP_523377.1|	rudimentary, isoform A [Drosophila melanogaster]	r	CG18572	X	X	X	X	X	X	X	X	2	2	2	2	0	2	1.39	2.871e-05	X	X	X	X	X	X	X	X	2
623	2	0	0	4.4e-05	2	0	0	0	0	0	0	0	0	0	1.79769e+308	0	0	0	2	gi|442616882|ref|NP_573332.3|;gi|442616884|ref|NP_573330.3|	gi|442616882|ref|NP_573332.3|	CG34422, isoform C [Drosophila melanogaster]	CG34422	CG34422	X	X	X	X	X	X	X	X	2	3	3	2	0	3	1.93	5.138e-05	1	2	2	1	0	2	0.91	3.644e-05	X
603	2	0	0	5.6e-05	1	4.4e-05	1	0	0	0	0	0	0	0	1.79769e+308	1.79769e+308	0	0	2	gi|24648121|ref|NP_524401.2|;gi|386766079|ref|NP_001247191.1|	gi|24648121|ref|NP_524401.2|	center divider, isoform A [Drosophila melanogaster]	cdi	CG6027	X	X	X	X	X	X	X	X	X	X	X	X	X	X	X	X	1	2	2	1	0	2	1.15	5.599e-05	1
646	2	0	0	3.1e-05	1	7.9e-05	1	0	0	0	0	0	0	0	1.79769e+308	1.79769e+308	0	0	75	gi|116007560|ref|NP_001036476.1|;gi|116007562|ref|NP_001036477.1|;gi|116007564|ref|NP_001036478.1|;gi|116007566|ref|NP_001036479.1|;gi|116007568|ref|NP_001036480.1|;gi|116007570|ref|NP_001036481.1|;gi|116007572|ref|NP_001036482.1|;gi|116007574|ref|NP_001036483.1|;gi|116007576|ref|NP_001036484.1|;gi|116007578|ref|NP_001036485.1|;gi|116007580|ref|NP_001036486.1|;gi|116007582|ref|NP_001036487.1|;gi|…	gi|116007560|ref|NP_001036476.1|	down syndrome cell adhesion molecule, isoform BH [Drosophila melanogaster]	Dscam1	CG17800	X	X	X	X	X	X	X	X	2	2	2	2	0	2	1.33	3.137e-05	X	X	X	X	X	X	X	X	2
735	2	0	0	0	0	0	0	5.7e-05	1	5.4e-05	1	0	0	0	0	0	1.79769e+308	1.79769e+308	2	gi|24641561|ref|NP_511139.2|;gi|281360760|ref|NP_001162733.1|	gi|24641561|ref|NP_511139.2|	LIM-kinase1, isoform C [Drosophila melanogaster]	LIMK1	CG1848	X	X	X	X	X	X	X	X	X	X	X	X	X	X	X	X	X	X	X	X	X	X	X	X	X
187	2	9.2e-05	1	2.7e-05	1	0	0	0	0	0	0	0	0	1.79769e+308	1.79769e+308	0	0	0	1	gi|21356019|ref|NP_649455.1|	gi|21356019|ref|NP_649455.1|	CG9776, isoform A [Drosophila melanogaster]	CG9776	CG9776	1	2	2	1	0	2	1.51	9.247e-05	X	X	X	X	X	X	X	X	1	1	1	1	0	1	2.22	2.695e-05	X
633	2	0	0	3.9e-05	2	0	0	0	0	0	0	0	0	0	1.79769e+308	0	0	0	1	gi|442622341|ref|NP_001260712.1|	gi|442622341|ref|NP_001260712.1|	lethal (2) NC136, isoform B [Drosophila melanogaster]	Not3	CG8426	X	X	X	X	X	X	X	X	1	1	1	1	0	1	2.25	3.782e-05	1	1	1	1	0	1	1.3	4.024e-05	X
637	2	0	0	3.6e-05	1	6e-05	1	0	0	0	0	0	0	0	1.79769e+308	1.79769e+308	0	0	1	gi|24665903|ref|NP_648976.2|	gi|24665903|ref|NP_648976.2|	sec3 [Drosophila melanogaster]	Sec3	CG3885	X	X	X	X	X	X	X	X	1	1	1	1	0	1	1.12	3.591e-05	X	X	X	X	X	X	X	X	1
236	2	1.9e-05	1	5.4e-05	1	0	0	0	0	0	0	0	0	1.79769e+308	1.79769e+308	0	0	0	6	gi|320542396|ref|NP_001189170.1|;gi|320542402|ref|NP_001189173.1|;gi|320542404|ref|NP_001189174.1|;gi|320542408|ref|NP_001189176.1|;gi|442617446|ref|NP_001189172.2|;gi|442617448|ref|NP_001189175.2|	gi|320542396|ref|NP_001189170.1|	circadian trip, isoform B [Drosophila melanogaster]	ctrip	CG42574	1	1	1	1	0	1	1.05	1.855e-05	X	X	X	X	X	X	X	X	3	5	5	3	0	5	1.24	5.408e-05	X
638	2	0	0	3.6e-05	2	0	0	0	0	0	0	0	0	0	1.79769e+308	0	0	0	2	gi|320541663|ref|NP_001188531.1|;gi|386763658|ref|NP_001245485.1|	gi|320541663|ref|NP_001188531.1|	enhanced adult sensory threshold, isoform D [Drosophila melanogaster]	east	CG4399	X	X	X	X	X	X	X	X	1	1	1	1	0	1	0.7	1.387e-05	2	4	4	2	0	4	1.35	5.903e-05	X
628	2	0	0	4.1e-05	1	2.3e-05	1	0	0	0	0	3.8e-05	1	0	1.07895	0.605263	0	0	1	gi|386764170|ref|NP_001245614.1|	gi|386764170|ref|NP_001245614.1|	no circadian temperature entrainment, isoform C [Drosophila melanogaster]	nocte	CG17255	X	X	X	X	X	X	X	X	2	3	3	2	0	3	1.52	4.148e-05	X	X	X	X	X	X	X	X	1
667	2	0	0	1.3e-05	1	0	0	4.5e-05	1	0	0	0	0	0	1.79769e+308	0	1.79769e+308	0	1	gi|20129897|ref|NP_610735.1|	gi|20129897|ref|NP_610735.1|	pre-mRNA processing factor 8 [Drosophila melanogaster]	Prp8	CG8877	X	X	X	X	X	X	X	X	1	1	1	1	0	1	0.79	1.332e-05	X	X	X	X	X	X	X	X	X
643	2	0	0	3.3e-05	1	5.5e-05	1	0	0	0	0	0	0	0	1.79769e+308	1.79769e+308	0	0	3	gi|442630530|ref|NP_001261468.1|;gi|442630532|ref|NP_001261469.1|;gi|442630534|ref|NP_001261470.1|	gi|442630530|ref|NP_001261468.1|	CG10289, isoform B [Drosophila melanogaster]	CG10289	CG10289	X	X	X	X	X	X	X	X	1	1	1	1	0	1	1.24	3.301e-05	X	X	X	X	X	X	X	X	1
642	2	0	0	3.4e-05	1	5.4e-05	1	0	0	0	0	0	0	0	1.79769e+308	1.79769e+308	0	0	1	gi|28573215|ref|NP_730996.2|	gi|28573215|ref|NP_730996.2|	sec8 [Drosophila melanogaster]	Sec8	CG2095	X	X	X	X	X	X	X	X	X	X	X	X	X	X	X	X	1	1	1	1	0	1	2.34	3.448e-05	1
622	2	0	0	4.4e-05	1	3.5e-05	1	0	0	0	0	0	0	0	1.79769e+308	1.79769e+308	0	0	1	gi|386768401|ref|NP_001246451.1|	gi|386768401|ref|NP_001246451.1|	mahjong, isoform B [Drosophila melanogaster]	mahj	CG10080	X	X	X	X	X	X	X	X	X	X	X	X	X	X	X	X	2	2	2	2	0	2	1.49	4.399e-05	1
648	2	0	0	3.1e-05	2	0	0	0	0	0	0	0	0	0	1.79769e+308	0	0	0	2	gi|281361158|ref|NP_001162809.1|;gi|386764805|ref|NP_001245780.1|	gi|281361158|ref|NP_001162809.1|	RhoGAP19D, isoform B [Drosophila melanogaster]	RhoGAP19D	CG1412	X	X	X	X	X	X	X	X	1	2	2	1	0	2	0.76	3.027e-05	2	2	2	2	0	2	1.85	3.22e-05	X
654	2	0	0	2.9e-05	1	4.9e-05	1	0	0	0	0	0	0	0	1.79769e+308	1.79769e+308	0	0	1	gi|442628133|ref|NP_001260520.1|	gi|442628133|ref|NP_001260520.1|	CG31739, isoform C [Drosophila melanogaster]	CG31739	CG31739	X	X	X	X	X	X	X	X	1	1	1	1	0	1	1.94	2.95e-05	X	X	X	X	X	X	X	X	1
656	2	0	0	2.8e-05	1	4.6e-05	1	0	0	0	0	0	0	0	1.79769e+308	1.79769e+308	0	0	1	gi|21357057|ref|NP_648906.1|	gi|21357057|ref|NP_648906.1|	spindle defective 2 [Drosophila melanogaster]	spd-2	CG17286	X	X	X	X	X	X	X	X	1	1	1	1	0	1	0.96	2.786e-05	X	X	X	X	X	X	X	X	1
228	2	3.8e-05	1	2.9e-05	1	0	0	0	0	0	0	0	0	1.79769e+308	1.79769e+308	0	0	0	8	gi|221330856|ref|NP_729034.2|;gi|24658015|ref|NP_523929.2|;gi|442630292|ref|NP_001261427.1|;gi|442630294|ref|NP_001261428.1|;gi|442630296|ref|NP_001261429.1|;gi|442630298|ref|NP_001261430.1|;gi|442630300|ref|NP_001261431.1|;gi|442630302|ref|NP_001261432.1|	gi|221330856|ref|NP_729034.2|	dynein heavy chain 64C, isoform C [Drosophila melanogaster]	Dhc64C	CG7507	2	3	3	2	0	3	0.88	3.768e-05	X	X	X	X	X	X	X	X	2	4	4	2	0	4	0.52	2.929e-05	X
668	2	0	0	7e-06	1	6.7e-05	1	0	0	0	0	0	0	0	1.79769e+308	1.79769e+308	0	0	1	gi|281360654|ref|NP_001096924.2|	gi|281360654|ref|NP_001096924.2|	megalin, isoform A [Drosophila melanogaster]	mgl	CG42611	X	X	X	X	X	X	X	X	1	1	1	1	0	1	0.21	6.69e-06	X	X	X	X	X	X	X	X	3
223	2	4.1e-05	1	2.4e-05	1	0	0	0	0	0	0	0	0	1.79769e+308	1.79769e+308	0	0	0	1	gi|24638625|ref|NP_651923.2|	gi|24638625|ref|NP_651923.2|	bip2 [Drosophila melanogaster]	bip2	CG2009	1	1	1	1	0	1	1.71	4.143e-05	X	X	X	X	X	X	X	X	1	1	1	1	0	1	0.71	2.415e-05	X
645	2	0	0	3.2e-05	1	6.4e-05	1	0	0	0	0	0	0	0	1.79769e+308	1.79769e+308	0	0	1	gi|442633226|ref|NP_001262022.1|	gi|442633226|ref|NP_001262022.1|	CG14073, isoform C [Drosophila melanogaster]	CG14073	CG14073	X	X	X	X	X	X	X	X	X	X	X	X	X	X	X	X	2	2	2	2	0	2	1.27	3.184e-05	X
664	2	0	0	1.8e-05	1	2.9e-05	1	0	0	0	0	0	0	0	1.79769e+308	1.79769e+308	0	0	1	gi|17864576|ref|NP_524900.1|	gi|17864576|ref|NP_524900.1|	virilizer [Drosophila melanogaster]	vir	CG3496	X	X	X	X	X	X	X	X	X	X	X	X	X	X	X	X	1	1	1	1	0	1	0.7	1.832e-05	1
227	2	3.9e-05	1	1.1e-05	1	0	0	0	0	0	0	0	0	1.79769e+308	1.79769e+308	0	0	0	4	gi|161076538|ref|NP_523701.3|;gi|161076540|ref|NP_001097270.1|;gi|442623363|ref|NP_001260898.1|;gi|442623365|ref|NP_001260899.1|	gi|161076538|ref|NP_523701.3|	toutatis, isoform A [Drosophila melanogaster]	tou	CG10897	2	2	2	2	0	2	1.9	3.885e-05	X	X	X	X	X	X	X	X	1	1	1	1	0	1	0.43	1.132e-05	X
666	2	0	0	1.7e-05	1	2.6e-05	1	0	0	0	0	0	0	0	1.79769e+308	1.79769e+308	0	0	2	gi|24646283|ref|NP_650193.1|;gi|386765657|ref|NP_001247075.1|	gi|24646283|ref|NP_650193.1|	protein partner of snf, isoform A [Drosophila melanogaster]	pps	CG6525	X	X	X	X	X	X	X	X	X	X	X	X	X	X	X	X	1	1	1	1	0	1	0.69	1.685e-05	1
665	2	0	0	1.7e-05	1	2.6e-05	1	0	0	0	0	0	0	0	1.79769e+308	1.79769e+308	0	0	4	gi|281361895|ref|NP_732105.2|;gi|386765872|ref|NP_001247129.1|;gi|386765874|ref|NP_001247130.1|;gi|386765876|ref|NP_001247131.1|	gi|281361895|ref|NP_732105.2|	mini spindles, isoform C [Drosophila melanogaster]	msps	CG5000	X	X	X	X	X	X	X	X	X	X	X	X	X	X	X	X	1	1	1	1	0	1	0.59	1.663e-05	1
35	1	0.006347	1	0	0	0	0	0	0	0	0	0.013702	1	0.463217	0	0	0	0	2	gi|442624875|ref|NP_001259799.1|;gi|442624877|ref|NP_001259800.1|	gi|442624875|ref|NP_001259799.1|	CG31974, isoform C [Drosophila melanogaster]	CG31974	CG31974	8	45	45	8	0	45	21.79	0.00634748	X	X	X	X	X	X	X	X	X	X	X	X	X	X	X	X	X
263	1	0	0	0.0021	1	0	0	0	0	0	0	0	0	0	1.79769e+308	0	0	0	1	gi|221372123|ref|NP_001138209.1|	gi|221372123|ref|NP_001138209.1|	small ribonucleoprotein particle protein SmG, isoform B [Drosophila melanogaster]	SNRPG	CG9742	X	X	X	X	X	X	X	X	3	5	5	3	0	5	28.95	0.00210019	X	X	X	X	X	X	X	X	X
267	1	0	0	0.001842	1	0	0	0	0	0	0	0.001157	2	0	1.59205	0	0	0	1	gi|386766732|ref|NP_001247362.1|	gi|386766732|ref|NP_001247362.1|	ribosomal protein S8, isoform E [Drosophila melanogaster]	RpS8	CG7808	X	X	X	X	X	X	X	X	4	12	12	4	0	12	26.44	0.00184171	X	X	X	X	X	X	X	X	X
708	1	0	0	0	0	0	0	0	0	0.006551	1	0	0	0	0	0	0	1.79769e+308	1	gi|24641359|ref|NP_511128.2|	gi|24641359|ref|NP_511128.2|	bifocal, isoform C [Drosophila melanogaster]	bif	CG1822	X	X	X	X	X	X	X	X	17	70	0	0	70	0	29.42	X	X	X	X	X	X	X	X	X	25
275	1	0	0	0.00122	1	0	0	0	0	0	0	0	0	0	1.79769e+308	0	0	0	1	gi|21356927|ref|NP_649539.1|	gi|21356927|ref|NP_649539.1|	ribosomal protein L35A [Drosophila melanogaster]	RpL35A	CG2099	X	X	X	X	X	X	X	X	2	6	6	2	0	6	11.46	0.00121998	X	X	X	X	X	X	X	X	X
66	1	0.00151	1	0	0	0	0	0	0	0	0	0.001612	1	0.936725	0	0	0	0	2	gi|24639112|ref|NP_726744.1|;gi|45551198|ref|NP_726745.2|	gi|24639112|ref|NP_726744.1|	stubarista, isoform B [Drosophila melanogaster]	sta	CG14792	2	7	7	2	0	7	12.96	0.00151033	X	X	X	X	X	X	X	X	X	X	X	X	X	X	X	X	X
383	1	0	0	0.000301	1	0	0	0	0	0	0	0	0	0	1.79769e+308	0	0	0	1	gi|442631639|ref|NP_001261698.1|	gi|442631639|ref|NP_001261698.1|	CG6272, isoform B [Drosophila melanogaster]	CG6272	CG6272	X	X	X	X	X	X	X	X	X	X	X	X	X	X	X	X	1	1	1	1	0	1	15.04	0.00030053	X
286	1	0	0	0.000975	1	0	0	0	0	0	0	0.000332	1	0	2.93675	0	0	0	2	gi|21357161|ref|NP_651876.1|;gi|24651668|ref|NP_733433.1|	gi|21357161|ref|NP_651876.1|	ribosomal protein L6, isoform B [Drosophila melanogaster]	RpL6	CG11522	X	X	X	X	X	X	X	X	3	8	8	3	0	8	15.27	0.00097475	X	X	X	X	X	X	X	X	X
417	1	0	0	0.000208	1	0	0	0	0	0	0	0.000832	3	0	0.25	0	0	0	4	gi|17137234|ref|NP_477179.1|;gi|24762333|ref|NP_726343.1|;gi|24762335|ref|NP_726344.1|;gi|442624548|ref|NP_001261153.1|	gi|17137234|ref|NP_477179.1|	apontic, isoform B [Drosophila melanogaster]	apt	CG5393	X	X	X	X	X	X	X	X	X	X	X	X	X	X	X	X	2	3	3	2	0	3	3.68	0.00020834	X
729	1	0	0	0	0	0	0	0.000491	1	0	0	0.001592	2	0	0	0	0.308417	0	2	gi|442616493|ref|NP_001259584.1|;gi|85725000|ref|NP_001033936.1|	gi|442616493|ref|NP_001259584.1|	glyceraldehyde 3 phosphate dehydrogenase 2, isoform C [Drosophila melanogaster]	Gapdh2	CG8893	X	X	X	X	X	X	X	X	X	X	X	X	X	X	X	X	X	X	X	X	X	X	X	X	X
381	1	0	0	0.000309	1	0	0	0	0	0	0	0	0	0	1.79769e+308	0	0	0	1	gi|17530879|ref|NP_511103.1|	gi|17530879|ref|NP_511103.1|	yolk protein 1 [Drosophila melanogaster]	Yp1	CG2985	X	X	X	X	X	X	X	X	X	X	X	X	X	X	X	X	1	4	4	1	0	4	3.19	0.00030943	X
292	1	0	0	0.000857	1	0	0	0	0	0	0	0	0	0	1.79769e+308	0	0	0	1	gi|442625888|ref|NP_001188689.2|	gi|442625888|ref|NP_001188689.2|	ribosomal protein L27A, isoform C [Drosophila melanogaster]	RpL27A	CG15442	X	X	X	X	X	X	X	X	2	4	4	2	0	4	11.41	0.00085699	X	X	X	X	X	X	X	X	X
670	1	0	0	0	0	0.001776	1	0	0	0	0	0	0	0	0	1.79769e+308	0	0	1	gi|442626680|ref|NP_001260220.1|	gi|442626680|ref|NP_001260220.1|	barrier to autointegration factor, isoform B [Drosophila melanogaster]	baf	CG7380	X	X	X	X	X	X	X	X	X	X	X	X	X	X	X	X	X	X	X	X	X	X	X	X	2
300	1	0	0	0.00081	1	0	0	0	0	0	0	0.000703	1	0	1.1522	0	0	0	1	gi|24646950|ref|NP_650405.2|	gi|24646950|ref|NP_650405.2|	CG3817 [Drosophila melanogaster]	CG3817	CG3817	X	X	X	X	X	X	X	X	2	7	7	2	0	7	9.06	0.00080964	X	X	X	X	X	X	X	X	X
285	1	0	0	0.000986	1	0	0	0	0	0	0	0	0	0	1.79769e+308	0	0	0	1	gi|17647663|ref|NP_523547.1|	gi|17647663|ref|NP_523547.1|	meiotic recombination 11 [Drosophila melanogaster]	mre11	CG16928	X	X	X	X	X	X	X	X	X	X	X	X	X	X	X	X	8	18	18	8	0	18	19.03	0.00098593	X
671	1	0	0	0	0	0.001533	1	0	0	0	0	0	0	0	0	1.79769e+308	0	0	1	gi|24650745|ref|NP_651596.1|	gi|24650745|ref|NP_651596.1|	CG4980 [Drosophila melanogaster]	BCAS2	CG4980	X	X	X	X	X	X	X	X	X	X	X	X	X	X	X	X	X	X	X	X	X	X	X	X	3
715	1	0	0	0	0	0	0	0.000859	1	0	0	0	0	0	0	0	1.79769e+308	0	1	gi|24647089|ref|NP_524360.2|	gi|24647089|ref|NP_524360.2|	tropomyosin 1, isoform A [Drosophila melanogaster]	Tm1	CG4898	X	X	X	X	X	X	X	X	X	X	X	X	X	X	X	X	X	X	X	X	X	X	X	X	X
363	1	0	0	0.00038	1	0	0	0	0	0	0	0	0	0	1.79769e+308	0	0	0	1	gi|386766493|ref|NP_001247301.1|	gi|386766493|ref|NP_001247301.1|	ribosomal protein S27, isoform B [Drosophila melanogaster]	RpS27	CG10423	X	X	X	X	X	X	X	X	1	1	1	1	0	1	9.52	0.00038003	X	X	X	X	X	X	X	X	X
303	1	0	0	0.000766	1	0	0	0	0	0	0	0	0	0	1.79769e+308	0	0	0	1	gi|442632735|ref|NP_001261931.1|	gi|442632735|ref|NP_001261931.1|	mediator complex subunit 10, isoform C [Drosophila melanogaster]	MED10	CG5057	X	X	X	X	X	X	X	X	X	X	X	X	X	X	X	X	2	3	3	2	0	3	22.56	0.00076601	X
316	1	0	0	0.000636	1	0	0	0	0	0	0	0	0	0	1.79769e+308	0	0	0	1	gi|19922592|ref|NP_611407.1|	gi|19922592|ref|NP_611407.1|	Myb-interacting protein 40 [Drosophila melanogaster]	mip40	CG15119	X	X	X	X	X	X	X	X	X	X	X	X	X	X	X	X	3	5	5	3	0	5	18.73	0.00063595	X
101	1	0.00049	1	0	0	0	0	0	0	0	0	0	0	1.79769e+308	0	0	0	0	1	gi|78707300|ref|NP_001027579.1|	gi|78707300|ref|NP_001027579.1|	kayak, isoform A [Drosophila melanogaster]	kay	CG33956	2	5	4	1	1	5	8.91	0.00048954	X	X	X	X	X	X	X	X	3	8	0	0	8	0	7.56	X	X
339	1	0	0	0.000482	1	0	0	0	0	0	0	0	0	0	1.79769e+308	0	0	0	1	gi|442627400|ref|NP_001260365.1|	gi|442627400|ref|NP_001260365.1|	porin, isoform E [Drosophila melanogaster]	porin	CG6647	X	X	X	X	X	X	X	X	X	X	X	X	X	X	X	X	3	4	4	3	0	4	14.54	0.0004817	X
307	1	0	0	0.000723	1	0	0	0	0	0	0	0	0	0	1.79769e+308	0	0	0	1	gi|24652720|ref|NP_610677.1|	gi|24652720|ref|NP_610677.1|	intersex [Drosophila melanogaster]	ix	CG13201	X	X	X	X	X	X	X	X	X	X	X	X	X	X	X	X	2	4	4	2	0	4	20.74	0.00072255	X
319	1	0	0	0.000631	1	0	0	0	0	0	0	0	0	0	1.79769e+308	0	0	0	2	gi|386764719|ref|NP_728257.2|;gi|442616937|ref|NP_001259705.1|	gi|386764719|ref|NP_728257.2|	lethal (1) G0156, isoform C [Drosophila melanogaster]	l(1)G0156	CG12233	X	X	X	X	X	X	X	X	5	7	7	5	0	7	17.8	0.00063124	X	X	X	X	X	X	X	X	X
317	1	0	0	0.000635	1	0	0	0	0	0	0	0	0	0	1.79769e+308	0	0	0	1	gi|442633310|ref|NP_001262040.1|	gi|442633310|ref|NP_001262040.1|	reptin, isoform B [Drosophila melanogaster]	rept	CG9750	X	X	X	X	X	X	X	X	X	X	X	X	X	X	X	X	4	9	9	4	0	9	10.81	0.00063542	X
403	1	0	0	0.00023	1	0	0	0	0	0	0	0	0	0	1.79769e+308	0	0	0	1	gi|161077703|ref|NP_511102.3|	gi|161077703|ref|NP_511102.3|	yolk protein 2 [Drosophila melanogaster]	Yp2	CG2979	X	X	X	X	X	X	X	X	X	X	X	X	X	X	X	X	1	3	3	1	0	3	3.17	0.0002305	X
440	1	0	0	0.000187	1	0	0	0	0	0	0	0	0	0	1.79769e+308	0	0	0	1	gi|19921848|ref|NP_610418.1|	gi|19921848|ref|NP_610418.1|	CG8258 [Drosophila melanogaster]	CG8258	CG8258	X	X	X	X	X	X	X	X	X	X	X	X	X	X	X	X	3	3	3	3	0	3	5.49	0.00018659	X
344	1	0	0	0.000468	1	0	0	0	0	0	0	0	0	0	1.79769e+308	0	0	0	1	gi|24641266|ref|NP_572711.2|	gi|24641266|ref|NP_572711.2|	CG1737 [Drosophila melanogaster]	CG1737	CG1737	X	X	X	X	X	X	X	X	X	X	X	X	X	X	X	X	6	13	13	6	0	13	8.7	0.00046816	X
437	1	0	0	0.000189	1	0	0	0	0	0	0	0	0	0	1.79769e+308	0	0	0	1	gi|24586542|ref|NP_724659.1|	gi|24586542|ref|NP_724659.1|	peanut, isoform B [Drosophila melanogaster]	pnut	CG8705	X	X	X	X	X	X	X	X	X	X	X	X	X	X	X	X	1	3	3	1	0	3	2.97	0.00018902	X
737	1	0	0	0	0	0	0	0	0	0.00098	1	0	0	0	0	0	0	1.79769e+308	1	gi|386766188|ref|NP_001247224.1|	gi|386766188|ref|NP_001247224.1|	cortactin, isoform D [Drosophila melanogaster]	Cortactin	CG3637	X	X	X	X	X	X	X	X	X	X	X	X	X	X	X	X	X	X	X	X	X	X	X	X	X
340	1	0	0	0.00048	1	0	0	0	0	0	0	0	0	0	1.79769e+308	0	0	0	2	gi|19921768|ref|NP_610331.1|;gi|386767355|ref|NP_001246194.1|	gi|19921768|ref|NP_610331.1|	histone demethylase 4A, isoform A [Drosophila melanogaster]	Kdm4A	CG15835	X	X	X	X	X	X	X	X	X	X	X	X	X	X	X	X	2	7	7	2	0	7	6.06	0.00048024	X
342	1	0	0	0.000477	1	0	0	0	0	0	0	0	0	0	1.79769e+308	0	0	0	1	gi|21356113|ref|NP_651977.1|	gi|21356113|ref|NP_651977.1|	sec13 [Drosophila melanogaster]	Sec13	CG6773	X	X	X	X	X	X	X	X	X	X	X	X	X	X	X	X	3	5	5	3	0	5	9.83	0.00047696	X
400	1	0	0	0.000236	1	0	0	0	0	0	0	0	0	0	1.79769e+308	0	0	0	2	gi|221330708|ref|NP_728489.2|;gi|24654586|ref|NP_612011.1|	gi|221330708|ref|NP_728489.2|	thoc7, isoform A [Drosophila melanogaster]	thoc7	CG17143	X	X	X	X	X	X	X	X	X	X	X	X	X	X	X	X	1	2	2	1	0	2	4.17	0.00023583	X
732	1	0	0	0	0	0	0	0.000185	1	0	0	0.000743	1	0	0	0	0.248991	0	1	gi|24646107|ref|NP_731639.1|	gi|24646107|ref|NP_731639.1|	glorund, isoform B [Drosophila melanogaster]	glo	CG6946	X	X	X	X	X	X	X	X	X	X	X	X	X	X	X	X	X	X	X	X	X	X	X	X	X
369	1	0	0	0.000367	1	0	0	0	0	0	0	0	0	0	1.79769e+308	0	0	0	1	gi|386768538|ref|NP_001246486.1|	gi|386768538|ref|NP_001246486.1|	nucleosome assembly protein 1, isoform C [Drosophila melanogaster]	Nap1	CG5330	X	X	X	X	X	X	X	X	X	X	X	X	X	X	X	X	2	4	4	2	0	4	7.84	0.00036713	X
721	1	0	0	0	0	0	0	0.000426	1	0	0	0	0	0	0	0	1.79769e+308	0	1	gi|442619490|ref|NP_001262646.1|	gi|442619490|ref|NP_001262646.1|	nonA-like, isoform B [Drosophila melanogaster]	nonA-l	CG10328	X	X	X	X	X	X	X	X	1	1	0	0	1	0	1.43	X	X	X	X	X	X	X	X	X	X
366	1	0	0	0.000374	1	0	0	0	0	0	0	0	0	0	1.79769e+308	0	0	0	1	gi|221513036|ref|NP_730435.2|	gi|221513036|ref|NP_730435.2|	Lon protease, isoform C [Drosophila melanogaster]	Lon	CG8798	X	X	X	X	X	X	X	X	10	27	2	1	25	12	14.16	0.0003741	X	X	X	X	X	X	X	X	11
394	1	0	0	0.000261	1	0	0	0	0	0	0	0	0	0	1.79769e+308	0	0	0	1	gi|17737701|ref|NP_524199.1|	gi|17737701|ref|NP_524199.1|	polycomb [Drosophila melanogaster]	Pc	CG32443	X	X	X	X	X	X	X	X	X	X	X	X	X	X	X	X	2	3	3	2	0	3	6.67	0.00026123	X
361	1	0	0	0.000396	1	0	0	0	0	0	0	0	0	0	1.79769e+308	0	0	0	1	gi|21355785|ref|NP_649875.1|	gi|21355785|ref|NP_649875.1|	CG8436 [Drosophila melanogaster]	Ibf1	CG8436	X	X	X	X	X	X	X	X	2	3	3	2	0	3	10.33	0.00039574	X	X	X	X	X	X	X	X	X
441	1	0	0	0.000186	1	0	0	0	0	0	0	0.000562	1	0	0.330961	0	0	0	3	gi|24581012|ref|NP_722763.1|;gi|281376934|ref|NP_608646.3|;gi|442625336|ref|NP_001259905.1|	gi|24581012|ref|NP_722763.1|	tho2, isoform A [Drosophila melanogaster]	tho2	CG31671	X	X	X	X	X	X	X	X	X	X	X	X	X	X	X	X	3	9	9	3	0	9	2.32	0.00018625	X
677	1	0	0	0	0	0.000612	1	0	0	0	0	0	0	0	0	1.79769e+308	0	0	1	gi|24658707|ref|NP_647989.2|	gi|24658707|ref|NP_647989.2|	Bre1 [Drosophila melanogaster]	Bre1	CG10542	X	X	X	X	X	X	X	X	X	X	X	X	X	X	X	X	X	X	X	X	X	X	X	X	4
386	1	0	0	0.000291	1	0	0	0	0	0	0	0	0	0	1.79769e+308	0	0	0	1	gi|24644436|ref|NP_649594.1|	gi|24644436|ref|NP_649594.1|	Hpr1 [Drosophila melanogaster]	Hpr1	CG2031	X	X	X	X	X	X	X	X	X	X	X	X	X	X	X	X	3	6	6	3	0	6	4.56	0.00029067	X
738	1	0	0	0	0	0	0	0	0	0.000764	1	0	0	0	0	0	0	1.79769e+308	1	gi|442626490|ref|NP_001260173.1|	gi|442626490|ref|NP_001260173.1|	small ribonucleoprotein particle U1 subunit 70K, isoform C [Drosophila melanogaster]	snRNP-U1-70K	CG8749	X	X	X	X	X	X	X	X	X	X	X	X	X	X	X	X	X	X	X	X	X	X	X	X	X
714	1	0	0	0	0	0	0	0.00015	1	0	0	0	0	0	0	0	1.79769e+308	0	1	gi|442628399|ref|NP_001260580.1|	gi|442628399|ref|NP_001260580.1|	topoisomerase 2, isoform B [Drosophila melanogaster]	Top2	CG10223	X	X	X	X	X	X	X	X	X	X	X	X	X	X	X	X	X	X	X	X	X	X	X	X	X
368	1	0	0	0.00037	1	0	0	0	0	0	0	0	0	0	1.79769e+308	0	0	0	1	gi|21357131|ref|NP_650686.1|	gi|21357131|ref|NP_650686.1|	mediator complex subunit 17 [Drosophila melanogaster]	MED17	CG7957	X	X	X	X	X	X	X	X	X	X	X	X	X	X	X	X	4	7	7	4	0	7	7.94	0.00037028	X
501	1	0	0	0.00012	1	0	0	0	0	0	0	0.000991	1	0	0.12109	0	0	0	2	gi|17647187|ref|NP_523747.1|;gi|386767977|ref|NP_001246328.1|	gi|17647187|ref|NP_523747.1|	boundary element-associated factor of 32kD, isoform A [Drosophila melanogaster]	BEAF-32	CG10159	X	X	X	X	X	X	X	X	X	X	X	X	X	X	X	X	1	1	1	1	0	1	3.18	0.00012	X
711	1	0	0	0	0	0	0	0	0	0.000362	1	0	0	0	0	0	0	1.79769e+308	2	gi|24656198|ref|NP_725958.1|;gi|28573576|ref|NP_611476.3|	gi|24656198|ref|NP_725958.1|	CG8929, isoform C [Drosophila melanogaster]	CG8929	CG8929	X	X	X	X	X	X	X	X	X	X	X	X	X	X	X	X	X	X	X	X	X	X	X	X	X
413	1	0	0	0.000214	1	0	0	0	0	0	0	0.000183	1	0	1.1694	0	0	0	1	gi|17136618|ref|NP_476804.1|	gi|17136618|ref|NP_476804.1|	gamma-Tubulin at 23C [Drosophila melanogaster]	gammaTub23C	CG3157	X	X	X	X	X	X	X	X	X	X	X	X	X	X	X	X	2	3	3	2	0	3	4.84	0.00021448	X
716	1	0	0	0	0	0	0	0.000186	1	0	0	0	0	0	0	0	1.79769e+308	0	3	gi|281360946|ref|NP_001162766.1|;gi|281360949|ref|NP_001162767.1|;gi|442616503|ref|NP_001259588.1|	gi|281360946|ref|NP_001162766.1|	shibire, isoform J [Drosophila melanogaster]	shi	CG18102	X	X	X	X	X	X	X	X	X	X	X	X	X	X	X	X	X	X	X	X	X	X	X	X	X
452	1	0	0	0.000169	1	0	0	0	0	0	0	0	0	0	1.79769e+308	0	0	0	1	gi|442626267|ref|NP_001260117.1|	gi|442626267|ref|NP_001260117.1|	eukaryotic initiation factor 4a, isoform F [Drosophila melanogaster]	eIF-4a	CG9075	X	X	X	X	X	X	X	X	X	X	X	X	X	X	X	X	2	2	2	2	0	2	5.71	0.00016853	X
720	1	0	0	0	0	0	0	0.000253	1	0	0	0	0	0	0	0	1.79769e+308	0	1	gi|21357951|ref|NP_648550.1|	gi|21357951|ref|NP_648550.1|	CG5645 [Drosophila melanogaster]	CG5645	CG5645	X	X	X	X	X	X	X	X	X	X	X	X	X	X	X	X	X	X	X	X	X	X	X	X	X
516	1	0	0	0.000102	1	0	0	0	0	0	0	0	0	0	1.79769e+308	0	0	0	1	gi|19921076|ref|NP_609399.1|	gi|19921076|ref|NP_609399.1|	replication factor C subunit 3 [Drosophila melanogaster]	RfC3	CG5313	X	X	X	X	X	X	X	X	X	X	X	X	X	X	X	X	1	1	1	1	0	1	3.01	0.00010229	X
343	1	0	0	0.00047	1	0	0	0	0	0	0	0	0	0	1.79769e+308	0	0	0	1	gi|78707302|ref|NP_001027580.1|	gi|78707302|ref|NP_001027580.1|	kayak, isoform D [Drosophila melanogaster]	kay	CG33956	1	1	0	0	1	0	2.35	X	X	X	X	X	X	X	X	X	4	10	2	1	8	10	8.03	0.00047036	X
396	1	0	0	0.000254	1	0	0	0	0	0	0	0	0	0	1.79769e+308	0	0	0	1	gi|21356901|ref|NP_651922.1|	gi|21356901|ref|NP_651922.1|	legless [Drosophila melanogaster]	lgs	CG2041	X	X	X	X	X	X	X	X	X	X	X	X	X	X	X	X	6	11	11	6	0	11	6.13	0.00025429	X
723	1	0	0	0	0	0	0	0	0	0.000366	1	0	0	0	0	0	0	1.79769e+308	1	gi|24645403|ref|NP_649903.1|	gi|24645403|ref|NP_649903.1|	RNA-binding protein S1 [Drosophila melanogaster]	RnpS1	CG16788	X	X	X	X	X	X	X	X	X	X	X	X	X	X	X	X	X	X	X	X	X	X	X	X	X
587	1	0	0	6.3e-05	1	0	0	0	0	0	0	0	0	0	1.79769e+308	0	0	0	1	gi|17136408|ref|NP_476685.1|	gi|17136408|ref|NP_476685.1|	pannier, isoform A [Drosophila melanogaster]	pnr	CG3978	X	X	X	X	X	X	X	X	X	X	X	X	X	X	X	X	1	2	0	0	2	1	2.59	6.289e-05	X
415	1	0	0	0.000209	1	0	0	0	0	0	0	0	0	0	1.79769e+308	0	0	0	1	gi|116008090|ref|NP_001036753.1|	gi|116008090|ref|NP_001036753.1|	CG13624, isoform F [Drosophila melanogaster]	REPTOR	CG13624	X	X	X	X	X	X	X	X	X	X	X	X	X	X	X	X	3	5	5	3	0	5	4.42	0.0002086	X
679	1	0	0	0	0	0.000382	1	0	0	0	0	0	0	0	0	1.79769e+308	0	0	1	gi|24660351|ref|NP_648149.1|	gi|24660351|ref|NP_648149.1|	CG12262 [Drosophila melanogaster]	CG12262	CG12262	X	X	X	X	X	X	X	X	X	X	X	X	X	X	X	X	X	X	X	X	X	X	X	X	3
724	1	0	0	0	0	0	0	0.000167	1	0	0	0	0	0	0	0	1.79769e+308	0	1	gi|320543420|ref|NP_001189308.1|	gi|320543420|ref|NP_001189308.1|	Ef1gamma, isoform C [Drosophila melanogaster]	Ef1gamma	CG11901	X	X	X	X	X	X	X	X	X	X	X	X	X	X	X	X	X	X	X	X	X	X	X	X	X
563	1	0	0	7.7e-05	1	0	0	0	0	0	0	0	0	0	1.79769e+308	0	0	0	1	gi|18859657|ref|NP_573258.1|	gi|18859657|ref|NP_573258.1|	vacuolar protein sorting 4 [Drosophila melanogaster]	Vps4	CG6842	X	X	X	X	X	X	X	X	X	X	X	X	X	X	X	X	1	1	1	1	0	1	3.17	7.683e-05	X
409	1	0	0	0.000221	1	0	0	0	0	0	0	0	0	0	1.79769e+308	0	0	0	1	gi|19922862|ref|NP_611856.1|	gi|19922862|ref|NP_611856.1|	thoc5 [Drosophila melanogaster]	thoc5	CG2980	X	X	X	X	X	X	X	X	X	X	X	X	X	X	X	X	2	4	4	2	0	4	3.41	0.00022052	X
414	1	0	0	0.000211	1	0	0	0	0	0	0	0	0	0	1.79769e+308	0	0	0	1	gi|320543552|ref|NP_001189330.1|	gi|320543552|ref|NP_001189330.1|	tramtrack, isoform H [Drosophila melanogaster]	ttk	CG1856	X	X	X	X	X	X	X	X	X	X	X	X	X	X	X	X	3	4	4	3	0	4	9.02	0.00021126	X
680	1	0	0	0	0	0.000327	1	0	0	0	0	0	0	0	0	1.79769e+308	0	0	1	gi|281365388|ref|NP_001163313.1|	gi|281365388|ref|NP_001163313.1|	CG6905, isoform B [Drosophila melanogaster]	Cdc5	CG6905	X	X	X	X	X	X	X	X	X	X	X	X	X	X	X	X	X	X	X	X	X	X	X	X	5
616	1	0	0	4.9e-05	1	0	0	0	0	0	0	0.000215	1	0	0.227907	0	0	0	8	gi|442631971|ref|NP_001261769.1|;gi|442631973|ref|NP_001261770.1|;gi|442631975|ref|NP_001261771.1|;gi|442631977|ref|NP_001261772.1|;gi|442631979|ref|NP_001261773.1|;gi|442631981|ref|NP_001261774.1|;gi|442631983|ref|NP_001261775.1|;gi|442631985|ref|NP_001261776.1|	gi|442631971|ref|NP_001261769.1|	trailer hitch, isoform B [Drosophila melanogaster]	tral	CG10686	X	X	X	X	X	X	X	X	1	1	1	1	0	1	3.99	4.896e-05	X	X	X	X	X	X	X	X	X
419	1	0	0	0.000207	1	0	0	0	0	0	0	0	0	0	1.79769e+308	0	0	0	1	gi|24641226|ref|NP_727501.1|	gi|24641226|ref|NP_727501.1|	dynein light intermediate chain, isoform D [Drosophila melanogaster]	Dlic	CG1938	X	X	X	X	X	X	X	X	X	X	X	X	X	X	X	X	2	3	3	2	0	3	6.49	0.00020665	X
434	1	0	0	0.000192	1	0	0	0	0	0	0	0	0	0	1.79769e+308	0	0	0	7	gi|24654638|ref|NP_728505.1|;gi|281360563|ref|NP_001163305.1|;gi|442629128|ref|NP_001261187.1|;gi|442629130|ref|NP_001261188.1|;gi|442629132|ref|NP_001261189.1|;gi|442629134|ref|NP_001261190.1|;gi|45552841|ref|NP_995946.1|	gi|24654638|ref|NP_728505.1|	enhancer of bithorax, isoform B [Drosophila melanogaster]	E(bx)	CG32346	X	X	X	X	X	X	X	X	X	X	X	X	X	X	X	X	8	15	15	8	0	15	5.25	0.0001923	X
422	1	0	0	0.000203	1	0	0	0	0	0	0	0	0	0	1.79769e+308	0	0	0	1	gi|24639887|ref|NP_572232.2|	gi|24639887|ref|NP_572232.2|	visual system homeobox 1 ortholog [Drosophila melanogaster]	Vsx1	CG4136	X	X	X	X	X	X	X	X	X	X	X	X	X	X	X	X	2	5	5	2	0	5	2.99	0.00020287	X
423	1	0	0	0.000203	1	0	0	0	0	0	0	0	0	0	1.79769e+308	0	0	0	1	gi|442615164|ref|NP_001259241.1|	gi|442615164|ref|NP_001259241.1|	partner of numb, isoform B [Drosophila melanogaster]			X	X	X	X	X	X	X	X	X	X	X	X	X	X	X	X	3	4	4	3	0	4	7.31	0.00020274	X
682	1	0	0	0	0	0.000303	1	0	0	0	0	0	0	0	0	1.79769e+308	0	0	1	gi|17136870|ref|NP_476957.1|	gi|17136870|ref|NP_476957.1|	TBP-associated factor 5 [Drosophila melanogaster]	Taf5	CG7704	X	X	X	X	X	X	X	X	X	X	X	X	X	X	X	X	X	X	X	X	X	X	X	X	2
438	1	0	0	0.000189	1	0	0	0	0	0	0	0	0	0	1.79769e+308	0	0	0	1	gi|442617435|ref|NP_001262263.1|	gi|442617435|ref|NP_001262263.1|	antimeros, isoform B [Drosophila melanogaster]	atms	CG2503	X	X	X	X	X	X	X	X	X	X	X	X	X	X	X	X	2	3	3	2	0	3	4.83	0.00018937	X
683	1	0	0	0	0	0.000292	1	0	0	0	0	0	0	0	0	1.79769e+308	0	0	1	gi|17647875|ref|NP_523743.1|	gi|17647875|ref|NP_523743.1|	RNA polymerase I subunit [Drosophila melanogaster]	RpI1	CG10122	X	X	X	X	X	X	X	X	X	X	X	X	X	X	X	X	X	X	X	X	X	X	X	X	3
536	1	0	0	9.3e-05	1	0	0	0	0	0	0	0	0	0	1.79769e+308	0	0	0	3	gi|17136920|ref|NP_476995.1|;gi|17136922|ref|NP_476996.1|;gi|24650582|ref|NP_733208.1|	gi|17136920|ref|NP_476995.1|	transcription factor IIA L, isoform A [Drosophila melanogaster]	TfIIA-L	CG5930	X	X	X	X	X	X	X	X	X	X	X	X	X	X	X	X	1	1	1	1	0	1	6.01	9.279e-05	X
684	1	0	0	0	0	0.000288	1	0	0	0	0	0	0	0	0	1.79769e+308	0	0	1	gi|21356121|ref|NP_648929.1|	gi|21356121|ref|NP_648929.1|	CG9951 [Drosophila melanogaster]	CG9951	CG9951	X	X	X	X	X	X	X	X	X	X	X	X	X	X	X	X	X	X	X	X	X	X	X	X	2
592	1	0	0	6.1e-05	1	0	0	0	0	0	0	0	0	0	1.79769e+308	0	0	0	1	gi|28571870|ref|NP_788735.1|	gi|28571870|ref|NP_788735.1|	absent, small, or homeotic discs 2, isoform C [Drosophila melanogaster]	ash2	CG6677	X	X	X	X	X	X	X	X	X	X	X	X	X	X	X	X	1	1	1	1	0	1	2.34	6.108e-05	X
443	1	0	0	0.000181	1	0	0	0	0	0	0	0	0	0	1.79769e+308	0	0	0	1	gi|19920468|ref|NP_608528.1|	gi|19920468|ref|NP_608528.1|	mediator complex subunit 15 [Drosophila melanogaster]	MED15	CG4184	X	X	X	X	X	X	X	X	X	X	X	X	X	X	X	X	2	4	4	2	0	4	2.14	0.00018136	X
153	1	0.000155	1	0	0	0	0	0	0	0	0	0	0	1.79769e+308	0	0	0	0	1	gi|45550827|ref|NP_651312.2|	gi|45550827|ref|NP_651312.2|	CG11120 [Drosophila melanogaster]	Mink	CG11120	1	2	2	1	0	2	4.11	0.00015452	X	X	X	X	X	X	X	X	X	X	X	X	X	X	X	X	X
154	1	0.000154	1	0	0	0	0	0	0	0	0	0.00023	1	0.669565	0	0	0	0	7	gi|17137354|ref|NP_477244.1|;gi|17137356|ref|NP_477245.1|;gi|24583731|ref|NP_723687.1|;gi|442627503|ref|NP_001260390.1|;gi|442627505|ref|NP_001260391.1|;gi|442627507|ref|NP_001260392.1|;gi|442627509|ref|NP_001260393.1|	gi|17137354|ref|NP_477244.1|	crooked legs, isoform C [Drosophila melanogaster]	crol	CG14938	1	2	2	1	0	2	2.51	0.00015412	X	X	X	X	X	X	X	X	X	X	X	X	X	X	X	X	X
451	1	0	0	0.00017	1	0	0	0	0	0	0	0	0	0	1.79769e+308	0	0	0	1	gi|17647553|ref|NP_523833.1|	gi|17647553|ref|NP_523833.1|	ken and barbie [Drosophila melanogaster]	ken	CG5575	X	X	X	X	X	X	X	X	X	X	X	X	X	X	X	X	2	3	3	2	0	3	5.82	0.00016952	X
455	1	0	0	0.000166	1	0	0	0	0	0	0	0	0	0	1.79769e+308	0	0	0	1	gi|23397598|ref|NP_569851.2|	gi|23397598|ref|NP_569851.2|	CG13367 [Drosophila melanogaster]	CG13367	CG13367	X	X	X	X	X	X	X	X	X	X	X	X	X	X	X	X	2	2	2	2	0	2	5.88	0.00016647	X
457	1	0	0	0.000164	1	0	0	0	0	0	0	0	0	0	1.79769e+308	0	0	0	1	gi|24650871|ref|NP_651635.2|	gi|24650871|ref|NP_651635.2|	CG1523 [Drosophila melanogaster]	CG1523	CG1523	X	X	X	X	X	X	X	X	X	X	X	X	X	X	X	X	2	3	3	2	0	3	4.19	0.00016406	X
461	1	0	0	0.000161	1	0	0	0	0	0	0	0	0	0	1.79769e+308	0	0	0	2	gi|442620287|ref|NP_001262804.1|;gi|62484310|ref|NP_650958.2|	gi|442620287|ref|NP_001262804.1|	negative elongation factor A, isoform B [Drosophila melanogaster]	Nelf-A	CG5874	X	X	X	X	X	X	X	X	X	X	X	X	X	X	X	X	5	6	6	5	0	6	7.36	0.0001612	X
631	1	0	0	4e-05	1	0	0	0	0	0	0	0	0	0	1.79769e+308	0	0	0	2	gi|21356869|ref|NP_652059.1|;gi|24667078|ref|NP_730465.1|	gi|21356869|ref|NP_652059.1|	Su(z)12, isoform A [Drosophila melanogaster]	Su(z)12	CG8013	X	X	X	X	X	X	X	X	X	X	X	X	X	X	X	X	1	1	1	1	0	1	1.52	3.972e-05	X
734	1	0	0	0	0	0	0	8.2e-05	1	0	0	0.000197	1	0	0	0	0.416244	0	1	gi|386769945|ref|NP_001246111.1|	gi|386769945|ref|NP_001246111.1|	female sterile (2) ketel, isoform E [Drosophila melanogaster]	Fs(2)Ket	CG2637	X	X	X	X	X	X	X	X	X	X	X	X	X	X	X	X	X	X	X	X	X	X	X	X	X
467	1	0	0	0.000153	1	0	0	0	0	0	0	0	0	0	1.79769e+308	0	0	0	3	gi|281362699|ref|NP_001163751.1|;gi|442621478|ref|NP_001263030.1|;gi|442621480|ref|NP_001263031.1|	gi|281362699|ref|NP_001163751.1|	CG5514, isoform C [Drosophila melanogaster]	CG5514	CG5514	X	X	X	X	X	X	X	X	X	X	X	X	X	X	X	X	4	5	5	4	0	5	5.59	0.00015311	X
687	1	0	0	0	0	0.00022	1	0	0	0	0	0	0	0	0	1.79769e+308	0	0	1	gi|17737783|ref|NP_524240.1|	gi|17737783|ref|NP_524240.1|	another transcription unit [Drosophila melanogaster]	Atu	CG1433	X	X	X	X	X	X	X	X	X	X	X	X	X	X	X	X	X	X	X	X	X	X	X	X	2
491	1	0	0	0.000131	1	0	0	0	0	0	0	0	0	0	1.79769e+308	0	0	0	4	gi|24652567|ref|NP_610621.2|;gi|386767725|ref|NP_001246259.1|;gi|442623265|ref|NP_001260873.1|;gi|442623267|ref|NP_001260874.1|	gi|24652567|ref|NP_610621.2|	CG30015, isoform B [Drosophila melanogaster]	CG30015	CG30015	X	X	X	X	X	X	X	X	4	6	6	4	0	6	3.97	0.00013101	X	X	X	X	X	X	X	X	X
741	1	0	0	0	0	0	0	0	0	9.3e-05	1	0.000236	1	0	0	0	0	0.394068	1	gi|17737375|ref|NP_523429.1|	gi|17737375|ref|NP_523429.1|	penguin [Drosophila melanogaster]	peng	CG1685	X	X	X	X	X	X	X	X	X	X	X	X	X	X	X	X	X	X	X	X	X	X	X	X	X
482	1	0	0	0.000136	1	0	0	0	0	0	0	0	0	0	1.79769e+308	0	0	0	2	gi|17136766|ref|NP_476893.1|;gi|442621608|ref|NP_001263054.1|	gi|17136766|ref|NP_476893.1|	yemanuclein alpha, isoform A [Drosophila melanogaster]	yem	CG14513	X	X	X	X	X	X	X	X	X	X	X	X	X	X	X	X	3	4	4	3	0	4	3.89	0.00013557	X
198	1	7.6e-05	1	0	0	0	0	0	0	0	0	0	0	1.79769e+308	0	0	0	0	2	gi|386771834|ref|NP_001015241.3|;gi|386771836|ref|NP_001104480.2|	gi|386771834|ref|NP_001015241.3|	suppressor of forked, isoform F [Drosophila melanogaster]	su(f)	CG17170	1	1	1	1	0	1	2.35	7.615e-05	X	X	X	X	X	X	X	X	X	X	X	X	X	X	X	X	X
490	1	0	0	0.000132	1	0	0	0	0	0	0	0	0	0	1.79769e+308	0	0	0	1	gi|442617165|ref|NP_001259771.1|	gi|442617165|ref|NP_001259771.1|	bobby sox, isoform E [Drosophila melanogaster]	bbx	CG1414	X	X	X	X	X	X	X	X	X	X	X	X	X	X	X	X	2	3	3	2	0	3	4.68	0.00013248	X
692	1	0	0	0	0	0.000138	1	0	0	0	0	0	0	0	0	1.79769e+308	0	0	1	gi|21357943|ref|NP_648781.1|	gi|21357943|ref|NP_648781.1|	CG12301 [Drosophila melanogaster]	CG12301	CG12301	X	X	X	X	X	X	X	X	X	X	X	X	X	X	X	X	X	X	X	X	X	X	X	X	1
489	1	0	0	0.000132	1	0	0	0	0	0	0	0	0	0	1.79769e+308	0	0	0	1	gi|24586422|ref|NP_724623.1|	gi|24586422|ref|NP_724623.1|	lin-19-like, isoform C [Drosophila melanogaster]	Cul1	CG1877	X	X	X	X	X	X	X	X	X	X	X	X	X	X	X	X	2	3	3	2	0	3	3.23	0.00013163	X
543	1	0	0	8.7e-05	1	0	0	0	0	0	0	0	0	0	1.79769e+308	0	0	0	2	gi|19921000|ref|NP_609299.1|;gi|24583077|ref|NP_723470.1|	gi|19921000|ref|NP_609299.1|	mitochondrial trifunctional protein alpha subunit, isoform A [Drosophila melanogaster]	Mtpalpha	CG4389	X	X	X	X	X	X	X	X	X	X	X	X	X	X	X	X	1	2	2	1	0	2	1.66	8.674e-05	X
722	1	0	0	0	0	0	0	5.8e-05	1	0	0	0	0	0	0	0	1.79769e+308	0	1	gi|386767927|ref|NP_001246315.1|	gi|386767927|ref|NP_001246315.1|	prosap, isoform B [Drosophila melanogaster]			X	X	X	X	X	X	X	X	X	X	X	X	X	X	X	X	X	X	X	X	X	X	X	X	X
497	1	0	0	0.000126	1	0	0	0	0	0	0	0	0	0	1.79769e+308	0	0	0	1	gi|21358129|ref|NP_652610.1|	gi|21358129|ref|NP_652610.1|	Spt5 [Drosophila melanogaster]	Spt5	CG7626	X	X	X	X	X	X	X	X	X	X	X	X	X	X	X	X	3	4	4	3	0	4	4.73	0.00012601	X
550	1	0	0	8.3e-05	1	0	0	0	0	0	0	0.000171	1	0	0.48538	0	0	0	5	gi|17647489|ref|NP_523409.1|;gi|24643286|ref|NP_728264.1|;gi|24643289|ref|NP_728265.1|;gi|281361111|ref|NP_001162797.1|;gi|281361113|ref|NP_001162798.1|	gi|17647489|ref|NP_523409.1|	gamma-tubulin ring protein 84, isoform C [Drosophila melanogaster]	Grip84	CG3917	X	X	X	X	X	X	X	X	X	X	X	X	X	X	X	X	1	2	2	1	0	2	1.71	8.293e-05	X
663	1	0	0	2e-05	1	0	0	0	0	0	0	0	0	0	1.79769e+308	0	0	0	2	gi|24584601|ref|NP_523583.2|;gi|442628035|ref|NP_001260499.1|	gi|24584601|ref|NP_523583.2|	chiffon, isoform A [Drosophila melanogaster]	chif	CG5813	X	X	X	X	X	X	X	X	X	X	X	X	X	X	X	X	1	1	1	1	0	1	0.94	1.985e-05	X
600	1	0	0	5.7e-05	1	0	0	0	0	0	0	0	0	0	1.79769e+308	0	0	0	1	gi|442618351|ref|NP_001262441.1|	gi|442618351|ref|NP_001262441.1|	FBX011 ortholog, isoform B [Drosophila melanogaster]	FBXO11	CG9461	X	X	X	X	X	X	X	X	X	X	X	X	X	X	X	X	2	2	2	2	0	2	2.28	5.746e-05	X
739	1	0	0	0	0	0	0	0	0	0.000231	1	0	0	0	0	0	0	1.79769e+308	2	gi|281361616|ref|NP_731647.3|;gi|281361618|ref|NP_996198.2|	gi|281361616|ref|NP_731647.3|	CG31368, isoform C [Drosophila melanogaster]	CG31368	CG31368	X	X	X	X	X	X	X	X	X	X	X	X	X	X	X	X	X	X	X	X	X	X	X	X	X
202	1	6.5e-05	1	0	0	0	0	0	0	0	0	0	0	1.79769e+308	0	0	0	0	1	gi|19921526|ref|NP_609946.1|	gi|19921526|ref|NP_609946.1|	lethal (2) 37Cb [Drosophila melanogaster]	l(2)37Cb	CG10689	1	1	1	1	0	1	2.46	6.516e-05	X	X	X	X	X	X	X	X	X	X	X	X	X	X	X	X	X
510	1	0	0	0.000112	1	0	0	0	0	0	0	0	0	0	1.79769e+308	0	0	0	4	gi|21356173|ref|NP_648407.1|;gi|24662296|ref|NP_729625.1|;gi|442631574|ref|NP_001261684.1|;gi|442631576|ref|NP_001261685.1|	gi|21356173|ref|NP_648407.1|	simjang, isoform C [Drosophila melanogaster]	simj	CG32067	X	X	X	X	X	X	X	X	X	X	X	X	X	X	X	X	2	3	3	2	0	3	4.06	0.00011171	X
556	1	0	0	8e-05	1	0	0	0	0	0	0	0	0	0	1.79769e+308	0	0	0	1	gi|24586371|ref|NP_524881.2|	gi|24586371|ref|NP_524881.2|	mutagen-sensitive 205 [Drosophila melanogaster]	mus205	CG1925	X	X	X	X	X	X	X	X	X	X	X	X	X	X	X	X	3	5	5	3	0	5	2.16	7.972e-05	X
688	1	0	0	0	0	0.000168	1	0	0	0	0	0	0	0	0	1.79769e+308	0	0	1	gi|17647469|ref|NP_524061.1|	gi|17647469|ref|NP_524061.1|	glued [Drosophila melanogaster]	DCTN1-p150	CG9206	X	X	X	X	X	X	X	X	X	X	X	X	X	X	X	X	X	X	X	X	X	X	X	X	2
540	1	0	0	8.9e-05	1	0	0	0	0	0	0	0	0	0	1.79769e+308	0	0	0	2	gi|386763795|ref|NP_001245519.1|;gi|386763801|ref|NP_001162659.2|	gi|386763795|ref|NP_001245519.1|	twenty-four, isoform J [Drosophila melanogaster]	tyf	CG4857	X	X	X	X	X	X	X	X	X	X	X	X	X	X	X	X	3	5	5	3	0	5	2.56	8.885e-05	X
513	1	0	0	0.000105	1	0	0	0	0	0	0	0	0	0	1.79769e+308	0	0	0	2	gi|21357685|ref|NP_649378.1|;gi|24668485|ref|NP_730707.1|	gi|21357685|ref|NP_649378.1|	CG7139, isoform A [Drosophila melanogaster]	CG7139	CG7139	X	X	X	X	X	X	X	X	X	X	X	X	X	X	X	X	2	3	3	2	0	3	2.99	0.00010514	X
515	1	0	0	0.000104	1	0	0	0	0	0	0	0	0	0	1.79769e+308	0	0	0	1	gi|24648168|ref|NP_732413.1|	gi|24648168|ref|NP_732413.1|	Ino80 [Drosophila melanogaster]	Ino80	CG31212	X	X	X	X	X	X	X	X	X	X	X	X	X	X	X	X	3	5	5	3	0	5	1.71	0.00010366	X
518	1	0	0	0.000102	1	0	0	0	0	0	0	0	0	0	1.79769e+308	0	0	0	1	gi|24657405|ref|NP_728965.1|	gi|24657405|ref|NP_728965.1|	archipelago, isoform B [Drosophila melanogaster]	ago	CG15010	X	X	X	X	X	X	X	X	X	X	X	X	X	X	X	X	2	4	4	2	0	4	2.34	0.00010244	X
612	1	0	0	5.1e-05	1	0	0	0	0	0	0	0	0	0	1.79769e+308	0	0	0	2	gi|17136968|ref|NP_477022.1|;gi|442622879|ref|NP_001260799.1|	gi|17136968|ref|NP_477022.1|	Mlh1, isoform A [Drosophila melanogaster]	Mlh1	CG11482	X	X	X	X	X	X	X	X	X	X	X	X	X	X	X	X	1	1	1	1	0	1	1.2	5.114e-05	X
517	1	0	0	0.000102	1	0	0	0	0	0	0	0	0	0	1.79769e+308	0	0	0	2	gi|24654791|ref|NP_728534.1|;gi|28574241|ref|NP_612041.2|	gi|24654791|ref|NP_728534.1|	mediator complex subunit 14, isoform B [Drosophila melanogaster]			X	X	X	X	X	X	X	X	X	X	X	X	X	X	X	X	2	4	4	2	0	4	2.25	0.00010206	X
522	1	0	0	0.000101	1	0	0	0	0	0	0	0	0	0	1.79769e+308	0	0	0	2	gi|221330969|ref|NP_001137907.1|;gi|24660647|ref|NP_648177.1|	gi|221330969|ref|NP_001137907.1|	CG7504, isoform B [Drosophila melanogaster]	CG7504	CG7504	X	X	X	X	X	X	X	X	X	X	X	X	X	X	X	X	2	5	5	2	0	5	1.49	0.00010131	X
552	1	0	0	8.1e-05	1	0	0	0	0	0	0	0	0	0	1.79769e+308	0	0	0	1	gi|24661681|ref|NP_648324.1|	gi|24661681|ref|NP_648324.1|	Jumonji, AT rich interactive domain 2 [Drosophila melanogaster]	Jarid2	CG3654	X	X	X	X	X	X	X	X	4	6	6	4	0	6	2.42	8.147e-05	X	X	X	X	X	X	X	X	X
520	1	0	0	0.000101	1	0	0	0	0	0	0	0	0	0	1.79769e+308	0	0	0	1	gi|386768848|ref|NP_001245812.1|	gi|386768848|ref|NP_001245812.1|	debra, isoform F [Drosophila melanogaster]	dbr	CG11371	X	X	X	X	X	X	X	X	X	X	X	X	X	X	X	X	2	3	3	2	0	3	2.09	0.00010117	X
525	1	0	0	9.8e-05	1	0	0	0	0	0	0	0	0	0	1.79769e+308	0	0	0	3	gi|161085371|ref|NP_730591.2|;gi|24667811|ref|NP_730590.1|;gi|442633817|ref|NP_001262134.1|	gi|161085371|ref|NP_730591.2|	skuld, isoform E [Drosophila melanogaster]	skd	CG9936	X	X	X	X	X	X	X	X	X	X	X	X	X	X	X	X	5	8	8	5	0	8	2.71	9.815e-05	X
624	1	0	0	4.3e-05	1	0	0	0	0	0	0	0	0	0	1.79769e+308	0	0	0	1	gi|442625497|ref|NP_001259946.1|	gi|442625497|ref|NP_001259946.1|	dynamin related protein 1, isoform B [Drosophila melanogaster]	Drp1	CG3210	X	X	X	X	X	X	X	X	1	1	1	1	0	1	1.22	4.343e-05	X	X	X	X	X	X	X	X	X
544	1	0	0	8.6e-05	1	0	0	0	0	0	0	0	0	0	1.79769e+308	0	0	0	1	gi|442632811|ref|NP_001261943.1|	gi|442632811|ref|NP_001261943.1|	RING-associated factor 2, isoform C [Drosophila melanogaster]	RAF2	CG4877	X	X	X	X	X	X	X	X	2	3	3	2	0	3	2.42	8.574e-05	X	X	X	X	X	X	X	X	X
538	1	0	0	9e-05	1	0	0	0	0	0	0	0	0	0	1.79769e+308	0	0	0	1	gi|442625080|ref|NP_001259850.1|	gi|442625080|ref|NP_001259850.1|	PNUTS, isoform E [Drosophila melanogaster]	PNUTS	CG33526	X	X	X	X	X	X	X	X	X	X	X	X	X	X	X	X	2	3	3	2	0	3	3.26	8.976e-05	X
626	1	0	0	4.2e-05	1	0	0	0	0	0	0	0	0	0	1.79769e+308	0	0	0	1	gi|24639216|ref|NP_569960.2|	gi|24639216|ref|NP_569960.2|	Rabconnectin-3B [Drosophila melanogaster]	Rbcn-3B	CG17766	X	X	X	X	X	X	X	X	1	2	2	1	0	2	0.66	4.187e-05	X	X	X	X	X	X	X	X	X
541	1	0	0	8.8e-05	1	0	0	0	0	0	0	0	0	0	1.79769e+308	0	0	0	6	gi|281361858|ref|NP_650492.2|;gi|281361864|ref|NP_732070.2|;gi|386765852|ref|NP_732069.3|;gi|386765854|ref|NP_001247125.1|;gi|386765856|ref|NP_001247126.1|;gi|442619310|ref|NP_001262613.1|	gi|281361858|ref|NP_650492.2|	waharan, isoform F [Drosophila melanogaster]	nsl1	CG4699	X	X	X	X	X	X	X	X	X	X	X	X	X	X	X	X	4	4	4	4	0	4	4.2	8.775e-05	X
542	1	0	0	8.8e-05	1	0	0	0	0	0	0	0	0	0	1.79769e+308	0	0	0	1	gi|386766617|ref|NP_001247331.1|	gi|386766617|ref|NP_001247331.1|	martik, isoform F [Drosophila melanogaster]	mrt	CG3361	X	X	X	X	X	X	X	X	X	X	X	X	X	X	X	X	2	2	2	2	0	2	1.81	8.764e-05	X
546	1	0	0	8.5e-05	1	0	0	0	0	0	0	0	0	0	1.79769e+308	0	0	0	2	gi|24639197|ref|NP_525040.2|;gi|28571451|ref|NP_726773.2|	gi|24639197|ref|NP_525040.2|	trithorax-related, isoform C [Drosophila melanogaster]	trr	CG3848	X	X	X	X	X	X	X	X	X	X	X	X	X	X	X	X	4	6	6	4	0	6	2.57	8.455e-05	X
726	1	0	0	0	0	0	0	6.6e-05	1	0	0	0	0	0	0	0	1.79769e+308	0	3	gi|161076486|ref|NP_001097249.1|;gi|161076488|ref|NP_001097250.1|;gi|17137560|ref|NP_477369.1|	gi|161076486|ref|NP_001097249.1|	TER94, isoform C [Drosophila melanogaster]	TER94	CG2331	X	X	X	X	X	X	X	X	X	X	X	X	X	X	X	X	X	X	X	X	X	X	X	X	X
554	1	0	0	8.1e-05	1	0	0	0	0	0	0	0	0	0	1.79769e+308	0	0	0	1	gi|442627218|ref|NP_001260327.1|	gi|442627218|ref|NP_001260327.1|	GATAd, isoform C [Drosophila melanogaster]	GATAd	CG5034	X	X	X	X	X	X	X	X	X	X	X	X	X	X	X	X	2	2	2	2	0	2	4.75	8.066e-05	X
557	1	0	0	8e-05	1	0	0	0	0	0	0	0	0	0	1.79769e+308	0	0	0	1	gi|19921692|ref|NP_610216.1|	gi|19921692|ref|NP_610216.1|	brahma associated protein 170kD [Drosophila melanogaster]	Bap170	CG3274	X	X	X	X	X	X	X	X	X	X	X	X	X	X	X	X	3	4	4	3	0	4	2.78	8.047e-05	X
568	1	0	0	7.6e-05	1	0	0	0	0	0	0	0	0	0	1.79769e+308	0	0	0	1	gi|45552609|ref|NP_995828.1|	gi|45552609|ref|NP_995828.1|	FLASH ortholog, isoform B [Drosophila melanogaster]	FLASH	CG4616	X	X	X	X	X	X	X	X	2	2	2	2	0	2	3.32	7.565e-05	X	X	X	X	X	X	X	X	X
219	1	4.5e-05	1	0	0	0	0	0	0	0	0	0	0	1.79769e+308	0	0	0	0	1	gi|24646862|ref|NP_731922.1|	gi|24646862|ref|NP_731922.1|	CG7987, isoform B [Drosophila melanogaster]	CG7987	CG7987	1	1	1	1	0	1	1.33	4.541e-05	X	X	X	X	X	X	X	X	X	X	X	X	X	X	X	X	X
560	1	0	0	7.9e-05	1	0	0	0	0	0	0	0	0	0	1.79769e+308	0	0	0	3	gi|442615484|ref|NP_001259329.1|;gi|442615486|ref|NP_001259330.1|;gi|45554500|ref|NP_996377.1|	gi|442615484|ref|NP_001259329.1|	TATA box binding protein-related factor 2, isoform I [Drosophila melanogaster]	Trf2	CG18009	X	X	X	X	X	X	X	X	X	X	X	X	X	X	X	X	2	4	4	2	0	4	1.75	7.925e-05	X
562	1	0	0	7.8e-05	1	0	0	0	0	0	0	0	0	0	1.79769e+308	0	0	0	4	gi|17864374|ref|NP_524764.1|;gi|221329759|ref|NP_001138174.1|;gi|386763990|ref|NP_001245565.1|;gi|442615409|ref|NP_001259310.1|	gi|17864374|ref|NP_524764.1|	cut, isoform A [Drosophila melanogaster]	ct	CG11387	X	X	X	X	X	X	X	X	X	X	X	X	X	X	X	X	4	5	5	4	0	5	2.34	7.807e-05	X
567	1	0	0	7.6e-05	1	0	0	0	0	0	0	0	0	0	1.79769e+308	0	0	0	1	gi|442632221|ref|NP_001261819.1|	gi|442632221|ref|NP_001261819.1|	CG9007, isoform B [Drosophila melanogaster]	upSET	CG9007	X	X	X	X	X	X	X	X	X	X	X	X	X	X	X	X	4	7	7	4	0	7	2.26	7.556e-05	X
573	1	0	0	7.2e-05	1	0	0	0	0	0	0	0	0	0	1.79769e+308	0	0	0	1	gi|19921138|ref|NP_609495.1|	gi|19921138|ref|NP_609495.1|	CG4751 [Drosophila melanogaster]	CG4751	CG4751	X	X	X	X	X	X	X	X	X	X	X	X	X	X	X	X	3	3	3	3	0	3	3.82	7.215e-05	X
700	1	0	0	0	0	5.6e-05	1	0	0	0	0	0	0	0	0	1.79769e+308	0	0	1	gi|62472238|ref|NP_001014589.1|	gi|62472238|ref|NP_001014589.1|	scaf6, isoform A [Drosophila melanogaster]	scaf6	CG33522	X	X	X	X	X	X	X	X	X	X	X	X	X	X	X	X	X	X	X	X	X	X	X	X	1
694	1	0	0	0	0	0.000111	1	0	0	0	0	0	0	0	0	1.79769e+308	0	0	2	gi|24583762|ref|NP_609529.2|;gi|24583764|ref|NP_723700.1|	gi|24583762|ref|NP_609529.2|	CG6686, isoform B [Drosophila melanogaster]	CG6686	CG6686	X	X	X	X	X	X	X	X	X	X	X	X	X	X	X	X	X	X	X	X	X	X	X	X	2
576	1	0	0	7e-05	1	0	0	0	0	0	0	0	0	0	1.79769e+308	0	0	0	1	gi|45549231|ref|NP_524488.3|	gi|45549231|ref|NP_524488.3|	abnormal spindle [Drosophila melanogaster]	asp	CG6875	X	X	X	X	X	X	X	X	X	X	X	X	X	X	X	X	3	4	4	3	0	4	1.94	6.952e-05	X
585	1	0	0	6.4e-05	1	0	0	0	0	0	0	0	0	0	1.79769e+308	0	0	0	2	gi|161077956|ref|NP_001097030.1|;gi|24643216|ref|NP_728235.1|	gi|161077956|ref|NP_001097030.1|	vav, isoform C [Drosophila melanogaster]	Vav	CG7893	X	X	X	X	X	X	X	X	2	2	2	2	0	2	2.5	6.378e-05	X	X	X	X	X	X	X	X	X
607	1	0	0	5.4e-05	1	0	0	0	0	0	0	0	0	0	1.79769e+308	0	0	0	1	gi|17864404|ref|NP_524786.1|	gi|17864404|ref|NP_524786.1|	kohtalo, isoform A [Drosophila melanogaster]	kto	CG8491	X	X	X	X	X	X	X	X	X	X	X	X	X	X	X	X	2	4	4	2	0	4	1.03	5.367e-05	X
590	1	0	0	6.2e-05	1	0	0	0	0	0	0	0	0	0	1.79769e+308	0	0	0	1	gi|320544331|ref|NP_001188998.1|	gi|320544331|ref|NP_001188998.1|	CG3363, isoform B [Drosophila melanogaster]	ocm	CG3363	X	X	X	X	X	X	X	X	X	X	X	X	X	X	X	X	3	4	4	3	0	4	1.79	6.245e-05	X
593	1	0	0	6.1e-05	1	0	0	0	0	0	0	0	0	0	1.79769e+308	0	0	0	1	gi|21355615|ref|NP_649851.1|	gi|21355615|ref|NP_649851.1|	CG11970 [Drosophila melanogaster]	CG11970	CG11970	X	X	X	X	X	X	X	X	X	X	X	X	X	X	X	X	2	3	3	2	0	3	1.51	6.145e-05	X
740	1	0	0	0	0	0	0	0	0	0.000123	1	0	0	0	0	0	0	1.79769e+308	3	gi|442629737|ref|NP_001261329.1|;gi|45552883|ref|NP_995968.1|;gi|78706602|ref|NP_001027104.1|	gi|442629737|ref|NP_001261329.1|	CG33232, isoform E [Drosophila melanogaster]	CG45186	CG45186	X	X	X	X	X	X	X	X	X	X	X	X	X	X	X	X	X	X	X	X	X	X	X	X	X
685	1	0	0	0	0	0.000287	1	0	0	0	0	0	0	0	0	1.79769e+308	0	0	1	gi|17647515|ref|NP_524063.1|	gi|17647515|ref|NP_524063.1|	heat shock protein cognate 1, isoform A [Drosophila melanogaster]	Hsc70-1	CG8937	1	6	0	0	6	0	3.59	X	2	3	0	0	3	0	3.12	X	3	30	0	0	30	0	7.18	X	1
553	1	0	0	8.1e-05	1	0	0	0	0	0	0	0	0	0	1.79769e+308	0	0	0	1	gi|21355075|ref|NP_649767.1|	gi|21355075|ref|NP_649767.1|	CG7878 [Drosophila melanogaster]	CG7878	CG7878	X	X	X	X	X	X	X	X	1	3	0	0	3	0	1.56	X	2	9	1	1	8	1.66667	2.99	8.051e-05	X
650	1	0	0	3e-05	1	0	0	0	0	0	0	0	0	0	1.79769e+308	0	0	0	1	gi|28574256|ref|NP_788448.1|	gi|28574256|ref|NP_788448.1|	CG2469, isoform A [Drosophila melanogaster]	CG2469	CG2469	X	X	X	X	X	X	X	X	X	X	X	X	X	X	X	X	1	1	1	1	0	1	0.78	2.953e-05	X
597	1	0	0	5.9e-05	1	0	0	0	0	0	0	0	0	0	1.79769e+308	0	0	0	1	gi|45550632|ref|NP_648926.3|	gi|45550632|ref|NP_648926.3|	CG9715 [Drosophila melanogaster]	CG9715	CG9715	X	X	X	X	X	X	X	X	X	X	X	X	X	X	X	X	2	3	3	2	0	3	2.13	5.875e-05	X
659	1	0	0	2.6e-05	1	0	0	0	0	0	0	0	0	0	1.79769e+308	0	0	0	1	gi|24668018|ref|NP_649305.1|	gi|24668018|ref|NP_649305.1|	CG7324, isoform A [Drosophila melanogaster]	CG7324	CG7324	X	X	X	X	X	X	X	X	X	X	X	X	X	X	X	X	1	1	1	1	0	1	0.77	2.631e-05	X
697	1	0	0	0	0	8e-05	1	0	0	0	0	0	0	0	0	1.79769e+308	0	0	2	gi|24653266|ref|NP_477086.2|;gi|442623526|ref|NP_477087.3|	gi|24653266|ref|NP_477086.2|	activated Cdc42 kinase-like, isoform A [Drosophila melanogaster]	Ack-like	CG43741	X	X	X	X	X	X	X	X	X	X	X	X	X	X	X	X	X	X	X	X	X	X	X	X	2
704	1	0	0	0	0	3.9e-05	1	0	0	0	0	0.000101	1	0	0	0.386139	0	0	1	gi|24641825|ref|NP_572906.2|	gi|24641825|ref|NP_572906.2|	CG2691 [Drosophila melanogaster]	CG2691	CG2691	X	X	X	X	X	X	X	X	X	X	X	X	X	X	X	X	X	X	X	X	X	X	X	X	1
620	1	0	0	4.6e-05	1	0	0	0	0	0	0	0	0	0	1.79769e+308	0	0	0	3	gi|221329975|ref|NP_001138204.1|;gi|85816181|ref|NP_727979.2|;gi|85816183|ref|NP_727980.2|	gi|221329975|ref|NP_001138204.1|	hangover, isoform C [Drosophila melanogaster]	hang	CG32575	X	X	X	X	X	X	X	X	X	X	X	X	X	X	X	X	2	3	3	2	0	3	1.93	4.583e-05	X
630	1	0	0	4.1e-05	1	0	0	0	0	0	0	0	0	0	1.79769e+308	0	0	0	2	gi|281359570|ref|NP_995600.2|;gi|281359574|ref|NP_001162828.1|	gi|281359570|ref|NP_995600.2|	CG11148, isoform F [Drosophila melanogaster]	CG11148	CG11148	X	X	X	X	X	X	X	X	2	2	2	2	0	2	2.23	4.074e-05	X	X	X	X	X	X	X	X	X
644	1	0	0	3.3e-05	1	0	0	0	0	0	0	0	0	0	1.79769e+308	0	0	0	2	gi|161080791|ref|NP_647719.2|;gi|320545472|ref|NP_001189027.1|	gi|161080791|ref|NP_647719.2|	CG13800, isoform A [Drosophila melanogaster]	CG45186	CG45186	X	X	X	X	X	X	X	X	2	2	2	2	0	2	1.29	3.303e-05	X	X	X	X	X	X	X	X	X
701	1	0	0	0	0	5.3e-05	1	0	0	0	0	0	0	0	0	1.79769e+308	0	0	5	gi|28573109|ref|NP_788621.1|;gi|28573111|ref|NP_788620.1|;gi|28573121|ref|NP_788623.1|;gi|386765435|ref|NP_001247014.1|;gi|386765437|ref|NP_001247015.1|	gi|28573109|ref|NP_788621.1|	molecule interacting with CasL, isoform B [Drosophila melanogaster]	Mical	CG33208	X	X	X	X	X	X	X	X	X	X	X	X	X	X	X	X	X	X	X	X	X	X	X	X	2
660	1	0	0	2.6e-05	1	0	0	0	0	0	0	0	0	0	1.79769e+308	0	0	0	1	gi|24642256|ref|NP_573059.1|	gi|24642256|ref|NP_573059.1|	CG8184 [Drosophila melanogaster]	CG8184	CG8184	X	X	X	X	X	X	X	X	X	X	X	X	X	X	X	X	2	4	4	2	0	4	0.66	2.64e-05	X
705	1	0	0	0	0	3.9e-05	1	0	0	0	0	0	0	0	0	1.79769e+308	0	0	1	gi|24658164|ref|NP_611676.1|	gi|24658164|ref|NP_611676.1|	CG4554 [Drosophila melanogaster]	CG4554	CG4554	X	X	X	X	X	X	X	X	X	X	X	X	X	X	X	X	X	X	X	X	X	X	X	X	2
222	1	4.2e-05	1	0	0	0	0	0	0	0	0	0	0	1.79769e+308	0	0	0	0	1	gi|17933552|ref|NP_525064.1|	gi|17933552|ref|NP_525064.1|	lava lamp [Drosophila melanogaster]	lva	CG6450	2	2	2	2	0	2	1.98	4.193e-05	X	X	X	X	X	X	X	X	X	X	X	X	X	X	X	X	X
742	0	0	0	0	0	0	0	0	0	0	0	0.001786	1	0	0	0	0	0	1	gi|17136954|ref|NP_477014.1|	gi|17136954|ref|NP_477014.1|	La autoantigen-like [Drosophila melanogaster]	La	CG10922	X	X	X	X	X	X	X	X	X	X	X	X	X	X	X	X	X	X	X	X	X	X	X	X	X
743	1	0.003833	1	0	0	0	0	0	0	0	0	0.001146	1	3.34468	0	0	0	0	2	Contaminant_NRL_1IKFH;Contaminant_NRL_1INDH	Contaminant_NRL_1IKFH	owl|| Immunoglobulin igg1-kappa antibody fragment fab complexed With...			1	15	15	1	0	15	12.28	0.00383261	X	X	X	X	X	X	X	X	X	X	X	X	X	X	X	X	X
744	1	0.003474	1	0	0	0	0	0	0	0	0	0	0	1.79769e+308	0	0	0	0	1	Contaminant_S68241	Contaminant_S68241	owl|S68241| immunoglobulin light chain (Mab13-1) - mouse (fragment)			3	13	13	3	0	13	31.19	0.00347396	X	X	X	X	X	X	X	X	X	X	X	X	X	X	X	X	X
745	8	0.002652	1	0.005868	2	0.006069	2	0.029085	2	0.006888	1	0.131316	4	0.0201956	0.0446861	0.0462168	0.221489	0.0524536	1	Contaminant_KERATIN03	Contaminant_KERATIN03	no description			4	27	27	4	0	27	14.17	0.00265245	19	109	105	18	4	108.559	43	0.00584407	16	104	95	14	9	102.884	38.45	0.00589193	12
746	8	0.000281	1	0.001378	2	0.007804	2	0.029282	2	0.00199	1	0.06652	4	0.00422429	0.0207156	0.117318	0.440198	0.0299158	1	Contaminant_KERATIN02	Contaminant_KERATIN02	no description			2	3	3	2	0	3	7.4	0.00028098	10	26	26	10	0	26	32.8	0.0013344	8	30	25	7	5	26.0331	28.3	0.00142135	17
747	8	0.000272	1	0.003254	2	0.002159	2	0.021897	2	0.002695	1	0.082914	4	0.00328051	0.0392455	0.026039	0.264093	0.0325036	1	Contaminant_KERATIN13	Contaminant_KERATIN13	no description			1	3	3	1	0	3	6.07	0.0002718	12	66	65	11	1	65.9701	24.88	0.00327521	12	62	57	9	5	61.2071	23.02	0.00323263	11
748	8	9e-05	1	0.001882	2	0.001544	1	0.022552	2	0.000629	2	0.08007	4	0.00112402	0.0235044	0.0192831	0.281654	0.00785563	1	Contaminant_KERATIN22	Contaminant_KERATIN22	no description			1	1	1	1	0	1	2.17	9.032e-05	10	49	25	8	24	46.9329	23.57	0.00232284	11	41	13	6	28	27.3619	22.64	0.00144063	7
749	5	0	0	0.010233	2	0.00319	2	0.000715	1	0	0	0.00544	3	0	1.88107	0.586397	0.131434	0	5	Contaminant_UBIQUITIN08;gi|17136574|ref|NP_476778.1|;gi|24640086|ref|NP_727078.1|;gi|442625834|ref|NP_001260018.1|;gi|442630045|ref|NP_001261383.1|	Contaminant_UBIQUITIN08	no description			X	X	X	X	X	X	X	X	3	20	20	3	0	20	50	0.00840077	3	27	27	3	0	27	50	0.0120647	1
750	2	0	0	0.00146	1	0	0	0.000269	1	0	0	0	0	0	1.79769e+308	0	1.79769e+308	0	1	Contaminant_KERATIN04	Contaminant_KERATIN04	no description			X	X	X	X	X	X	X	X	9	25	13	5	12	20.9407	22.71	0.00145958	X	X	X	X	X	X	X	X	X
751	3	0	0	0.00116	1	0.000832	1	0	0	7.3e-05	1	0.001977	2	0	0.586748	0.42084	0	0.0369246	1	Contaminant_KERATIN18	Contaminant_KERATIN18	no description			X	X	X	X	X	X	X	X	5	33	0	0	33	0	10.85	X	8	37	7	3	30	19.1944	17.08	0.00115986	5
752	4	0	0	0.000632	2	0	0	0.000741	1	0.000116	1	0.000843	1	0	0.749703	0	0.879004	0.137604	1	Contaminant_KERATIN21	Contaminant_KERATIN21	no description			X	X	X	X	X	X	X	X	7	35	1	1	34	8.89224	24.65	0.00079514	5	30	2	1	28	4.92222	17.37	0.00046823	4
753	4	0	0	0.000383	1	0.002203	1	0.000272	2	0	0	0.005009	4	0	0.0764624	0.439808	0.0543023	0	1	Contaminant_A27356	Contaminant_A27356	Benzonase			X	X	X	X	X	X	X	X	X	X	X	X	X	X	X	X	2	3	3	2	0	3	12.78	0.00038301	4
754	2	0	0	0.000326	1	0	0	4.3e-05	1	0	0	0	0	0	1.79769e+308	0	1.79769e+308	0	1	Contaminant_KERATIN15	Contaminant_KERATIN15	no description			X	X	X	X	X	X	X	X	5	9	5	3	4	6.42361	9.06	0.00032601	2	4	0	0	4	0	2.86	X	X
755	4	0	0	0.000325	2	0.00181	1	0.002874	1	0	0	0.009258	4	0	0.0351048	0.195507	0.310434	0	1	Contaminant_KERATIN05	Contaminant_KERATIN05	no description			X	X	X	X	X	X	X	X	4	11	0	0	11	1	9.13	6.778e-05	4	17	1	1	16	8.08299	7.64	0.0005828	6
756	2	0	0	0.000292	1	0	0	5.1e-05	1	0	0	0	0	0	1.79769e+308	0	1.79769e+308	0	1	Contaminant_KERATIN16	Contaminant_KERATIN16	no description			X	X	X	X	X	X	X	X	3	6	4	2	2	4.88889	6.74	0.00029226	1	1	0	0	1	0	1.31	X	X
757	3	0	0	0.000238	1	0.00125	1	0.000299	1	0	0	0.001111	2	0	0.214221	1.12511	0.269127	0	1	Contaminant_KERATIN08	Contaminant_KERATIN08	no description			X	X	X	X	X	X	X	X	4	10	1	1	9	3.5	10.87	0.00023823	3	16	0	0	16	0	5.33	X	4
758	3	0	0	0.000219	1	0.001475	1	0.000349	1	0	0	0	0	0	1.79769e+308	1.79769e+308	1.79769e+308	0	1	Contaminant_GR78_MAIZE	Contaminant_GR78_MAIZE	owl|P24067| IMMUNOGLOBULIN BINDING PROTEIN HOMOLOG B70 (HEAT SHOCK PROTEIN...			1	10	0	0	10	0	3.64	X	2	17	3	1	14	3.20096	6.64	0.00021881	1	49	0	0	49	0	3.64	X	2
759	5	0	0	0.000172	2	0.000681	1	0.002972	1	7e-05	1	0.008547	3	0	0.020124	0.0796771	0.347724	0.00819001	1	Contaminant_KERATIN17	Contaminant_KERATIN17	no description			X	X	X	X	X	X	X	X	5	30	1	1	29	3.89224	10	0.0002106	6	28	1	1	27	2.31429	10.85	0.00013321	3
760	3	0	0	7.4e-05	1	0.000124	1	0.000493	1	0	0	0.001093	3	0	0.0677036	0.113449	0.451052	0	1	Contaminant_KERATIN12	Contaminant_KERATIN12	no description			X	X	X	X	X	X	X	X	3	6	0	0	6	1	7.19	7.407e-05	2	12	0	0	12	0	3.71	X	1
761	2	0	0	0	0	0.001014	1	0.000739	1	0	0	0.001465	3	0	0	0.69215	0.504437	0	1	Contaminant_KERATIN07	Contaminant_KERATIN07	no description			X	X	X	X	X	X	X	X	3	9	0	0	9	0	6.34	X	2	12	0	0	12	0	3.38	X	1
762	1	0	0	0	0	0.000176	1	0	0	0	0	0.001155	1	0	0	0.152381	0	0	1	Contaminant_INT-STD1	Contaminant_INT-STD1	BSA			X	X	X	X	X	X	X	X	X	X	X	X	X	X	X	X	X	X	X	X	X	X	X	X	2
763	2	0	0	0	0	0	0	0.002648	1	0.001322	1	0.000336	1	0	0	0	7.88095	3.93452	1	Contaminant_INT-STD4	Contaminant_INT-STD4	CAH-II			X	X	X	X	X	X	X	X	X	X	X	X	X	X	X	X	X	X	X	X	X	X	X	X	X
764	0	0	0	0	0	0	0	0	0	0	0	0.000564	1	0	0	0	0	0	1	Contaminant_GR78_MESAU	Contaminant_GR78_MESAU	owl|P07823| 78 KD GLUCOSE REGULATED PROTEIN PRECURSOR (GRP 78) (IMMUNOGLOBULIN...			1	1	0	0	1	0	2.6	X	4	37	0	0	37	0	7.65	X	4	39	0	0	39	0	5.96	X	1
																						Total Distributed SpC								8065								14633								14702
																						Total Contaminant Protein Distributed SpC								62								321.201								282
																						Spectra FDR (%)								0.1734								0.1229								0
																						Total Peptides			1023								2274								1976								1956
																						Total Contaminant Peptides			12								77								58								72
																						Peptides FDR (%)			0.0977								0.044								0								0.0511
																						Total Proteins										242								469								486
																						Total Contaminant Proteins										6								14								10
																						Proteins FDR (%)										0.4115								0.2128								0
																						SHUFFLED_SpC								7								9								0
																						SHUFFLED_Pep			1								1								0								1
																						SHUFFLED_Protein										1								1								0
																					SHUFFLED_gi|24581004|ref|NP_608644.1|	FALSE POSITIVE			1	7	7	X	0	7	5.73	X	1	9	9	X	0	9	5.73	X	X	X	X	X	X	X	X	X	1
[truncated: 96 more columns]

## Sheet: NR-ProteinList_dNSAF
Supplemental Table1: Proteins identified by MudPIT analyses of FLAG-affinity purified ADA2B vs. Merged FLAG-Controls
Header ends with	Description							Abbreviations:
_P	Peptide Count							FLAG-AP	FLAG Affinity Purification
_S	Spectral Count							SEC	Size Exclusion Chromatography
_uS	Unique Spectral Count							Fr	Fraction
_uDP	Unique Detected Peptides							AVG	Average
_sS	Shared Spectral Count
_dS	Distributed Spectral Count
_SC	Sequence Coverage (%)		Column ends with:
_dNSAF	Normalized Distributed Spectral Abundance Factor
																												ADA2B-FLAG-AP-SEC-Input								SEC-Fr12_Rep1								SEC-Fr12_Rep2
dNSAF_Rank	Detected out of 11 ADA2B	Input dNSAF AVG	Input Detected # Out of 1	Fr12 dNSAF AVG	Fr12 Detected # Out of 2	Fr14 dNSAF AVG	Fr14 Detected # Out of 2	Fr17 dNSAF AVG	Fr17 Detected # Out of 2	Fr18 dNSAF AVG	Fr18 Detected # Out of 2	Fr19 dNSAF AVG	Fr19 Detected # Out of 2	Mock dNSAF AVG	Mock Detected # Out of 4	Input:Mock	Fr12:Mock	Fr14:Mock	Fr17:Mock	Fr18:Mock	Fr19:Mock	Total Proteins In Group	Proteins In Group	Locus	Description	Gene	Locus_Tag	Dm_ADA2B-PNH2F2_FLAG-AP-input_P	Dm_ADA2B-PNH2F2_FLAG-AP-input_S	Dm_ADA2B-PNH2F2_FLAG-AP-input_uS	Dm_ADA2B-PNH2F2_FLAG-AP-input_uDP	Dm_ADA2B-PNH2F2_FLAG-AP-input_sS	Dm_ADA2B-PNH2F2_FLAG-AP-input_dS	Dm_ADA2B-PNH2F2_FLAG-AP-input_SC	Dm_ADA2B-PNH2F2_FLAG-AP-input_dNSAF	Dm_ADA2B-PNH2F2_FLAG-AP-SEC-Fr12_1_P	Dm_ADA2B-PNH2F2_FLAG-AP-SEC-Fr12_1_S	Dm_ADA2B-PNH2F2_FLAG-AP-SEC-Fr12_1_uS	Dm_ADA2B-PNH2F2_FLAG-AP-SEC-Fr12_1_uDP	Dm_ADA2B-PNH2F2_FLAG-AP-SEC-Fr12_1_sS	Dm_ADA2B-PNH2F2_FLAG-AP-SEC-Fr12_1_dS	Dm_ADA2B-PNH2F2_FLAG-AP-SEC-Fr12_1_SC	Dm_ADA2B-PNH2F2_FLAG-AP-SEC-Fr12_1_dNSAF	Dm_ADA2B-PNH2F2_FLAG-AP-SEC-Fr12_2_P	Dm_ADA2B-PNH2F2_FLAG-AP-SEC-Fr12_2_S	Dm_ADA2B-PNH2F2_FLAG-AP-SEC-Fr12_2_uS	Dm_ADA2B-PNH2F2_FLAG-AP-SEC-Fr12_2_uDP	Dm_ADA2B-PNH2F2_FLAG-AP-SEC-Fr12_2_sS	Dm_ADA2B-PNH2F2_FLAG-AP-SEC-Fr12_2_dS
1	11	0.152305	1	0.042042	2	0.066949	2	0.074074	2	0.07792	2	0.107769	2	0	0	1.79769e+308	1.79769e+308	1.79769e+308	1.79769e+308	1.79769e+308	1.79769e+308	1	gi|78706696|ref|NP_001027151.1|	gi|78706696|ref|NP_001027151.1|	Ada2b, isoform B [Drosophila melanogaster]	Ada2b-PB	CG9638	30	1451	1451	30	0	1451	61.98	0.152305	19	564	564	19	0	564	47.93	0.0324406	24	844	844	24	0	844
3	11	0.066722	1	0.083676	2	0.047461	2	0.130721	2	0.104017	2	0.180684	2	0.000485	1	137.571	172.528	97.8577	269.528	214.468	372.544	1	gi|24656885|ref|NP_726051.1|	gi|24656885|ref|NP_726051.1|	Sgf29 [Drosophila melanogaster]	Sgf29	CG30390	15	331	331	15	0	331	51.56	0.0667219	16	664	664	16	0	664	64.36	0.0733454	15	800	800	15	0	800
5	11	0.048197	1	0.020099	2	0.044376	2	0.036237	2	0.07842	2	0.098449	2	0	0	1.79769e+308	1.79769e+308	1.79769e+308	1.79769e+308	1.79769e+308	1.79769e+308	2	gi|17647341|ref|NP_523395.1|;gi|442616782|ref|NP_001259667.1|	gi|17647341|ref|NP_523395.1|	diskette, isoform A [Drosophila melanogaster]	Ada3	CG7098	34	460	460	34	0	460	47.84	0.0481972	20	281	281	20	0	281	48.74	0.0161337	20	394	394	20	0	394
8	11	0.033606	1	0.025861	2	0.01987	2	0.03193	2	0.062502	2	0.064513	2	0	0	1.79769e+308	1.79769e+308	1.79769e+308	1.79769e+308	1.79769e+308	1.79769e+308	1	gi|24663348|ref|NP_648586.2|	gi|24663348|ref|NP_648586.2|	pcaf [Drosophila melanogaster]	Gcn5	CG4107	48	469	469	48	0	469	48.09	0.0336063	29	513	513	29	0	513	36.53	0.0201433	38	756	756	38	0	756
10	11	0.025345	1	0.026675	2	0.034955	2	0.016756	2	0.008844	2	0.003125	2	0	0	1.79769e+308	1.79769e+308	1.79769e+308	1.79769e+308	1.79769e+308	1.79769e+308	2	gi|24583773|ref|NP_723703.1|;gi|24583781|ref|NP_723707.1|	gi|24583773|ref|NP_723703.1|	Ada1-2 [Drosophila melanogaster]	Ada1-2	CG31866	15	134	134	15	0	134	46.43	0.025345	10	119	119	10	0	119	39.29	0.0123339	14	372	372	14	0	372
13	8	0.018205	1	0.0223	2	0.046586	2	0.018476	1	0.001532	2	0	0	0	0	1.79769e+308	1.79769e+308	1.79769e+308	1.79769e+308	1.79769e+308	0	1	gi|21356843|ref|NP_650146.1|	gi|21356843|ref|NP_650146.1|	Spt3 [Drosophila melanogaster]	Spt3	CG3169	13	120	120	13	0	120	46.88	0.0182049	5	178	178	5	0	178	16.67	0.0147976	9	337	337	9	0	337
36	8	0.00563	1	0.009584	2	0.010696	2	0.000655	2	0.000261	1	0	0	0	0	1.79769e+308	1.79769e+308	1.79769e+308	1.79769e+308	1.79769e+308	0	1	gi|85726476|ref|NP_648659.2|	gi|85726476|ref|NP_648659.2|	Spt20, isoform A [Drosophila melanogaster]	Spt20	CG17689	21	181	181	21	0	181	20.13	0.00562962	24	364	364	24	0	364	18.31	0.00620392	41	715	715	41	0	715
7	8	0.034889	1	0.02968	2	0.046591	2	0.005282	2	0.002118	1	0	0	0	0	1.79769e+308	1.79769e+308	1.79769e+308	1.79769e+308	1.79769e+308	0	1	gi|85726390|ref|NP_573248.2|	gi|85726390|ref|NP_573248.2|	CG6506 [Drosophila melanogaster]	Spt7	CG6506	13	215	215	13	0	215	54.6	0.0348885	7	175	175	7	0	175	26.18	0.0155613	11	463	463	11	0	463
6	8	0.0403	1	0.061733	2	0.070901	2	0.011582	1	0.001921	2	0	0	0	0	1.79769e+308	1.79769e+308	1.79769e+308	1.79769e+308	1.79769e+308	0	1	gi|17137648|ref|NP_477418.1|	gi|17137648|ref|NP_477418.1|	TBP-associated factor 10b [Drosophila melanogaster]	Taf10b	CG3069	5	101	101	5	0	101	23.97	0.0403002	2	220	220	2	0	220	23.29	0.0481031	4	324	324	4	0	324
24	8	0.008619	1	0.006924	2	0.003425	2	0.000918	2	0	0	0.000632	1	0	0	1.79769e+308	1.79769e+308	1.79769e+308	1.79769e+308	0	1.79769e+308	2	gi|24646042|ref|NP_731616.1|;gi|442618601|ref|NP_001262479.1|	gi|24646042|ref|NP_731616.1|	TBP-associated factor 12, isoform B [Drosophila melanogaster]	Taf12	CG17358	4	29	29	4	0	29	34.18	0.00861947	3	18	18	3	0	18	14.8	0.0029317	5	63	63	5	0	63
22	7	0.010319	1	0.013465	2	0.011363	2	0.005947	1	0.000379	1	0	0	0	0	1.79769e+308	1.79769e+308	1.79769e+308	1.79769e+308	1.79769e+308	0	2	gi|19920480|ref|NP_608545.1|;gi|442625045|ref|NP_001259843.1|	gi|19920480|ref|NP_608545.1|	SAGA factor-like TAF6, isoform A [Drosophila melanogaster]	Saf6	CG3883	19	127	127	19	0	127	37.66	0.0103187	9	124	124	9	0	124	18.55	0.00552084	20	452	452	20	0	452
20	7	0.011212	1	0.023362	2	0.024921	2	0.008015	1	0.001535	1	0	0	0	0	1.79769e+308	1.79769e+308	1.79769e+308	1.79769e+308	1.79769e+308	0	1	gi|24649265|ref|NP_651136.1|	gi|24649265|ref|NP_651136.1|	will decrease acetylation [Drosophila melanogaster]	wda	CG4448	23	143	143	23	0	143	40.92	0.0112121	22	246	246	22	0	246	34.45	0.0105694	34	791	791	34	0	791
21	8	0.011106	1	0.024482	2	0.012668	2	0.011226	2	0.002149	1	0	0	0	0	1.79769e+308	1.79769e+308	1.79769e+308	1.79769e+308	1.79769e+308	0	1	gi|45549141|ref|NP_523391.3|	gi|45549141|ref|NP_523391.3|	enhancer of yellow 1 [Drosophila melanogaster]	e(y)1	CG6474	6	53	53	6	0	53	32.37	0.0111063	12	153	153	12	0	153	42.81	0.0175691	21	257	257	21	0	257
30	10	0.007498	1	0.006533	2	0.032467	2	0.003307	2	0.003227	1	0.001565	2	0	0	1.79769e+308	1.79769e+308	1.79769e+308	1.79769e+308	1.79769e+308	1.79769e+308	1	gi|17864496|ref|NP_524846.1|	gi|17864496|ref|NP_524846.1|	enhancer of yellow 2 [Drosophila melanogaster]	e(y)2	CG15191	1	13	13	1	0	13	17.82	0.00749826	2	19	19	2	0	19	34.65	0.0060053	5	21	21	5	0	21
49	7	0.00306	1	0.007703	2	0.003196	2	0.000492	1	0.000392	1	0	0	0	0	1.79769e+308	1.79769e+308	1.79769e+308	1.79769e+308	1.79769e+308	0	1	gi|442625444|ref|NP_001259933.1|	gi|442625444|ref|NP_001259933.1|	CG9866, isoform D [Drosophila melanogaster]	Atxn7	CG9866	14	51	51	14	0	51	21.52	0.00305977	16	92	92	16	0	92	22.35	0.00302462	31	354	354	31	0	354
51	6	0.002819	1	0.007266	2	0.00239	2	0.000371	1	0	0	0	0	0	0	1.79769e+308	1.79769e+308	1.79769e+308	1.79769e+308	0	0	1	gi|221512822|ref|NP_524140.2|	gi|221512822|ref|NP_524140.2|	non-stop [Drosophila melanogaster]	not	CG4166	8	24	24	8	0	24	16.33	0.00281882	6	29	29	6	0	29	16.94	0.00186646	14	185	185	14	0	185
54	7	0.002675	1	0.003765	2	0.003935	2	0.00075	1	0.000277	1	0	0	0	0	1.79769e+308	1.79769e+308	1.79769e+308	1.79769e+308	1.79769e+308	0	1	gi|161084802|ref|NP_001097638.1|	gi|161084802|ref|NP_001097638.1|	Sgf11 [Drosophila melanogaster]	Sgf11	CG13379	4	9	9	4	0	9	32.65	0.00267501	2	9	9	2	0	9	23.47	0.00146585	6	35	35	6	0	35
52	8	0.002798	1	0.00414	2	0.002061	2	0.002037	1	0.000889	1	0.000621	1	0	0	1.79769e+308	1.79769e+308	1.79769e+308	1.79769e+308	1.79769e+308	1.79769e+308	1	gi|320543561|ref|NP_001097192.2|	gi|320543561|ref|NP_001097192.2|	Nipped-A, isoform E [Drosophila melanogaster]	Nipped-A	CG33554	45	182	182	45	0	182	18.39	0.0027975	34	148	148	34	0	148	12.43	0.00124659	88	785	785	88	0	785
32	8	0.006854	1	0.0301	2	0.03391	2	0.003362	2	0.000639	1	0	0	0	0	1.79769e+308	1.79769e+308	1.79769e+308	1.79769e+308	1.79769e+308	0	1	gi|24645240|ref|NP_652189.1|	gi|24645240|ref|NP_652189.1|	splicing factor 3b subunit 5 CG11985 [Drosophila melanogaster]	Sf3b5	CG11985	1	10	10	1	0	10	15.29	0.00685361	5	22	22	5	0	22	55.29	0.00826241	5	130	130	5	0	130
11	10	0.024974	1	0.025626	2	0.043892	2	0.010282	2	0.002789	1	0.000207	2	0.000237	1	105.376	108.127	185.198	43.384	11.7679	0.873418	1	gi|24654874|ref|NP_728546.1|	gi|24654874|ref|NP_728546.1|	splicing factor 3b subunit 3, isoform A | CG13900, isoform A [Drosophila melanogaster]	Sf3b3	CG13900	38	526	526	38	0	526	44.34	0.0249735	32	670	670	32	0	670	35.45	0.0174314	48	1222	1222	48	0	1222
140	8	0.000194	1	0.000519	2	0.000201	2	0.000855	1	0.00018	2	0	0	0	0	1.79769e+308	1.79769e+308	1.79769e+308	1.79769e+308	1.79769e+308	0	2	gi|28574115|ref|NP_609336.3|;gi|320544858|ref|NP_001188767.1|	gi|28574115|ref|NP_609336.3|	CG4747, isoform A [Drosophila melanogaster]	CG4747	CG4747	2	2	2	2	0	2	3.49	0.00019354	4	10	10	4	0	10	11.79	0.00053028	2	9	9	2	0	9
88	10	0.000822	1	0.005669	2	0.009708	2	0.021683	2	0.0137	2	0.030509	1	0.001249	3	0.658127	4.53883	7.77262	17.3603	10.9688	24.4267	1	gi|28572126|ref|NP_651040.3|	gi|28572126|ref|NP_651040.3|	Nop56 [Drosophila melanogaster]	Nop56	CG13849	4	7	7	4	0	7	14.52	0.00082216	13	157	157	13	0	157	35.08	0.0101046	6	18	18	6	0	18
134	9	0.000229	1	0.01106	1	0.003776	1	0.017073	2	0.016447	2	0.018306	2	0.000638	2	0.358934	17.3354	5.9185	26.7602	25.779	28.6928	1	gi|281364189|ref|NP_001163289.1|	gi|281364189|ref|NP_001163289.1|	nucleolar protein at 60B, isoform F [Drosophila melanogaster]	Nop60B	CG3333	1	2	2	1	0	2	3.15	0.00022935	10	176	176	10	0	176	21.85	0.0110599	X	X	X	X	X	X
135	10	0.000228	1	0.010404	2	0.014158	2	0.028267	2	0.028359	2	0.106395	1	0.002618	4	0.0870894	3.97403	5.40794	10.7972	10.8323	40.6398	1	gi|17137636|ref|NP_477412.1|	gi|17137636|ref|NP_477412.1|	nop5 [Drosophila melanogaster]	nop5	CG10206	1	2	2	1	0	2	3.72	0.00022801	18	315	315	18	0	315	45.21	0.0196785	4	17	17	4	0	17
149	10	0.000163	1	0.004652	2	0.005013	2	0.000139	2	5.1e-05	2	0.000431	1	0.002683	2	0.0607529	1.73388	1.86843	0.0518077	0.0190086	0.160641	2	gi|24645663|ref|NP_731472.1|;gi|24645665|ref|NP_731473.1|	gi|24645663|ref|NP_731472.1|	slender lobes, isoform B [Drosophila melanogaster]	sle	CG12819	3	4	4	3	0	4	5.24	0.00016295	42	404	404	42	0	404	35.73	0.00901879	6	12	12	6	0	12
37	9	0.005602	1	0.001935	2	0.004707	2	0.001639	2	0.001044	1	0.00119	1	0	0	1.79769e+308	1.79769e+308	1.79769e+308	1.79769e+308	1.79769e+308	1.79769e+308	1	gi|17647519|ref|NP_523997.1|	gi|17647519|ref|NP_523997.1|	heat shock protein 26 [Drosophila melanogaster]	Hsp26	CG4183	6	20	20	6	0	20	46.63	0.00560151	1	5	5	1	0	5	5.29	0.00076738	5	19	19	5	0	19
106	8	0.000428	1	0.001134	2	0.009937	1	0.001844	2	0.004399	1	0.001609	1	0	0	1.79769e+308	1.79769e+308	1.79769e+308	1.79769e+308	1.79769e+308	1.79769e+308	1	gi|24659458|ref|NP_729177.1|	gi|24659458|ref|NP_729177.1|	CG8368, isoform B [Drosophila melanogaster]	CG8368	CG8368	2	5	5	2	0	5	7.34	0.00042772	8	42	42	8	0	42	14.83	0.00196882	3	6	6	3	0	6
115	8	0.000321	1	0.000545	2	0.000294	1	6.1e-05	2	7.5e-05	1	0.000189	1	0	0	1.79769e+308	1.79769e+308	1.79769e+308	1.79769e+308	1.79769e+308	1.79769e+308	2	gi|161076373|ref|NP_610316.3|;gi|281360325|ref|NP_001163075.1|	gi|161076373|ref|NP_610316.3|	CG1399, isoform B [Drosophila melanogaster]	LRR	CG1399	4	8	8	4	0	8	5.44	0.00032097	13	40	40	13	0	40	12.4	0.00087942	6	9	9	6	0	9
262	8	0	0	0.002128	2	0.000353	1	0.003856	2	0.000719	1	0.00109	2	0	0	0	1.79769e+308	1.79769e+308	1.79769e+308	1.79769e+308	1.79769e+308	1	gi|24640451|ref|NP_727218.1|	gi|24640451|ref|NP_727218.1|	ribosomal protein S14a, isoform A [Drosophila melanogaster]	RpS14a	CG1524	X	X	X	X	X	X	X	X	7	18	18	7	0	18	41.06	0.00380538	1	2	2	1	0	2
304	8	0	0	0.000763	2	0.011194	1	0.007418	2	0.005031	2	0.005946	1	0	0	0	1.79769e+308	1.79769e+308	1.79769e+308	1.79769e+308	1.79769e+308	1	gi|24647110|ref|NP_524364.2|	gi|24647110|ref|NP_524364.2|	FK506-binding protein 1 [Drosophila melanogaster]	FK506-bp1	CG6226	X	X	X	X	X	X	X	X	6	16	16	6	0	16	15.97	0.00143072	1	1	1	1	0	1
347	8	0	0	0.000446	2	0.000397	1	0.000401	2	0.000336	2	0.00017	1	0	0	0	1.79769e+308	1.79769e+308	1.79769e+308	1.79769e+308	1.79769e+308	1	gi|24646562|ref|NP_731807.1|	gi|24646562|ref|NP_731807.1|	DnaJ-like-2, isoform E [Drosophila melanogaster]	Droj2	CG8863	X	X	X	X	X	X	X	X	3	7	7	3	0	7	9.93	0.00055449	1	4	4	1	0	4
432	8	0	0	0.000195	2	0.000623	1	0.000315	2	0.000123	2	0.000133	1	0	0	0	1.79769e+308	1.79769e+308	1.79769e+308	1.79769e+308	1.79769e+308	1	gi|17137528|ref|NP_477347.1|	gi|17137528|ref|NP_477347.1|	Srp54 [Drosophila melanogaster]	Srp54	CG4602	X	X	X	X	X	X	X	X	2	2	2	2	0	2	5.65	0.00012446	3	4	4	3	0	4
57	7	0.002631	1	0.000535	2	0.000344	1	0.000331	2	0	0	0.001767	1	0	0	1.79769e+308	1.79769e+308	1.79769e+308	1.79769e+308	0	1.79769e+308	1	gi|24652922|ref|NP_725114.1|	gi|24652922|ref|NP_725114.1|	ribosomal protein S11, isoform C [Drosophila melanogaster]	RpS11	CG8857	1	7	7	1	0	7	11.61	0.0026309	2	2	2	2	0	2	13.55	0.00041191	2	3	3	2	0	3
99	7	0.000542	1	0.000158	1	0.001983	1	0.00613	1	0.001553	2	0.000637	1	0	0	1.79769e+308	1.79769e+308	1.79769e+308	1.79769e+308	1.79769e+308	1.79769e+308	5	gi|386764245|ref|NP_001245628.1|;gi|386764247|ref|NP_001245629.1|;gi|386764249|ref|NP_001245630.1|;gi|442616024|ref|NP_001259462.1|;gi|45554910|ref|NP_996415.1|	gi|386764245|ref|NP_001245628.1|	casein kinase II beta subunit, isoform H [Drosophila melanogaster]	CkIIbeta	CG15224	1	2	2	1	0	2	10.7	0.00054191	X	X	X	X	X	X	X	X	1	1	1	1	0	1
129	7	0.000237	1	0.000921	2	0.000217	1	0.000747	1	0.000221	1	0.000835	1	0	0	1.79769e+308	1.79769e+308	1.79769e+308	1.79769e+308	1.79769e+308	1.79769e+308	1	gi|17136324|ref|NP_476632.1|	gi|17136324|ref|NP_476632.1|	ribosomal protein S3 [Drosophila melanogaster]	RpS3	CG6779	1	1	1	1	0	1	10.16	0.00023681	2	11	11	2	0	11	10.57	0.00142745	3	3	3	3	0	3
217	7	4.6e-05	1	0.000185	2	9.1e-05	2	0.00016	1	4.3e-05	1	0	0	0	0	1.79769e+308	1.79769e+308	1.79769e+308	1.79769e+308	1.79769e+308	0	1	gi|45551908|ref|NP_732100.2|	gi|45551908|ref|NP_732100.2|	serpent, isoform A [Drosophila melanogaster]	srp	CG3992	1	1	1	1	0	1	3.4	4.609e-05	4	7	0	0	7	3.5	5.22	8.839e-05	8	21	0	0	21	10.5
280	7	0	0	0.0011	2	0.004962	1	0.013576	2	0.007656	1	0.005877	1	0	0	0	1.79769e+308	1.79769e+308	1.79769e+308	1.79769e+308	1.79769e+308	1	gi|24641357|ref|NP_727547.1|	gi|24641357|ref|NP_727547.1|	bifocal, isoform B [Drosophila melanogaster]	bif	CG1822	X	X	X	X	X	X	X	X	20	83	13	3	70	83	31.42	0.00214543	1	2	2	1	0	2
306	7	0	0	0.000741	2	0.00487	1	0.009514	1	0.000287	2	0.000363	1	0	0	0	1.79769e+308	1.79769e+308	1.79769e+308	1.79769e+308	1.79769e+308	1	gi|442622685|ref|NP_001260762.1|	gi|442622685|ref|NP_001260762.1|	inner centromere protein, isoform B [Drosophila melanogaster]	Incenp	CG12165	X	X	X	X	X	X	X	X	5	34	34	5	0	34	10.6	0.00143759	1	1	1	1	0	1
602	7	0	0	5.6e-05	1	0.000279	1	0.000531	2	0.005858	1	0.008055	2	0	0	0	1.79769e+308	1.79769e+308	1.79769e+308	1.79769e+308	1.79769e+308	1	gi|24641193|ref|NP_727489.1|	gi|24641193|ref|NP_727489.1|	heat shock protein 60, isoform B [Drosophila melanogaster]	Hsp60	CG12101	X	X	X	X	X	X	X	X	1	1	1	1	0	1	2.09	5.571e-05	X	X	X	X	X	X
63	6	0.00191	1	0.003344	2	0.002555	2	0.00221	1	0	0	0	0	0	0	1.79769e+308	1.79769e+308	1.79769e+308	1.79769e+308	0	0	1	gi|19920346|ref|NP_608326.1|	gi|19920346|ref|NP_608326.1|	CG14207, isoform A [Drosophila melanogaster]	CG14207	CG14207	1	6	6	1	0	6	13.66	0.00191002	3	16	16	3	0	16	26.23	0.00279108	3	21	21	3	0	21
116	6	0.000309	1	0.000326	2	0.000271	2	5.3e-05	1	0	0	0	0	0	0	1.79769e+308	1.79769e+308	1.79769e+308	1.79769e+308	0	0	2	gi|116007512|ref|NP_001036452.1|;gi|281360164|ref|NP_001163054.1|	gi|116007512|ref|NP_001036452.1|	Nipped-B, isoform E [Drosophila melanogaster]	Nipped-B	CG17704	3	11	11	3	0	11	3.56	0.00030853	9	18	18	9	0	18	6.31	0.00027666	8	23	23	8	0	23
136	6	0.000227	1	0.000192	2	0.000104	1	0.000286	1	7e-05	1	0	0	0	0	1.79769e+308	1.79769e+308	1.79769e+308	1.79769e+308	1.79769e+308	0	2	gi|386768530|ref|NP_001246483.1|;gi|45552813|ref|NP_995932.1|	gi|386768530|ref|NP_001246483.1|	lethal (2) tumorous imaginal discs, isoform D [Drosophila melanogaster]	l(2)tid	CG5504	1	2	2	1	0	2	3.89	0.00022668	3	3	3	3	0	3	7.98	0.00018632	1	3	3	1	0	3
139	6	0.0002	1	0.000293	2	0.000412	1	0.00019	1	4.7e-05	1	0	0	0	0	1.79769e+308	1.79769e+308	1.79769e+308	1.79769e+308	1.79769e+308	0	2	gi|17864160|ref|NP_524615.1|;gi|24651799|ref|NP_733465.1|	gi|17864160|ref|NP_524615.1|	Microtubule-associated protein 205, isoform A [Drosophila melanogaster]	Map205	CG1483	1	4	4	1	0	4	3.53	0.00020036	8	16	16	8	0	16	10.49	0.00043918	2	5	5	2	0	5
192	6	8.5e-05	1	0.000313	2	0.000155	1	0.000589	1	0	0	0.0002	1	0	0	1.79769e+308	1.79769e+308	1.79769e+308	1.79769e+308	0	1.79769e+308	1	gi|24653595|ref|NP_523741.2|	gi|24653595|ref|NP_523741.2|	heat shock protein cognate 5 [Drosophila melanogaster]	Hsc70-5	CG8542	1	1	1	1	0	1	2.92	8.492e-05	4	6	6	4	0	6	8.16	0.00027921	5	7	7	5	0	7
204	6	6.1e-05	1	0.000357	2	0.000188	2	0.000211	1	0	0	0	0	0	0	1.79769e+308	1.79769e+308	1.79769e+308	1.79769e+308	0	0	2	gi|161076327|ref|NP_001096852.1|;gi|221329589|ref|NP_001137857.1|	gi|161076327|ref|NP_001096852.1|	eukaryotic translation initiation factor 4G, isoform B [Drosophila melanogaster]	eIF4G	CG10811	1	2	2	1	0	2	1.09	6.071e-05	13	27	27	13	0	27	11.46	0.00044915	7	15	15	7	0	15
254	6	0	0	0.002939	1	0.003045	1	0.003208	2	0.000115	1	0.004782	1	0	0	0	1.79769e+308	1.79769e+308	1.79769e+308	1.79769e+308	1.79769e+308	2	gi|20129393|ref|NP_609279.1|;gi|24583012|ref|NP_723450.1|	gi|20129393|ref|NP_609279.1|	borealin-related, isoform A [Drosophila melanogaster]	borr	CG4454	X	X	X	X	X	X	X	X	4	29	29	4	0	29	19.05	0.00293894	X	X	X	X	X	X
256	6	0	0	0.002571	1	0.00143	1	0.001892	2	0.015744	1	0.009191	1	0	0	0	1.79769e+308	1.79769e+308	1.79769e+308	1.79769e+308	1.79769e+308	1	gi|386767796|ref|NP_001246277.1|	gi|386767796|ref|NP_001246277.1|	calmodulin, isoform D [Drosophila melanogaster]	Cam	CG8472	X	X	X	X	X	X	X	X	4	12	12	4	0	12	41.61	0.00257097	X	X	X	X	X	X
274	6	0	0	0.001268	2	0.000489	1	0.000337	1	0.000993	1	0.000314	1	0	0	0	1.79769e+308	1.79769e+308	1.79769e+308	1.79769e+308	1.79769e+308	2	gi|24638499|ref|NP_726518.1|;gi|386763373|ref|NP_001245404.1|	gi|24638499|ref|NP_726518.1|	ribosomal protein S3A, isoform B [Drosophila melanogaster]	RpS3A	CG2168	X	X	X	X	X	X	X	X	4	12	12	4	0	12	29.36	0.00175723	2	5	5	2	0	5
305	6	0	0	0.000749	1	0.000893	1	0.025476	1	0.001573	1	0.000528	2	0	0	0	1.79769e+308	1.79769e+308	1.79769e+308	1.79769e+308	1.79769e+308	2	gi|24639238|ref|NP_477484.2|;gi|442614864|ref|NP_001259164.1|	gi|24639238|ref|NP_477484.2|	alpha actinin, isoform A [Drosophila melanogaster]	Actn	CG4376	X	X	X	X	X	X	X	X	7	21	21	7	0	21	10.39	0.00074903	X	X	X	X	X	X
325	6	0	0	0.000599	1	0.004163	1	0.000717	2	3.2e-05	1	6.1e-05	1	0	0	0	1.79769e+308	1.79769e+308	1.79769e+308	1.79769e+308	1.79769e+308	2	gi|320542951|ref|NP_001189238.1|;gi|62484180|ref|NP_524383.3|	gi|320542951|ref|NP_001189238.1|	cheerio, isoform I [Drosophila melanogaster]	cher	CG3937	X	X	X	X	X	X	X	X	18	42	42	18	0	42	12.46	0.00059856	X	X	X	X	X	X
393	6	0	0	0.000262	1	0.000109	1	5.3e-05	2	7.4e-05	1	0.000422	1	0	0	0	1.79769e+308	1.79769e+308	1.79769e+308	1.79769e+308	1.79769e+308	2	gi|18859659|ref|NP_573214.1|;gi|28571338|ref|NP_788922.1|	gi|18859659|ref|NP_573214.1|	CG8611, isoform A [Drosophila melanogaster]	CG8611	CG8611	X	X	X	X	X	X	X	X	4	8	8	4	0	8	5.54	0.0002622	X	X	X	X	X	X
404	6	0	0	0.000229	2	0.001115	1	6.7e-05	1	0.000147	1	0.000105	1	0	0	0	1.79769e+308	1.79769e+308	1.79769e+308	1.79769e+308	1.79769e+308	1	gi|442620712|ref|NP_001262885.1|	gi|442620712|ref|NP_001262885.1|	nucleoporin 98-96, isoform D [Drosophila melanogaster]	Nup98-96	CG10198	X	X	X	X	X	X	X	X	11	27	27	11	0	27	8.88	0.00043975	1	1	1	1	0	1
427	6	0	0	0.000201	2	9.2e-05	2	0.000162	1	4.3e-05	1	0	0	0	0	0	1.79769e+308	1.79769e+308	1.79769e+308	1.79769e+308	0	1	gi|24647320|ref|NP_732098.1|	gi|24647320|ref|NP_732098.1|	serpent, isoform B [Drosophila melanogaster]	srp	CG3992	X	X	X	X	X	X	X	X	4	7	0	0	7	3.5	5.28	8.946e-05	9	23	0	0	23	11.5
439	6	0	0	0.000188	2	0.00111	1	0.00022	1	0.000902	1	0.000799	1	0	0	0	1.79769e+308	1.79769e+308	1.79769e+308	1.79769e+308	1.79769e+308	1	gi|45550794|ref|NP_651080.2|	gi|45550794|ref|NP_651080.2|	nucleoporin 133 [Drosophila melanogaster]	Nup133	CG6958	X	X	X	X	X	X	X	X	6	12	12	6	0	12	7.58	0.00031923	1	2	2	1	0	2
462	6	0	0	0.00016	1	0.00184	1	0.000725	2	0.000269	2	0	0	0	0	0	1.79769e+308	1.79769e+308	1.79769e+308	1.79769e+308	0	1	gi|24655228|ref|NP_525123.2|	gi|24655228|ref|NP_525123.2|	poly U binding factor 68kD, isoform A [Drosophila melanogaster]	pUf68	CG12085	X	X	X	X	X	X	X	X	X	X	X	X	X	X	X	X	2	3	3	2	0	3
470	6	0	0	0.00015	2	0.001095	1	0.001231	1	0.000135	1	0.000575	1	0	0	0	1.79769e+308	1.79769e+308	1.79769e+308	1.79769e+308	1.79769e+308	1	gi|221510728|ref|NP_610086.3|	gi|221510728|ref|NP_610086.3|	CG12050 [Drosophila melanogaster]	CG12050	CG12050	X	X	X	X	X	X	X	X	2	9	9	2	0	9	3.08	0.00026826	1	1	1	1	0	1
505	6	0	0	0.000115	2	0.000345	1	0.000166	2	0.00016	1	0	0	0	0	0	1.79769e+308	1.79769e+308	1.79769e+308	1.79769e+308	0	1	gi|24655527|ref|NP_523791.2|	gi|24655527|ref|NP_523791.2|	coracle, isoform A [Drosophila melanogaster]	cora	CG11949	X	X	X	X	X	X	X	X	5	9	9	5	0	9	4.89	0.0001692	2	3	3	2	0	3
606	6	0	0	5.4e-05	2	0.000405	1	0.000214	1	0.000352	1	0.000668	1	0	0	0	1.79769e+308	1.79769e+308	1.79769e+308	1.79769e+308	1.79769e+308	1	gi|24646564|ref|NP_650284.2|	gi|24646564|ref|NP_650284.2|	CG9799 [Drosophila melanogaster]	CG9799	CG9799	X	X	X	X	X	X	X	X	1	1	1	1	0	1	1.3	3.462e-05	1	2	2	1	0	2
62	5	0.001919	1	0.00122	1	0.00016	1	0.00022	1	0.000163	1	0	0	0	0	1.79769e+308	1.79769e+308	1.79769e+308	1.79769e+308	1.79769e+308	0	1	gi|24658562|ref|NP_729086.1|	gi|24658562|ref|NP_729086.1|	DnaJ-like-1, isoform B [Drosophila melanogaster]	DnaJ-1	CG10578	4	11	11	4	0	11	27.54	0.0019186	X	X	X	X	X	X	X	X	5	12	12	5	0	12
73	5	0.00112	1	0.000761	2	0	0	0.00045	1	9.5e-05	1	0	0	0	0	1.79769e+308	1.79769e+308	0	1.79769e+308	1.79769e+308	0	3	gi|281361491|ref|NP_731402.3|;gi|281361493|ref|NP_001163576.1|;gi|442618322|ref|NP_001262434.1|	gi|281361491|ref|NP_731402.3|	CG8478, isoform C [Drosophila melanogaster]	CG8478	CG8478	5	11	11	5	0	11	15.91	0.0011203	3	6	6	3	0	6	6.99	0.00033486	6	20	20	6	0	20
98	5	0.000566	1	0.00062	1	0.000659	1	0.000892	1	0.000264	1	0	0	0	0	1.79769e+308	1.79769e+308	1.79769e+308	1.79769e+308	1.79769e+308	0	1	gi|24582735|ref|NP_723361.1|	gi|24582735|ref|NP_723361.1|	suppressor of variegation 205, isoform B [Drosophila melanogaster]	Su(var)205	CG8409	1	2	2	1	0	2	14.56	0.00056559	2	4	4	2	0	4	16.99	0.00061986	X	X	X	X	X	X
112	5	0.000365	1	0.00053	2	6.7e-05	1	9.2e-05	1	0	0	0	0	0	0	1.79769e+308	1.79769e+308	1.79769e+308	1.79769e+308	0	0	1	gi|17985987|ref|NP_536783.1|	gi|17985987|ref|NP_536783.1|	belle, isoform A [Drosophila melanogaster]	bel	CG9748	3	5	5	3	0	5	5.64	0.00036501	5	10	7	4	3	8.75	7.77	0.00035003	6	18	10	5	8	16.6667
114	5	0.000329	1	0.000634	2	0.001656	1	0.000312	1	0	0	0	0	0	0	1.79769e+308	1.79769e+308	1.79769e+308	1.79769e+308	0	0	1	gi|19920464|ref|NP_608525.1|	gi|19920464|ref|NP_608525.1|	CG4164 [Drosophila melanogaster]	CG4164	CG4164	1	2	2	1	0	2	3.11	0.00032913	3	13	13	3	0	13	14.69	0.00117231	1	1	1	1	0	1
127	5	0.000245	1	0.000357	1	0.000112	1	0.000232	1	0	0	0.000144	1	0	0	1.79769e+308	1.79769e+308	1.79769e+308	1.79769e+308	0	1.79769e+308	1	gi|442621832|ref|NP_001263099.1|	gi|442621832|ref|NP_001263099.1|	CG7946, isoform B [Drosophila melanogaster]	CG7946	CG7946	1	2	2	1	0	2	4.21	0.00024529	X	X	X	X	X	X	X	X	2	5	5	2	0	5
151	5	0.000156	1	0.000291	2	0.000143	1	7.4e-05	1	0	0	0	0	0	0	1.79769e+308	1.79769e+308	1.79769e+308	1.79769e+308	0	0	1	gi|24667864|ref|NP_730597.1|	gi|24667864|ref|NP_730597.1|	chromosome bows, isoform C [Drosophila melanogaster]	chb	CG32435	1	4	4	1	0	4	1.54	0.00015629	9	24	24	9	0	24	8.45	0.00051385	1	3	3	1	0	3
159	5	0.000145	1	0.000536	2	0.000331	1	0.000457	1	0	0	0	0	0	0	1.79769e+308	1.79769e+308	1.79769e+308	1.79769e+308	0	0	1	gi|24641207|ref|NP_727494.1|	gi|24641207|ref|NP_727494.1|	Klp10A, isoform E [Drosophila melanogaster]	Klp10A	CG1453	1	2	2	1	0	2	2.48	0.00014473	3	10	10	3	0	10	4.84	0.00039656	7	16	16	7	0	16
177	5	0.000102	1	0.000406	2	0.000159	1	8.6e-05	1	0	0	0	0	0	0	1.79769e+308	1.79769e+308	1.79769e+308	1.79769e+308	0	0	1	gi|24584030|ref|NP_609612.2|	gi|24584030|ref|NP_609612.2|	CG16972 [Drosophila melanogaster]	CG16972	CG16972	2	3	3	2	0	3	2.16	0.0001022	2	2	2	2	0	2	1.7	3.734e-05	19	39	39	19	0	39
181	5	9.5e-05	1	0	0	8.7e-05	1	0.0003	1	8.9e-05	1	0.000202	1	0	0	1.79769e+308	0	1.79769e+308	1.79769e+308	1.79769e+308	1.79769e+308	5	gi|19921124|ref|NP_609477.1|;gi|386769426|ref|NP_001245966.1|;gi|386769428|ref|NP_001245967.1|;gi|442627415|ref|NP_001260368.1|;gi|442627417|ref|NP_001260369.1|	gi|19921124|ref|NP_609477.1|	SCAR, isoform A [Drosophila melanogaster]	SCAR	CG4636	1	1	1	1	0	1	2.12	9.503e-05	X	X	X	X	X	X	X	X	X	X	X	X	X	X
182	5	9.4e-05	1	0.00015	2	0.000215	1	3e-05	1	0	0	0	0	0	0	1.79769e+308	1.79769e+308	1.79769e+308	1.79769e+308	0	0	11	gi|161081331|ref|NP_001097498.1|;gi|442630115|ref|NP_001261399.1|;gi|442630117|ref|NP_001261400.1|;gi|442630119|ref|NP_001261401.1|;gi|442630123|ref|NP_001261402.1|;gi|442630125|ref|NP_001261403.1|;gi|62484272|ref|NP_647861.2|;gi|62484440|ref|NP_728938.2|;gi|62484442|ref|NP_728939.2|;gi|62484444|ref|NP_728940.2|;gi|62484446|ref|NP_728941.2|	gi|161081331|ref|NP_001097498.1|	ensconsin, isoform F [Drosophila melanogaster]	ens	CG14998	1	2	2	1	0	2	2.01	9.389e-05	1	1	1	1	0	1	1.45	2.572e-05	4	10	10	4	0	10
185	5	9.2e-05	1	0.00067	2	0.000431	1	0.000233	1	0	0	0	0	0	0	1.79769e+308	1.79769e+308	1.79769e+308	1.79769e+308	0	0	1	gi|17136268|ref|NP_476605.1|	gi|17136268|ref|NP_476605.1|	cropped [Drosophila melanogaster]	crp	CG7664	1	1	1	1	0	1	2.85	9.232e-05	2	2	2	2	0	2	5.39	0.00010118	7	23	23	7	0	23
201	5	6.5e-05	1	0.000148	2	0.00024	2	0	0	0	0	0	0	0	0	1.79769e+308	1.79769e+308	1.79769e+308	0	0	0	1	gi|17136970|ref|NP_477023.1|	gi|17136970|ref|NP_477023.1|	Pms2 [Drosophila melanogaster]	Pms2	CG8169	1	1	1	1	0	1	2	6.48e-05	2	3	3	2	0	3	4.23	0.00010653	3	5	5	3	0	5
206	5	5.8e-05	1	8.3e-05	2	0.000534	1	7.4e-05	1	0	0	0	0	0	0	1.79769e+308	1.79769e+308	1.79769e+308	1.79769e+308	0	0	1	gi|18857955|ref|NP_572242.1|	gi|18857955|ref|NP_572242.1|	CG4119 [Drosophila melanogaster]	CG4119	CG4119	1	1	1	1	0	1	1.5	5.837e-05	1	2	2	1	0	2	1.6	6.397e-05	2	3	3	2	0	3
215	5	4.7e-05	1	0.000257	2	4.3e-05	1	0.000177	1	0	0	0	0	0	0	1.79769e+308	1.79769e+308	1.79769e+308	1.79769e+308	0	0	1	gi|221474964|ref|NP_001137821.1|	gi|221474964|ref|NP_001137821.1|	Scm-related gene containing four mbt domains, isoform C [Drosophila melanogaster]	Sfmbt	CG16975	1	1	1	1	0	1	1.77	4.687e-05	2	3	3	2	0	3	2.09	7.705e-05	7	16	16	7	0	16
235	5	2.1e-05	1	0.000115	2	0.000176	1	0.000108	1	0	0	0	0	0	0	1.79769e+308	1.79769e+308	1.79769e+308	1.79769e+308	0	0	1	gi|24583318|ref|NP_609369.1|	gi|24583318|ref|NP_609369.1|	CG5604 [Drosophila melanogaster]	CG5604	CG5604	1	1	1	1	0	1	0.48	2.136e-05	7	10	10	7	0	10	3.52	0.00011706	4	9	9	4	0	9
246	5	0	0	0.005111	1	0.004866	1	0.003863	1	0.001505	1	0.000154	1	0	0	0	1.79769e+308	1.79769e+308	1.79769e+308	1.79769e+308	1.79769e+308	1	gi|17136974|ref|NP_477025.1|	gi|17136974|ref|NP_477025.1|	pavarotti [Drosophila melanogaster]	pav	CG1258	X	X	X	X	X	X	X	X	21	142	142	21	0	142	35.06	0.00511055	X	X	X	X	X	X
266	5	0	0	0.001891	1	0.001688	1	0.008895	1	0.002684	1	0.006319	1	0	0	0	1.79769e+308	1.79769e+308	1.79769e+308	1.79769e+308	1.79769e+308	1	gi|24656362|ref|NP_611495.1|	gi|24656362|ref|NP_611495.1|	CG11180 [Drosophila melanogaster]	CG11180	CG11180	X	X	X	X	X	X	X	X	14	43	43	14	0	43	24.52	0.00189075	X	X	X	X	X	X
268	5	0	0	0.001741	2	0.000184	1	0.000763	1	0.00094	1	0	0	0	0	0	1.79769e+308	1.79769e+308	1.79769e+308	1.79769e+308	0	2	gi|24652319|ref|NP_724882.1|;gi|442623102|ref|NP_001260844.1|	gi|24652319|ref|NP_724882.1|	Jun-related antigen, isoform B [Drosophila melanogaster]	Jra	CG2275	X	X	X	X	X	X	X	X	3	6	6	3	0	6	14.88	0.00066276	4	24	24	4	0	24
271	5	0	0	0.00149	2	0.003149	1	0.000641	2	0	0	0	0	0	0	0	1.79769e+308	1.79769e+308	1.79769e+308	0	0	1	gi|442632859|ref|NP_001261955.1|	gi|442632859|ref|NP_001261955.1|	CG4169, isoform B [Drosophila melanogaster]	UQCR-C2	CG4169	X	X	X	X	X	X	X	X	9	40	40	9	0	40	30.45	0.00290208	1	1	1	1	0	1
277	5	0	0	0.001196	1	0.000841	1	0.00013	1	0.000214	1	0.00027	1	0	0	0	1.79769e+308	1.79769e+308	1.79769e+308	1.79769e+308	1.79769e+308	1	gi|24585582|ref|NP_610090.1|	gi|24585582|ref|NP_610090.1|	CG9253 [Drosophila melanogaster]	CG9253	CG9253	X	X	X	X	X	X	X	X	6	19	19	6	0	19	16.17	0.00119632	X	X	X	X	X	X
312	5	0	0	0.000655	1	0.000672	1	0.000468	1	0.001423	1	0.000594	1	0	0	0	1.79769e+308	1.79769e+308	1.79769e+308	1.79769e+308	1.79769e+308	2	gi|442620842|ref|NP_001262905.1|;gi|442620844|ref|NP_001262906.1|	gi|442620842|ref|NP_001262905.1|	jaguar, isoform L [Drosophila melanogaster]	jar	CG5695	X	X	X	X	X	X	X	X	6	26	26	6	0	26	6.31	0.00065457	X	X	X	X	X	X
313	5	0	0	0.000654	1	0.001856	1	0.002566	1	0.000813	1	0.000421	1	0	0	0	1.79769e+308	1.79769e+308	1.79769e+308	1.79769e+308	1.79769e+308	1	gi|19920846|ref|NP_609066.1|	gi|19920846|ref|NP_609066.1|	CG11188 [Drosophila melanogaster]	Aatf	CG11188	X	X	X	X	X	X	X	X	4	10	10	4	0	10	10.66	0.00065416	X	X	X	X	X	X
335	5	0	0	0.000536	1	0.0019	1	0.004055	1	0.014865	1	0.007901	1	0	0	0	1.79769e+308	1.79769e+308	1.79769e+308	1.79769e+308	1.79769e+308	1	gi|21355217|ref|NP_651245.1|	gi|21355217|ref|NP_651245.1|	CG5728 [Drosophila melanogaster]	CG5728	CG5728	X	X	X	X	X	X	X	X	9	24	24	9	0	24	8.53	0.00053577	X	X	X	X	X	X
345	5	0	0	0.000463	1	0.000516	1	0.011798	1	0.001048	1	0.000994	1	0	0	0	1.79769e+308	1.79769e+308	1.79769e+308	1.79769e+308	1.79769e+308	1	gi|24651910|ref|NP_610421.1|	gi|24651910|ref|NP_610421.1|	CG30349 [Drosophila melanogaster]	CG30349	CG30349	X	X	X	X	X	X	X	X	3	9	9	3	0	9	8.71	0.0004634	X	X	X	X	X	X
359	5	0	0	0.000407	2	0.001191	1	0.000552	1	0	0	0.00153	1	0	0	0	1.79769e+308	1.79769e+308	1.79769e+308	0	1.79769e+308	1	gi|24647938|ref|NP_650716.2|	gi|24647938|ref|NP_650716.2|	nucleoporin 43 [Drosophila melanogaster]	Nup43	CG7671	X	X	X	X	X	X	X	X	2	7	7	2	0	7	8.94	0.00062419	1	2	2	1	0	2
365	5	0	0	0.000376	2	0.000259	1	8.9e-05	1	4.4e-05	1	0	0	0	0	0	1.79769e+308	1.79769e+308	1.79769e+308	1.79769e+308	0	1	gi|442616299|ref|NP_001259538.1|	gi|442616299|ref|NP_001259538.1|	CG11092, isoform B [Drosophila melanogaster]			X	X	X	X	X	X	X	X	7	13	13	7	0	13	11.66	0.00050425	3	6	6	3	0	6
367	5	0	0	0.000373	1	0.000959	1	0.001304	1	0.000179	1	0.000154	1	0	0	0	1.79769e+308	1.79769e+308	1.79769e+308	1.79769e+308	1.79769e+308	1	gi|320545490|ref|NP_647721.3|	gi|320545490|ref|NP_647721.3|	CG42669, isoform K [Drosophila melanogaster]	CG45186	CG45186	X	X	X	X	X	X	X	X	13	26	26	13	0	26	9.27	0.00037337	X	X	X	X	X	X
376	5	0	0	0.000345	2	0.000824	1	0.000758	1	0	0	0.000353	1	0	0	0	1.79769e+308	1.79769e+308	1.79769e+308	0	1.79769e+308	1	gi|24641739|ref|NP_727689.1|	gi|24641739|ref|NP_727689.1|	thioredoxin peroxidase 1, isoform B [Drosophila melanogaster]	Jafrac1	CG1633	X	X	X	X	X	X	X	X	1	1	1	1	0	1	7.22	0.00016455	1	3	3	1	0	3
377	5	0	0	0.00033	1	0.00011	1	0.000136	1	0.001417	1	0.001132	1	0	0	0	1.79769e+308	1.79769e+308	1.79769e+308	1.79769e+308	1.79769e+308	1	gi|62471723|ref|NP_001014529.1|	gi|62471723|ref|NP_001014529.1|	U3 small nuclear riboprotein factor 55K [Drosophila melanogaster]	U3-55K	CG33505	X	X	X	X	X	X	X	X	3	5	5	3	0	5	6.61	0.00032978	X	X	X	X	X	X
380	5	0	0	0.000312	2	0.000132	1	0.000286	1	5.3e-05	1	0	0	0	0	0	1.79769e+308	1.79769e+308	1.79769e+308	1.79769e+308	0	1	gi|24653134|ref|NP_725204.1|	gi|24653134|ref|NP_725204.1|	imitation SWI, isoform C [Drosophila melanogaster]	Iswi	CG8625	X	X	X	X	X	X	X	X	1	2	2	1	0	2	2.14	6.217e-05	4	17	17	4	0	17
412	5	0	0	0.000219	1	0.000439	1	0.000542	1	0.000198	1	0.001691	1	0	0	0	1.79769e+308	1.79769e+308	1.79769e+308	1.79769e+308	1.79769e+308	1	gi|442622698|ref|NP_001260766.1|	gi|442622698|ref|NP_001260766.1|	CG11107, isoform B [Drosophila melanogaster]	Dhx15	CG11107	X	X	X	X	X	X	X	X	2	5	5	2	0	5	3.98	0.00021895	X	X	X	X	X	X
416	5	0	0	0.000208	2	9.7e-05	1	6.7e-05	1	6.5e-05	1	0	0	0	0	0	1.79769e+308	1.79769e+308	1.79769e+308	1.79769e+308	0	1	gi|24658560|ref|NP_726243.1|	gi|24658560|ref|NP_726243.1|	bellwether [Drosophila melanogaster]	blw	CG3612	X	X	X	X	X	X	X	X	3	4	4	3	0	4	7.79	0.00023133	2	3	3	2	0	3
436	5	0	0	0.00019	1	0.000396	1	0.000294	1	0.000161	1	0.000305	1	0	0	0	1.79769e+308	1.79769e+308	1.79769e+308	1.79769e+308	1.79769e+308	1	gi|24666826|ref|NP_649127.1|	gi|24666826|ref|NP_649127.1|	CG9300 [Drosophila melanogaster]	CG9300	CG9300	X	X	X	X	X	X	X	X	1	4	4	1	0	4	2.08	0.00018974	X	X	X	X	X	X
450	5	0	0	0.000171	2	0.000631	1	0.002341	1	0.00141	1	0	0	0	0	0	1.79769e+308	1.79769e+308	1.79769e+308	1.79769e+308	0	1	gi|442624040|ref|NP_001261051.1|	gi|442624040|ref|NP_001261051.1|	patronin, isoform I [Drosophila melanogaster]	Patronin	CG33130	X	X	X	X	X	X	X	X	12	32	0	0	32	16	12.2	0.00030241	3	4	0	0	4	2
492	5	0	0	0.00013	1	0	0	0.000228	2	0.000147	1	0.000371	1	0	0	0	1.79769e+308	0	1.79769e+308	1.79769e+308	1.79769e+308	1	gi|442628291|ref|NP_001260556.1|	gi|442628291|ref|NP_001260556.1|	acinus, isoform C [Drosophila melanogaster]	Acn	CG10473	X	X	X	X	X	X	X	X	2	3	3	2	0	3	3.79	0.00012959	X	X	X	X	X	X
493	5	0	0	0.000129	1	0.000259	1	5.3e-05	1	8.1e-05	2	0	0	0	0	0	1.79769e+308	1.79769e+308	1.79769e+308	1.79769e+308	0	1	gi|24655452|ref|NP_728648.1|	gi|24655452|ref|NP_728648.1|	alpha-coatomer protein, isoform B [Drosophila melanogaster]	alphaCOP	CG7961	X	X	X	X	X	X	X	X	2	5	5	2	0	5	2.59	0.00012935	X	X	X	X	X	X
496	5	0	0	0.000126	2	0.000137	1	0	0	9.3e-05	1	0.000176	1	0	0	0	1.79769e+308	1.79769e+308	0	1.79769e+308	1.79769e+308	2	gi|24659021|ref|NP_726285.1|;gi|24659033|ref|NP_726286.1|	gi|24659021|ref|NP_726285.1|	lethal (2) k09913, isoform B [Drosophila melanogaster]	l(2)k09913	CG3082	X	X	X	X	X	X	X	X	1	2	2	1	0	2	2.83	0.00016413	1	1	1	1	0	1
500	5	0	0	0.00012	1	0.000142	1	3.3e-05	1	4e-05	2	0	0	0	0	0	1.79769e+308	1.79769e+308	1.79769e+308	1.79769e+308	0	1	gi|17136446|ref|NP_476708.1|	gi|17136446|ref|NP_476708.1|	RNA polymerase I 135kD subunit [Drosophila melanogaster]	RpI135	CG4033	X	X	X	X	X	X	X	X	X	X	X	X	X	X	X	X	2	4	4	2	0	4
506	5	0	0	0.000115	2	0.000316	1	7.8e-05	1	0	0	8.1e-05	1	0	0	0	1.79769e+308	1.79769e+308	1.79769e+308	0	1.79769e+308	3	gi|281361481|ref|NP_001163573.1|;gi|281361483|ref|NP_001163574.1|;gi|45550723|ref|NP_649930.4|	gi|281361481|ref|NP_001163573.1|	Unc-115a, isoform B [Drosophila melanogaster]	Unc-115a	CG31352	X	X	X	X	X	X	X	X	4	5	5	4	0	5	6.87	0.00018912	1	1	1	1	0	1
511	5	0	0	0.000107	1	0.000581	1	0.000166	1	0.000696	1	0.002872	1	0	0	0	1.79769e+308	1.79769e+308	1.79769e+308	1.79769e+308	1.79769e+308	2	gi|24649857|ref|NP_524492.2|;gi|24649859|ref|NP_733063.1|	gi|24649857|ref|NP_524492.2|	slingshot, isoform A [Drosophila melanogaster]	ssh	CG6238	X	X	X	X	X	X	X	X	2	4	4	2	0	4	2.52	0.00010712	X	X	X	X	X	X
534	5	0	0	9.3e-05	2	0.000398	1	0.000492	1	6.7e-05	1	0	0	0	0	0	1.79769e+308	1.79769e+308	1.79769e+308	1.79769e+308	0	2	gi|24653459|ref|NP_523732.2|;gi|386767901|ref|NP_001246306.1|	gi|24653459|ref|NP_523732.2|	female lethal d, isoform A [Drosophila melanogaster]	fl(2)d	CG6315	X	X	X	X	X	X	X	X	1	1	1	1	0	1	2.05	5.956e-05	1	2	2	1	0	2
537	5	0	0	9.1e-05	1	7.6e-05	1	0.001883	1	0.000155	1	0.000391	1	0	0	0	1.79769e+308	1.79769e+308	1.79769e+308	1.79769e+308	1.79769e+308	1	gi|17136354|ref|NP_476651.1|	gi|17136354|ref|NP_476651.1|	non-claret disjunctional [Drosophila melanogaster]	ncd	CG7831	X	X	X	X	X	X	X	X	2	2	2	2	0	2	4.43	9.121e-05	X	X	X	X	X	X
539	5	0	0	8.9e-05	1	0.000591	1	0.007312	1	0.002052	1	0.00114	1	0	0	0	1.79769e+308	1.79769e+308	1.79769e+308	1.79769e+308	1.79769e+308	1	gi|19921336|ref|NP_609711.1|	gi|19921336|ref|NP_609711.1|	lethal (2) 34Fd [Drosophila melanogaster]	l(2)34Fd	CG7516	X	X	X	X	X	X	X	X	1	2	2	1	0	2	1.94	8.855e-05	X	X	X	X	X	X
595	5	0	0	6e-05	1	0.003393	1	0.001357	1	0.005204	1	0.005001	1	0	0	0	1.79769e+308	1.79769e+308	1.79769e+308	1.79769e+308	1.79769e+308	3	gi|442622557|ref|NP_001260742.1|;gi|442622563|ref|NP_001260745.1|;gi|45552461|ref|NP_995753.1|	gi|442622557|ref|NP_001260742.1|	coro, isoform D [Drosophila melanogaster]	coro	CG9446	X	X	X	X	X	X	X	X	1	1	1	1	0	1	2.06	5.978e-05	X	X	X	X	X	X
610	5	0	0	5.1e-05	1	0.000764	1	0.008237	1	0.002873	1	0.000436	1	0	0	0	1.79769e+308	1.79769e+308	1.79769e+308	1.79769e+308	1.79769e+308	1	gi|17933612|ref|NP_525097.1|	gi|17933612|ref|NP_525097.1|	flightless I [Drosophila melanogaster]	fliI	CG1484	X	X	X	X	X	X	X	X	2	2	2	2	0	2	1.67	5.083e-05	X	X	X	X	X	X
627	5	0	0	4.1e-05	1	6.9e-05	1	0.000769	1	0.000843	1	0.007194	1	0	0	0	1.79769e+308	1.79769e+308	1.79769e+308	1.79769e+308	1.79769e+308	1	gi|20128861|ref|NP_569906.1|	gi|20128861|ref|NP_569906.1|	CG11417 [Drosophila melanogaster]	CG11417	CG11417	X	X	X	X	X	X	X	X	1	1	1	1	0	1	2.08	4.14e-05	X	X	X	X	X	X
636	5	0	0	3.6e-05	1	0.000538	1	0.004438	1	0.006116	1	0.049491	1	0	0	0	1.79769e+308	1.79769e+308	1.79769e+308	1.79769e+308	1.79769e+308	1	gi|22024126|ref|NP_610786.2|	gi|22024126|ref|NP_610786.2|	CG8545 [Drosophila melanogaster]	CG8545	CG8545	X	X	X	X	X	X	X	X	1	1	1	1	0	1	1.68	3.583e-05	X	X	X	X	X	X
639	5	0	0	3.5e-05	1	0.000525	1	0	0	0.000227	2	0.00015	1	0	0	0	1.79769e+308	1.79769e+308	0	1.79769e+308	1.79769e+308	1	gi|24584107|ref|NP_524836.2|	gi|24584107|ref|NP_524836.2|	beta'-coatomer protein [Drosophila melanogaster]	beta'COP	CG6699	X	X	X	X	X	X	X	X	1	1	1	1	0	1	1.2	3.493e-05	X	X	X	X	X	X
658	5	0	0	2.6e-05	1	0.000303	1	0.000107	1	8.8e-05	1	5.6e-05	1	0	0	0	1.79769e+308	1.79769e+308	1.79769e+308	1.79769e+308	1.79769e+308	1	gi|28571148|ref|NP_572529.2|	gi|28571148|ref|NP_572529.2|	CG7065 [Drosophila melanogaster]	CG7065	CG7065	X	X	X	X	X	X	X	X	1	1	1	1	0	1	1.38	2.593e-05	X	X	X	X	X	X
68	4	0.001409	1	0.000822	1	0.001643	1	0.000296	1	0	0	0	0	0	0	1.79769e+308	1.79769e+308	1.79769e+308	1.79769e+308	0	0	2	gi|24664648|ref|NP_648773.1|;gi|24664652|ref|NP_730051.1|	gi|24664648|ref|NP_648773.1|	CG7945, isoform B [Drosophila melanogaster]	CG7945	CG7945	1	6	6	1	0	6	8.06	0.00140941	X	X	X	X	X	X	X	X	2	6	6	2	0	6
71	4	0.001335	1	0.00077	2	0	0	0.000211	1	0	0	0	0	0	0	1.79769e+308	1.79769e+308	0	1.79769e+308	0	0	1	gi|386768050|ref|NP_001246355.1|	gi|386768050|ref|NP_001246355.1|	Myelodysplasia/myeloid leukemia factor, isoform H [Drosophila melanogaster]	Mlf	CG8295	2	8	8	2	0	8	14.33	0.00133537	1	3	3	1	0	3	4.58	0.00027441	3	13	13	3	0	13
83	4	0.000857	1	0.000545	1	0.000182	1	0.00059	1	0	0	0	0	0	0	1.79769e+308	1.79769e+308	1.79769e+308	1.79769e+308	0	0	1	gi|116007534|ref|NP_001036463.1|	gi|116007534|ref|NP_001036463.1|	CG17528, isoform C [Drosophila melanogaster]	CG17528	CG17528	1	11	11	1	0	11	2.41	0.0008567	X	X	X	X	X	X	X	X	6	12	12	6	0	12
92	4	0.000685	1	0.000712	2	0	0	8.7e-05	1	0	0	0	0	0	0	1.79769e+308	1.79769e+308	0	1.79769e+308	0	0	1	gi|19922434|ref|NP_611209.1|	gi|19922434|ref|NP_611209.1|	brahma associated protein 55kD [Drosophila melanogaster]	Bap55	CG6546	2	5	5	2	0	5	12.71	0.00068536	2	3	3	2	0	3	8	0.00022534	6	15	15	6	0	15
105	4	0.000441	1	0.000295	2	0	0	0.000186	1	0	0	0	0	0	0	1.79769e+308	1.79769e+308	0	1.79769e+308	0	0	1	gi|24658086|ref|NP_523809.2|	gi|24658086|ref|NP_523809.2|	quaking related 58E-1 [Drosophila melanogaster]	qkr58E-1	CG3613	2	3	3	2	0	3	11.87	0.00044133	1	2	2	1	0	2	3.03	0.00016123	2	5	5	2	0	5
111	4	0.000368	1	0.000857	1	0.000504	1	0	0	0.000114	1	0	0	0	0	1.79769e+308	1.79769e+308	1.79769e+308	0	1.79769e+308	0	1	gi|19920938|ref|NP_609217.1|	gi|19920938|ref|NP_609217.1|	Wdr82 [Drosophila melanogaster]	Wdr82	CG17293	2	2	2	2	0	2	13.56	0.00036754	X	X	X	X	X	X	X	X	2	8	8	2	0	8
132	4	0.000233	1	0.000164	2	0	0	0.000295	1	0	0	0	0	0	0	1.79769e+308	1.79769e+308	0	1.79769e+308	0	0	2	gi|24645612|ref|NP_731451.1|;gi|24645616|ref|NP_731453.1|	gi|24645612|ref|NP_731451.1|	twins, isoform F [Drosophila melanogaster]	tws	CG6235	1	2	2	1	0	2	2.81	0.00023349	2	3	3	2	0	3	5.61	0.00019192	1	2	2	1	0	2
142	4	0.000191	1	0.000251	1	0.000699	1	9e-05	1	0	0	0	0	0	0	1.79769e+308	1.79769e+308	1.79769e+308	1.79769e+308	0	0	1	gi|28572129|ref|NP_788698.1|	gi|28572129|ref|NP_788698.1|	modifier of mdg4, isoform T [Drosophila melanogaster]	mod(mdg4)	CG32491	2	2	1	1	1	2	9.02	0.000191	6	27	0	0	27	0	20.16	X	4	9	0	0	9	4.5
146	4	0.000181	1	0.000293	1	0	0	0.000615	1	9.6e-05	1	0	0	0	0	1.79769e+308	1.79769e+308	0	1.79769e+308	1.79769e+308	0	1	gi|24646137|ref|NP_524798.2|	gi|24646137|ref|NP_524798.2|	Heat-shock-protein-70Ab [Drosophila melanogaster]	Hsp70Ab	CG18743	1	2	2	1	0	2	4.67	0.00018148	3	51	0	0	51	0	6.23	X	4	58	4	2	54	5.53401
161	4	0.000141	1	0.000534	1	6.5e-05	1	0.000134	1	0	0	0	0	0	0	1.79769e+308	1.79769e+308	1.79769e+308	1.79769e+308	0	0	2	gi|24652842|ref|NP_610711.1|;gi|281363192|ref|NP_001163123.1|	gi|24652842|ref|NP_610711.1|	microcephalin, isoform B [Drosophila melanogaster]	MCPH1	CG42572	1	2	2	1	0	2	3.63	0.00014106	X	X	X	X	X	X	X	X	6	13	13	6	0	13
166	4	0.000122	1	0.000315	2	0.000779	1	0	0	0	0	0	0	0	0	1.79769e+308	1.79769e+308	1.79769e+308	0	0	0	2	gi|21358419|ref|NP_649748.1|;gi|221378284|ref|NP_001138023.1|	gi|21358419|ref|NP_649748.1|	TBP-associated factor 7, isoform A [Drosophila melanogaster]	Taf7	CG2670	1	1	1	1	0	1	3.13	0.00012162	1	2	2	1	0	2	2.51	0.00013329	5	7	7	5	0	7
169	4	0.000117	1	8.2e-05	2	0.00016	1	0	0	0	0	0	0	0	0	1.79769e+308	1.79769e+308	1.79769e+308	0	0	0	2	gi|442632302|ref|NP_001261838.1|;gi|442632304|ref|NP_001261839.1|	gi|442632302|ref|NP_001261838.1|	stonewall, isoform B [Drosophila melanogaster]	stwl	CG3836	1	2	2	1	0	2	2.2	0.00011663	3	3	3	3	0	3	5.11	9.586e-05	2	2	2	2	0	2
170	4	0.000112	1	0.000549	2	0	0	0.000141	1	0	0	0	0	0	0	1.79769e+308	1.79769e+308	0	1.79769e+308	0	0	1	gi|24638820|ref|NP_726651.1|	gi|24638820|ref|NP_726651.1|	pleiohomeotic, isoform B [Drosophila melanogaster]	pho	CG17743	1	1	1	1	0	1	3.65	0.00011203	2	3	3	2	0	3	4.62	0.00018417	4	14	14	4	0	14
178	4	0.000102	1	0.0002	2	0	0	6.4e-05	1	0	0	0	0	0	0	1.79769e+308	1.79769e+308	0	1.79769e+308	0	0	1	gi|386765946|ref|NP_001247148.1|	gi|386765946|ref|NP_001247148.1|	kugelkern, isoform C [Drosophila melanogaster]	kuk	CG5175	1	1	1	1	0	1	2.81	0.0001022	2	5	5	2	0	5	5.96	0.00028003	1	2	2	1	0	2
184	4	9.3e-05	1	6.7e-05	2	0	0	2.9e-05	1	0	0	0	0	0	0	1.79769e+308	1.79769e+308	0	1.79769e+308	0	0	2	gi|24642721|ref|NP_573195.1|;gi|320542248|ref|NP_001188655.1|	gi|24642721|ref|NP_573195.1|	CG5004, isoform A [Drosophila melanogaster]	CG5004	CG5004	1	2	2	1	0	2	1.28	9.343e-05	1	1	1	1	0	1	1.04	2.56e-05	2	4	4	2	0	4
196	4	7.7e-05	1	0.000133	2	3.5e-05	1	0	0	0	0	0	0	0	0	1.79769e+308	1.79769e+308	1.79769e+308	0	0	0	1	gi|18860521|ref|NP_573362.1|	gi|18860521|ref|NP_573362.1|	Ulp1 [Drosophila melanogaster]	Ulp1	CG12359	1	2	2	1	0	2	1.32	7.701e-05	2	3	3	2	0	3	1.92	6.33e-05	5	9	9	5	0	9
200	4	7e-05	1	0.000123	1	3.2e-05	1	2.2e-05	1	0	0	0	0	0	0	1.79769e+308	1.79769e+308	1.79769e+308	1.79769e+308	0	0	1	gi|24649782|ref|NP_651288.1|	gi|24649782|ref|NP_651288.1|	polybromo [Drosophila melanogaster]	polybromo	CG11375	2	2	2	2	0	2	3.02	7.044e-05	X	X	X	X	X	X	X	X	6	6	6	6	0	6
209	4	5.4e-05	1	9.1e-05	2	0.000196	1	0	0	0	0	0	0	0	0	1.79769e+308	1.79769e+308	1.79769e+308	0	0	0	5	gi|221331205|ref|NP_001137958.1|;gi|281366302|ref|NP_001163453.1|;gi|442632712|ref|NP_001261927.1|;gi|442632714|ref|NP_001261928.1|;gi|45553147|ref|NP_996101.1|	gi|221331205|ref|NP_001137958.1|	TBP-associated factor 4, isoform E [Drosophila melanogaster]	Taf4	CG5444	1	1	1	1	0	1	2.39	5.354e-05	1	3	3	1	0	3	1.01	8.802e-05	2	3	3	2	0	3
211	4	5.1e-05	1	9.6e-05	2	0	0	6.4e-05	1	0	0	0	0	0	0	1.79769e+308	1.79769e+308	0	1.79769e+308	0	0	1	gi|24762564|ref|NP_523838.1|	gi|24762564|ref|NP_523838.1|	enoki mushroom [Drosophila melanogaster]	enok	CG11290	1	2	2	1	0	2	1.09	5.086e-05	1	1	1	1	0	1	0.83	1.393e-05	7	12	12	7	0	12
212	4	4.8e-05	1	0.000223	1	0.00035	1	0	0	4.5e-05	1	0	0	0	0	1.79769e+308	1.79769e+308	1.79769e+308	0	1.79769e+308	0	5	gi|21355649|ref|NP_648602.1|;gi|221331131|ref|NP_729836.3|;gi|24663481|ref|NP_729834.1|;gi|442632027|ref|NP_001261783.1|;gi|442632029|ref|NP_001261784.1|	gi|21355649|ref|NP_648602.1|	Sin3A-associated protein 130, isoform A [Drosophila melanogaster]	Sap130	CG11006	1	1	1	1	0	1	1.72	4.779e-05	X	X	X	X	X	X	X	X	4	8	8	4	0	8
216	4	4.7e-05	1	9.6e-05	2	0	0	9e-05	1	0	0	0	0	0	0	1.79769e+308	1.79769e+308	0	1.79769e+308	0	0	3	gi|442615350|ref|NP_001259296.1|;gi|442615354|ref|NP_001259298.1|;gi|78706516|ref|NP_001027059.1|	gi|442615350|ref|NP_001259296.1|	CG43736, isoform F [Drosophila melanogaster]	CG43736	CG43736	1	1	1	1	0	1	1.14	4.744e-05	1	1	1	1	0	1	1.14	2.6e-05	2	6	6	2	0	6
224	4	4e-05	1	0.000157	2	0.000129	1	0	0	0	0	0	0	0	0	1.79769e+308	1.79769e+308	1.79769e+308	0	0	0	1	gi|24645474|ref|NP_524296.2|	gi|24645474|ref|NP_524296.2|	hyperplastic discs [Drosophila melanogaster]	hyd	CG9484	2	2	2	2	0	2	1.56	4.039e-05	4	5	5	4	0	5	2.01	5.533e-05	14	22	22	14	0	22
231	4	2.9e-05	1	9.6e-05	2	0.000186	1	0	0	0	0	0	0	0	0	1.79769e+308	1.79769e+308	1.79769e+308	0	0	0	1	gi|320542271|ref|NP_001188662.1|	gi|320542271|ref|NP_001188662.1|	CG42684, isoform A [Drosophila melanogaster]	CG42684	CG42684	1	1	1	1	0	1	0.85	2.9e-05	7	10	10	7	0	10	5.72	0.0001589	2	2	2	2	0	2
233	4	2.8e-05	1	5.5e-05	2	0.000508	1	0	0	0	0	0	0	0	0	1.79769e+308	1.79769e+308	1.79769e+308	0	0	0	5	gi|281361242|ref|NP_001163532.1|;gi|28571540|ref|NP_476956.3|;gi|386765228|ref|NP_001246952.1|;gi|45553263|ref|NP_996159.1|;gi|45553265|ref|NP_996160.1|	gi|281361242|ref|NP_001163532.1|	TBP-associated factor 1, isoform D [Drosophila melanogaster]	Taf1	CG17603	1	1	1	1	0	1	0.95	2.779e-05	2	4	4	2	0	4	1.48	6.092e-05	2	3	3	2	0	3
247	4	0	0	0.004788	1	0.00333	1	0	0	0.025714	1	0.010271	1	0	0	0	1.79769e+308	1.79769e+308	0	1.79769e+308	1.79769e+308	1	gi|442632373|ref|NP_001261849.1|	gi|442632373|ref|NP_001261849.1|	NHP2, isoform B [Drosophila melanogaster]	NHP2	CG5258	X	X	X	X	X	X	X	X	4	24	24	4	0	24	28.13	0.00478844	X	X	X	X	X	X
258	4	0	0	0.002494	1	0.002111	1	3.7e-05	1	0.000121	1	0	0	0	0	0	1.79769e+308	1.79769e+308	1.79769e+308	1.79769e+308	0	2	gi|17137244|ref|NP_477186.1|;gi|24586270|ref|NP_724569.1|	gi|17137244|ref|NP_477186.1|	dilute class unconventional myosin, isoform A [Drosophila melanogaster]	didum	CG2146	X	X	X	X	X	X	X	X	27	140	140	27	0	140	19.87	0.00249398	X	X	X	X	X	X
270	4	0	0	0.001519	2	0.000476	1	0.000821	1	0	0	0	0	0	0	0	1.79769e+308	1.79769e+308	1.79769e+308	0	0	1	gi|19922260|ref|NP_610976.1|	gi|19922260|ref|NP_610976.1|	CG10139 [Drosophila melanogaster]	CG10139	CG10139	X	X	X	X	X	X	X	X	6	16	16	6	0	16	32.59	0.00228021	2	5	5	2	0	5
278	4	0	0	0.001119	2	0.000791	1	0.000102	1	0	0	0	0	0	0	0	1.79769e+308	1.79769e+308	1.79769e+308	0	0	1	gi|24648726|ref|NP_732628.1|	gi|24648726|ref|NP_732628.1|	modifier of mdg4, isoform P [Drosophila melanogaster]	mod(mdg4)	CG32491	1	1	0	0	1	0	6.12	X	7	33	6	1	27	33	25.97	0.00195447	4	9	0	0	9	4.5
294	4	0	0	0.00083	1	0.000462	1	0	0	0.000104	1	0.000396	1	0	0	0	1.79769e+308	1.79769e+308	0	1.79769e+308	1.79769e+308	1	gi|20130217|ref|NP_611597.1|	gi|20130217|ref|NP_611597.1|	Rae1 [Drosophila melanogaster]	Rae1	CG9862	X	X	X	X	X	X	X	X	2	9	9	2	0	9	7.8	0.00083037	X	X	X	X	X	X
301	4	0	0	0.000783	2	0	0	0.006407	1	0	0	0.003804	1	0	0	0	1.79769e+308	0	1.79769e+308	0	1.79769e+308	1	gi|386770474|ref|NP_728841.2|	gi|386770474|ref|NP_728841.2|	ribosomal protein L28, isoform G [Drosophila melanogaster]	RpL28	CG12740	X	X	X	X	X	X	X	X	2	6	6	2	0	6	17.36	0.00133012	1	1	1	1	0	1
308	4	0	0	0.00072	2	0.000512	1	0.000353	1	0	0	0	0	0	0	0	1.79769e+308	1.79769e+308	1.79769e+308	0	0	5	gi|24655026|ref|NP_611331.2|;gi|24655036|ref|NP_725793.1|;gi|281363675|ref|NP_001163194.1|;gi|386768254|ref|NP_001246406.1|;gi|386768256|ref|NP_001246407.1|	gi|24655026|ref|NP_611331.2|	CG5174, isoform A [Drosophila melanogaster]	CG5174	CG5174	X	X	X	X	X	X	X	X	2	3	3	2	0	3	12.02	0.00046043	4	6	6	4	0	6
315	4	0	0	0.000642	1	0.000551	1	4e-06	1	4e-06	1	0	0	0	0	0	1.79769e+308	1.79769e+308	1.79769e+308	1.79769e+308	0	1	gi|24653497|ref|NP_725339.1|	gi|24653497|ref|NP_725339.1|	short stop, isoform H [Drosophila melanogaster]	shot	CG18076	X	X	X	X	X	X	X	X	65	187	67	28	120	177.137	10.88	0.00064222	1	1	0	0	1	0
327	4	0	0	0.000592	2	0.000795	1	0.000122	1	0	0	0	0	0	0	0	1.79769e+308	1.79769e+308	1.79769e+308	0	0	1	gi|17737841|ref|NP_524274.1|	gi|17737841|ref|NP_524274.1|	replication protein A 70 [Drosophila melanogaster]	RpA-70	CG9633	X	X	X	X	X	X	X	X	6	16	16	6	0	16	14.26	0.00084704	3	6	6	3	0	6
346	4	0	0	0.00046	2	0.001221	1	0	0	0.000103	1	0	0	0	0	0	1.79769e+308	1.79769e+308	0	1.79769e+308	0	1	gi|221330901|ref|NP_729108.2|	gi|221330901|ref|NP_729108.2|	CG32409 [Drosophila melanogaster]	CG32409	CG32409	X	X	X	X	X	X	X	X	2	9	9	2	0	9	9.17	0.00082323	1	1	1	1	0	1
348	4	0	0	0.000446	1	0.000149	1	0.00589	1	0	0	0.010902	1	0	0	0	1.79769e+308	1.79769e+308	1.79769e+308	0	1.79769e+308	1	gi|19922590|ref|NP_611400.1|	gi|19922590|ref|NP_611400.1|	CG7137 [Drosophila melanogaster]	CG7137	CG7137	X	X	X	X	X	X	X	X	3	5	5	3	0	5	9.78	0.00044585	X	X	X	X	X	X
349	4	0	0	0.000445	2	0.000303	1	0.00014	1	0	0	0	0	0	0	0	1.79769e+308	1.79769e+308	1.79769e+308	0	0	1	gi|442622392|ref|NP_001260718.1|	gi|442622392|ref|NP_001260718.1|	dream, isoform B [Drosophila melanogaster]	Strica	CG7863	X	X	X	X	X	X	X	X	2	3	3	2	0	3	4.17	0.00018172	5	11	11	5	0	11
355	4	0	0	0.000414	2	0.001196	1	0	0	0.00081	1	0	0	0	0	0	1.79769e+308	1.79769e+308	0	1.79769e+308	0	1	gi|24654843|ref|NP_611300.2|	gi|24654843|ref|NP_611300.2|	nucleoporin 75 [Drosophila melanogaster]	Nup75	CG5733	X	X	X	X	X	X	X	X	5	12	12	5	0	12	10.03	0.00057347	2	5	5	2	0	5
360	4	0	0	0.0004	2	0.000584	2	0	0	0	0	0	0	0	0	0	1.79769e+308	1.79769e+308	0	0	0	1	gi|85724772|ref|NP_001033818.1|	gi|85724772|ref|NP_001033818.1|	skpA, isoform H [Drosophila melanogaster]	SkpA	CG16983	X	X	X	X	X	X	X	X	1	3	3	1	0	3	11.73	0.00059117	1	1	1	1	0	1
364	4	0	0	0.000378	1	0.000883	1	0.000234	1	4.3e-05	1	0	0	0	0	0	1.79769e+308	1.79769e+308	1.79769e+308	1.79769e+308	0	1	gi|19921114|ref|NP_609446.1|	gi|19921114|ref|NP_609446.1|	nucleoporin 107 [Drosophila melanogaster]	Nup107	CG6743	X	X	X	X	X	X	X	X	5	10	10	5	0	10	8.17	0.00037779	X	X	X	X	X	X
374	4	0	0	0.000347	1	0.000231	1	0	0	3.9e-05	1	0.000372	1	0	0	0	1.79769e+308	1.79769e+308	0	1.79769e+308	1.79769e+308	1	gi|281363311|ref|NP_001163142.1|	gi|281363311|ref|NP_001163142.1|	mars, isoform B [Drosophila melanogaster]	mars	CG17064	X	X	X	X	X	X	X	X	7	10	10	7	0	10	12.05	0.00034661	X	X	X	X	X	X
399	4	0	0	0.000239	1	0	0	0.00037	1	0.000135	1	0.000256	1	0	0	0	1.79769e+308	0	1.79769e+308	1.79769e+308	1.79769e+308	1	gi|18543283|ref|NP_569993.1|	gi|18543283|ref|NP_569993.1|	CG3071 [Drosophila melanogaster]	CG3071	CG3071	X	X	X	X	X	X	X	X	2	4	4	2	0	4	4.67	0.00023868	X	X	X	X	X	X
401	4	0	0	0.000233	1	0	0	0.000375	2	0	0	0.004998	1	0	0	0	1.79769e+308	0	1.79769e+308	0	1.79769e+308	2	gi|281365365|ref|NP_001163044.1|;gi|442628880|ref|NP_001036390.2|	gi|281365365|ref|NP_001163044.1|	ribosomal protein L5, isoform F [Drosophila melanogaster]			X	X	X	X	X	X	X	X	1	1	1	1	0	1	8.76	0.00023301	X	X	X	X	X	X
420	4	0	0	0.000206	2	0.000227	1	0.000157	1	0	0	0	0	0	0	0	1.79769e+308	1.79769e+308	1.79769e+308	0	0	5	gi|21356561|ref|NP_652044.1|;gi|221330987|ref|NP_001137911.1|;gi|24660856|ref|NP_729367.1|;gi|24660868|ref|NP_729370.1|;gi|442631015|ref|NP_001137910.2|	gi|21356561|ref|NP_652044.1|	isocitrate dehydrogenase, isoform C [Drosophila melanogaster]	Idh	CG7176	X	X	X	X	X	X	X	X	2	5	5	2	0	5	5.76	0.00034033	1	1	1	1	0	1
428	4	0	0	0.0002	2	0.000138	1	1.9e-05	1	0	0	0	0	0	0	0	1.79769e+308	1.79769e+308	1.79769e+308	0	0	2	gi|161077873|ref|NP_001097002.1|;gi|221329981|ref|NP_001138206.1|	gi|161077873|ref|NP_001097002.1|	nucleoporin 153, isoform B [Drosophila melanogaster]	Nup153	CG4453	X	X	X	X	X	X	X	X	3	4	4	3	0	4	2.23	6.62e-05	9	19	19	9	0	19
429	4	0	0	0.0002	2	8.1e-05	1	5.6e-05	1	0	0	0	0	0	0	0	1.79769e+308	1.79769e+308	1.79769e+308	0	0	1	gi|21358161|ref|NP_651671.1|	gi|21358161|ref|NP_651671.1|	dim gamma-tubulin 6 [Drosophila melanogaster]	dgt6	CG11881	X	X	X	X	X	X	X	X	3	5	5	3	0	5	5.81	0.00024406	2	3	3	2	0	3
442	4	0	0	0.000182	1	0.000506	1	0	0	0.000137	1	0.00026	1	0	0	0	1.79769e+308	1.79769e+308	0	1.79769e+308	1.79769e+308	11	gi|161079282|ref|NP_001097982.1|;gi|17136980|ref|NP_477031.1|;gi|17136982|ref|NP_477032.1|;gi|281362864|ref|NP_001163775.1|;gi|281362868|ref|NP_001163777.1|;gi|320543511|ref|NP_001189320.1|;gi|386766778|ref|NP_001247371.1|;gi|386766780|ref|NP_001247372.1|;gi|386766782|ref|NP_001247373.1|;gi|442621904|ref|NP_001263111.1|;gi|442621906|ref|NP_001263112.1|	gi|161079282|ref|NP_001097982.1|	tropomodulin, isoform G [Drosophila melanogaster]	tmod	CG1539	X	X	X	X	X	X	X	X	1	3	3	1	0	3	3.42	0.00018207	X	X	X	X	X	X
456	4	0	0	0.000165	2	0.000353	1	0	0	0.000418	1	0	0	0	0	0	1.79769e+308	1.79769e+308	0	1.79769e+308	0	1	gi|17933740|ref|NP_524937.1|	gi|17933740|ref|NP_524937.1|	protein phosphatase 1 at 87B [Drosophila melanogaster]	Pp1-87B	CG5650	X	X	X	X	X	X	X	X	1	1	1	1	0	1	3.31	0.00010571	1	2	2	1	0	2
458	4	0	0	0.000163	2	0.000174	1	0.000361	1	0	0	0	0	0	0	0	1.79769e+308	1.79769e+308	1.79769e+308	0	0	1	gi|24642252|ref|NP_727881.1|	gi|24642252|ref|NP_727881.1|	CG9281, isoform C [Drosophila melanogaster]	CG9281	CG9281	X	X	X	X	X	X	X	X	1	2	2	1	0	2	1.96	0.00010449	3	4	4	3	0	4
459	4	0	0	0.000162	1	5.1e-05	1	7e-05	1	5.2e-05	1	0	0	0	0	0	1.79769e+308	1.79769e+308	1.79769e+308	1.79769e+308	0	1	gi|442617831|ref|NP_001262335.1|	gi|442617831|ref|NP_001262335.1|	GST-containing FLYWCH zinc-finger protein, isoform E [Drosophila melanogaster]	gfzf	CG33546	X	X	X	X	X	X	X	X	X	X	X	X	X	X	X	X	3	5	5	3	0	5
474	4	0	0	0.000143	2	0.000367	1	0	0	0	0	0.000236	1	0	0	0	1.79769e+308	1.79769e+308	0	0	1.79769e+308	3	gi|24642138|ref|NP_727841.1|;gi|386764449|ref|NP_001245679.1|;gi|62473712|ref|NP_001014742.1|	gi|24642138|ref|NP_727841.1|	topoisomerase 1, isoform B [Drosophila melanogaster]	Top1	CG6146	X	X	X	X	X	X	X	X	2	2	2	2	0	2	5.16	0.00010989	1	3	3	1	0	3
477	4	0	0	0.000138	1	0.000383	1	0	0	0.000311	1	9.8e-05	1	0	0	0	1.79769e+308	1.79769e+308	0	1.79769e+308	1.79769e+308	2	gi|24665085|ref|NP_648846.2|;gi|442632730|ref|NP_001261930.1|	gi|24665085|ref|NP_648846.2|	lethal (3) 72Dn, isoform A [Drosophila melanogaster]	l(3)72Dn	CG5018	X	X	X	X	X	X	X	X	1	3	3	1	0	3	2.01	0.0001376	X	X	X	X	X	X
488	4	0	0	0.000132	2	7.6e-05	1	9.4e-05	1	0	0	0	0	0	0	0	1.79769e+308	1.79769e+308	1.79769e+308	0	0	2	gi|442629752|ref|NP_001261331.1|;gi|45549251|ref|NP_524679.3|	gi|442629752|ref|NP_001261331.1|	misshapen, isoform F [Drosophila melanogaster]	msn	CG16973	X	X	X	X	X	X	X	X	2	2	2	2	0	2	2.92	4.547e-05	6	9	9	6	0	9
494	4	0	0	0.000127	2	0.000302	1	0	0	0.000256	1	0	0	0	0	0	1.79769e+308	1.79769e+308	0	1.79769e+308	0	1	gi|24583646|ref|NP_609493.1|	gi|24583646|ref|NP_609493.1|	nucleoporin 160 [Drosophila melanogaster]	Nup160	CG4738	X	X	X	X	X	X	X	X	5	8	8	5	0	8	4.61	0.00018099	2	3	3	2	0	3
519	4	0	0	0.000101	1	0.000673	1	0.000208	1	0	0	0.001009	1	0	0	0	1.79769e+308	1.79769e+308	1.79769e+308	0	1.79769e+308	1	gi|442627647|ref|NP_001260422.1|	gi|442627647|ref|NP_001260422.1|	CG5787, isoform B [Drosophila melanogaster]	CG5787	CG5787	X	X	X	X	X	X	X	X	1	3	3	1	0	3	1.16	0.00010081	X	X	X	X	X	X
524	4	0	0	9.8e-05	1	3.9e-05	2	1.5e-05	1	0	0	0	0	0	0	0	1.79769e+308	1.79769e+308	1.79769e+308	0	0	1	gi|442621569|ref|NP_001263046.1|	gi|442621569|ref|NP_001263046.1|	APC-like, isoform B [Drosophila melanogaster]	Apc	CG1451	X	X	X	X	X	X	X	X	X	X	X	X	X	X	X	X	3	7	7	3	0	7
533	4	0	0	9.3e-05	1	0.000466	1	0.000768	1	2.6e-05	1	0	0	0	0	0	1.79769e+308	1.79769e+308	1.79769e+308	1.79769e+308	0	1	gi|28571508|ref|NP_788576.1|	gi|28571508|ref|NP_788576.1|	CG43427, isoform G [Drosophila melanogaster]	CG43427	CG43427	X	X	X	X	X	X	X	X	3	4	4	3	0	4	2.99	9.307e-05	X	X	X	X	X	X
535	4	0	0	9.3e-05	2	0.000372	1	0.000256	1	0	0	0	0	0	0	0	1.79769e+308	1.79769e+308	1.79769e+308	0	0	1	gi|442629916|ref|NP_001261362.1|	gi|442629916|ref|NP_001261362.1|	heat shock protein 83, isoform B [Drosophila melanogaster]	Hsp83	CG1242	X	X	X	X	X	X	X	X	1	1	1	1	0	1	2.09	4.452e-05	1	3	3	1	0	3
547	4	0	0	8.4e-05	1	0	0	0.000462	1	6.3e-05	1	0.00036	1	0	0	0	1.79769e+308	0	1.79769e+308	1.79769e+308	1.79769e+308	1	gi|281363794|ref|NP_001163208.1|	gi|281363794|ref|NP_001163208.1|	par-1, isoform P [Drosophila melanogaster]	par-1	CG8201	X	X	X	X	X	X	X	X	2	3	3	2	0	3	2.72	8.393e-05	X	X	X	X	X	X
558	4	0	0	7.9e-05	1	0.000262	1	0.000243	1	0	0	8.4e-05	1	0	0	0	1.79769e+308	1.79769e+308	1.79769e+308	0	1.79769e+308	1	gi|20130173|ref|NP_611467.1|	gi|20130173|ref|NP_611467.1|	CG9143 [Drosophila melanogaster]	CG9143	CG9143	X	X	X	X	X	X	X	X	2	2	2	2	0	2	3.2	7.853e-05	X	X	X	X	X	X
565	4	0	0	7.6e-05	1	0	0	0.000158	1	0.000432	1	0.000164	1	0	0	0	1.79769e+308	0	1.79769e+308	1.79769e+308	1.79769e+308	1	gi|442630926|ref|NP_001261559.1|	gi|442630926|ref|NP_001261559.1|	Actin-related protein 3, isoform B [Drosophila melanogaster]	Arp3	CG7558	X	X	X	X	X	X	X	X	1	1	1	1	0	1	2.63	7.637e-05	X	X	X	X	X	X
577	4	0	0	6.9e-05	1	0.000231	1	0	0	0.000196	1	0.000149	1	0	0	0	1.79769e+308	1.79769e+308	0	1.79769e+308	1.79769e+308	1	gi|21357095|ref|NP_650705.1|	gi|21357095|ref|NP_650705.1|	CG8064 [Drosophila melanogaster]	CG8064	CG8064	X	X	X	X	X	X	X	X	2	2	2	2	0	2	2.6	6.925e-05	X	X	X	X	X	X
598	4	0	0	5.8e-05	2	0.000124	1	7.6e-05	1	0	0	0	0	0	0	0	1.79769e+308	1.79769e+308	1.79769e+308	0	0	14	gi|161077596|ref|NP_001096892.1|;gi|161077598|ref|NP_001096893.1|;gi|161077600|ref|NP_001096895.1|;gi|281359924|ref|NP_001162679.1|;gi|320541794|ref|NP_001188548.1|;gi|320541796|ref|NP_001188549.1|;gi|442615300|ref|NP_001259276.1|;gi|442615302|ref|NP_001259277.1|;gi|442615306|ref|NP_001259279.1|;gi|442615308|ref|NP_001259280.1|;gi|442615310|ref|NP_001259281.1|;gi|442615312|ref|NP_001259282.1|;gi|…	gi|161077596|ref|NP_001096892.1|	CG34417, isoform C [Drosophila melanogaster]	CG34417	CG34417	X	X	X	X	X	X	X	X	1	1	1	1	0	1	1.86	3.703e-05	1	2	2	1	0	2
614	4	0	0	4.9e-05	1	0.000386	1	0.000197	2	0	0	0	0	0	0	0	1.79769e+308	1.79769e+308	1.79769e+308	0	0	1	gi|24646617|ref|NP_731829.1|	gi|24646617|ref|NP_731829.1|	rasputin, isoform E [Drosophila melanogaster]	rin	CG9412	X	X	X	X	X	X	X	X	X	X	X	X	X	X	X	X	1	1	1	1	0	1
615	4	0	0	4.9e-05	2	8e-05	1	0.00011	1	0	0	0	0	0	0	0	1.79769e+308	1.79769e+308	1.79769e+308	0	0	1	gi|442624249|ref|NP_001261092.1|	gi|442624249|ref|NP_001261092.1|	hippo, isoform B [Drosophila melanogaster]	hpo	CG11228	X	X	X	X	X	X	X	X	1	1	1	1	0	1	2.39	4.772e-05	1	1	1	1	0	1
621	4	0	0	4.5e-05	1	7.1e-05	1	0.000157	2	0	0	0	0	0	0	0	1.79769e+308	1.79769e+308	1.79769e+308	0	0	1	gi|442625643|ref|NP_001259979.1|	gi|442625643|ref|NP_001259979.1|	CG3605, isoform B [Drosophila melanogaster]	CG3605	CG3605	X	X	X	X	X	X	X	X	X	X	X	X	X	X	X	X	1	1	1	1	0	1
625	4	0	0	4.2e-05	1	0.000417	1	0	0	9.4e-05	1	8.9e-05	1	0	0	0	1.79769e+308	1.79769e+308	0	1.79769e+308	1.79769e+308	1	gi|19921616|ref|NP_610095.1|	gi|19921616|ref|NP_610095.1|	CG9246 [Drosophila melanogaster]	CG9246	CG9246	X	X	X	X	X	X	X	X	1	1	1	1	0	1	2.22	4.167e-05	X	X	X	X	X	X
632	4	0	0	3.9e-05	2	0	0	4.3e-05	1	0	0	0.000161	1	0	0	0	1.79769e+308	0	1.79769e+308	0	1.79769e+308	6	gi|161077358|ref|NP_001097406.1|;gi|24657645|ref|NP_726163.1|;gi|281363997|ref|NP_001163246.1|;gi|281364001|ref|NP_001163248.1|;gi|281364003|ref|NP_001163249.1|;gi|45550486|ref|NP_611640.3|	gi|161077358|ref|NP_001097406.1|	verprolin 1, isoform G [Drosophila melanogaster]	Vrp1	CG13503	X	X	X	X	X	X	X	X	1	1	1	1	0	1	2.58	3.747e-05	1	1	1	1	0	1
634	4	0	0	3.8e-05	1	0.00057	1	0	0	0.000857	1	0.000244	1	0	0	0	1.79769e+308	1.79769e+308	0	1.79769e+308	1.79769e+308	1	gi|19922692|ref|NP_611585.1|	gi|19922692|ref|NP_611585.1|	CG10496 [Drosophila melanogaster]	TAF1C-like	CG10496	X	X	X	X	X	X	X	X	1	1	1	1	0	1	1.43	3.791e-05	X	X	X	X	X	X
640	4	0	0	3.4e-05	1	0.000281	1	0	0	0.000494	1	0.000216	1	0	0	0	1.79769e+308	1.79769e+308	0	1.79769e+308	1.79769e+308	1	gi|24652561|ref|NP_610618.1|	gi|24652561|ref|NP_610618.1|	CG12325 [Drosophila melanogaster]	CG12325	CG12325	X	X	X	X	X	X	X	X	1	1	1	1	0	1	1.37	3.364e-05	X	X	X	X	X	X
652	4	0	0	2.9e-05	1	0.000195	1	0.00012	1	0	0	6.3e-05	1	0	0	0	1.79769e+308	1.79769e+308	1.79769e+308	0	1.79769e+308	1	gi|281364936|ref|NP_723771.4|	gi|281364936|ref|NP_723771.4|	CG5792, isoform D [Drosophila melanogaster]	Pih1D1	CG5792	X	X	X	X	X	X	X	X	1	1	1	1	0	1	1.1	2.918e-05	X	X	X	X	X	X
655	4	0	0	2.9e-05	1	0	0	3.3e-05	1	6.5e-05	1	6.2e-05	1	0	0	0	1.79769e+308	0	1.79769e+308	1.79769e+308	1.79769e+308	2	gi|24655483|ref|NP_728652.1|;gi|386770332|ref|NP_001246548.1|	gi|24655483|ref|NP_728652.1|	CG7971, isoform C [Drosophila melanogaster]	CG7971	CG7971	X	X	X	X	X	X	X	X	1	1	1	1	0	1	1.17	2.884e-05	X	X	X	X	X	X
657	4	0	0	2.7e-05	1	0	0	5.5e-05	1	0.000272	1	0.000172	1	0	0	0	1.79769e+308	0	1.79769e+308	1.79769e+308	1.79769e+308	1	gi|17136242|ref|NP_476591.1|	gi|17136242|ref|NP_476591.1|	kurz [Drosophila melanogaster]	kz	CG3228	X	X	X	X	X	X	X	X	1	1	1	1	0	1	0.67	2.678e-05	X	X	X	X	X	X
662	4	0	0	2.1e-05	1	0	0	6.9e-05	2	4.9e-05	1	0	0	0	0	0	1.79769e+308	0	1.79769e+308	1.79769e+308	0	1	gi|24646066|ref|NP_524319.2|	gi|24646066|ref|NP_524319.2|	bloom syndrome helicase ortholog [Drosophila melanogaster]	Blm	CG6920	X	X	X	X	X	X	X	X	1	1	1	1	0	1	1.08	2.147e-05	X	X	X	X	X	X
669	4	0	0	0	0	0.002591	1	0.002203	1	0.00011	1	0.000208	1	0	0	0	0	1.79769e+308	1.79769e+308	1.79769e+308	1.79769e+308	1	gi|17137514|ref|NP_477336.1|	gi|17137514|ref|NP_477336.1|	IplI-aurora-like kinase [Drosophila melanogaster]	aurB	CG6620	X	X	X	X	X	X	X	X	X	X	X	X	X	X	X	X	X	X	X	X	X	X
695	4	0	0	0	0	0.000105	1	0.00013	1	0.000143	1	0.001083	1	0	0	0	0	1.79769e+308	1.79769e+308	1.79769e+308	1.79769e+308	1	gi|20130051|ref|NP_611121.1|	gi|20130051|ref|NP_611121.1|	wicked [Drosophila melanogaster]	wcd	CG7989	X	X	X	X	X	X	X	X	X	X	X	X	X	X	X	X	X	X	X	X	X	X
698	4	0	0	0	0	6.5e-05	1	0.000399	1	0.000175	1	0.001326	1	0	0	0	0	1.79769e+308	1.79769e+308	1.79769e+308	1.79769e+308	1	gi|24642822|ref|NP_573230.1|	gi|24642822|ref|NP_573230.1|	CG5800 [Drosophila melanogaster]	CG5800	CG5800	X	X	X	X	X	X	X	X	X	X	X	X	X	X	X	X	X	X	X	X	X	X
58	3	0.002427	1	0.000566	1	0.001132	1	0	0	0	0	0	0	0	0	1.79769e+308	1.79769e+308	1.79769e+308	0	0	0	1	gi|386764073|ref|NP_001245586.1|	gi|386764073|ref|NP_001245586.1|	heterochromatin protein 1b, isoform C [Drosophila melanogaster]	HP1b	CG7041	1	10	10	1	0	10	10.42	0.00242732	X	X	X	X	X	X	X	X	3	4	4	3	0	4
79	3	0.000967	1	0.000265	1	0.000442	1	0	0	0	0	0	0	0	0	1.79769e+308	1.79769e+308	1.79769e+308	0	0	0	1	gi|221336436|ref|NP_001137537.1|	gi|221336436|ref|NP_001137537.1|	yeti [Drosophila melanogaster]	Yeti	CG40218	1	4	4	1	0	4	6.22	0.0009669	1	2	2	1	0	2	6.22	0.00026492	X	X	X	X	X	X
85	3	0.000842	1	0.001374	1	0	0	0.000212	1	0	0	0	0	0	0	1.79769e+308	1.79769e+308	0	1.79769e+308	0	0	1	gi|24655366|ref|NP_725841.1|	gi|24655366|ref|NP_725841.1|	proliferation disrupter [Drosophila melanogaster]	prod	CG18608	3	5	5	3	0	5	18.79	0.00084185	X	X	X	X	X	X	X	X	5	14	14	5	0	14
91	3	0.000702	1	0.000269	2	0	0	0	0	0	0	0	0	0	0	1.79769e+308	1.79769e+308	0	0	0	0	1	gi|281361498|ref|NP_001163578.1|	gi|281361498|ref|NP_001163578.1|	mediator complex subunit 6, isoform D [Drosophila melanogaster]	MED6	CG9473	1	3	3	1	0	3	8.03	0.00070188	1	1	1	1	0	1	6.02	0.0001282	1	3	3	1	0	3
100	3	0.00053	1	0.001003	1	0	0	8.4e-05	1	0	0	0	0	0	0	1.79769e+308	1.79769e+308	0	1.79769e+308	0	0	1	gi|17136860|ref|NP_476952.1|	gi|17136860|ref|NP_476952.1|	Microtubule-associated protein 60 [Drosophila melanogaster]	Map60	CG1825	2	4	4	2	0	4	11.36	0.0005296	X	X	X	X	X	X	X	X	6	13	13	6	0	13
119	3	0.000293	1	8e-05	1	0.000402	1	0	0	0	0	0	0	0	0	1.79769e+308	1.79769e+308	1.79769e+308	0	0	0	2	gi|24583775|ref|NP_723704.1|;gi|442627546|ref|NP_652664.2|	gi|24583775|ref|NP_723704.1|	CG18789 [Drosophila melanogaster]	CG18789	CG18789	1	2	2	1	0	2	4.02	0.00029274	1	1	1	1	0	1	3.27	8.021e-05	X	X	X	X	X	X
121	3	0.000284	1	0.000156	1	0.00052	1	0	0	0	0	0	0	0	0	1.79769e+308	1.79769e+308	1.79769e+308	0	0	0	1	gi|21355629|ref|NP_649858.1|	gi|21355629|ref|NP_649858.1|	proteasome beta3 subunit [Drosophila melanogaster]	Prosbeta3	CG11981	1	1	1	1	0	1	7.8	0.00028417	1	1	1	1	0	1	7.8	0.00015572	X	X	X	X	X	X
137	3	0.000219	1	0.00065	2	0	0	0	0	0	0	0	0	0	0	1.79769e+308	1.79769e+308	0	0	0	0	1	gi|17136642|ref|NP_476818.1|	gi|17136642|ref|NP_476818.1|	Kinesin-like protein at 61F [Drosophila melanogaster]	Klp61F	CG9191	2	4	4	2	0	4	4.6	0.0002186	2	3	3	2	0	3	2.63	8.984e-05	14	38	38	14	0	38
152	3	0.000156	1	0.000136	1	0	0	0	0	4.8e-05	1	0	0	0	0	1.79769e+308	1.79769e+308	0	0	1.79769e+308	0	1	gi|18858521|ref|NP_572530.1|	gi|18858521|ref|NP_572530.1|	dalao [Drosophila melanogaster]	Bap111	CG7055	1	2	2	1	0	2	4.67	0.00015556	X	X	X	X	X	X	X	X	2	3	3	2	0	3
160	3	0.000145	1	0.000207	2	0	0	0	0	0	0	0	0	0	0	1.79769e+308	1.79769e+308	0	0	0	0	2	gi|17737997|ref|NP_524373.1|;gi|320542886|ref|NP_001189230.1|	gi|17737997|ref|NP_524373.1|	moira, isoform A [Drosophila melanogaster]	mor	CG18740	2	3	3	2	0	3	4.14	0.00014456	2	4	4	2	0	4	3.14	0.00010562	5	11	11	5	0	11
168	3	0.000121	1	0.000531	1	0	0	0.000115	1	0	0	0	0	0	0	1.79769e+308	1.79769e+308	0	1.79769e+308	0	0	1	gi|442617672|ref|NP_001262301.1|	gi|442617672|ref|NP_001262301.1|	CG10979, isoform B [Drosophila melanogaster]	CG10979	CG10979	1	2	2	1	0	2	2.09	0.00012149	X	X	X	X	X	X	X	X	6	15	15	6	0	15
172	3	0.000108	1	5.9e-05	1	0.000395	1	0	0	0	0	0	0	0	0	1.79769e+308	1.79769e+308	1.79769e+308	0	0	0	1	gi|19920452|ref|NP_608511.1|	gi|19920452|ref|NP_608511.1|	mushroom body miniature [Drosophila melanogaster]	mbm	CG11604	1	1	1	1	0	1	5.19	0.00010808	1	1	1	1	0	1	1.86	5.923e-05	X	X	X	X	X	X
179	3	0.000101	1	0.000173	2	0	0	0	0	0	0	0	0	0	0	1.79769e+308	1.79769e+308	0	0	0	0	2	gi|221330735|ref|NP_001137866.1|;gi|442629182|ref|NP_001261204.1|	gi|221330735|ref|NP_001137866.1|	ATAC complex component 3, isoform C [Drosophila melanogaster]	Atac3	CG32343	1	1	1	1	0	1	3.82	0.00010114	1	2	2	1	0	2	2.08	0.00011084	2	4	4	2	0	4
180	3	9.7e-05	1	0.000275	2	0	0	0	0	0	0	0	0	0	0	1.79769e+308	1.79769e+308	0	0	0	0	1	gi|24642555|ref|NP_523374.2|	gi|24642555|ref|NP_523374.2|	Chromosome-associated protein, isoform A [Drosophila melanogaster]	SMC3	CG9802	1	2	2	1	0	2	1.83	9.709e-05	5	9	9	5	0	9	5.67	0.00023942	6	11	11	6	0	11
186	3	9.2e-05	1	5.4e-05	1	8.4e-05	1	0	0	0	0	0	0	0	0	1.79769e+308	1.79769e+308	1.79769e+308	0	0	0	1	gi|442622389|ref|NP_724444.3|	gi|442622389|ref|NP_724444.3|	PNGase-like, isoform C [Drosophila melanogaster]	Pngl	CG7865	1	1	1	1	0	1	3.49	9.232e-05	X	X	X	X	X	X	X	X	1	1	1	1	0	1
188	3	8.9e-05	1	0.000191	1	2.7e-05	1	0	0	0	0	0	0	0	0	1.79769e+308	1.79769e+308	1.79769e+308	0	0	0	2	gi|24667715|ref|NP_649259.1|;gi|442633765|ref|NP_001262123.1|	gi|24667715|ref|NP_649259.1|	Spc105-related, isoform A [Drosophila melanogaster]	Spc105R	CG11451	2	3	3	2	0	3	1.89	8.921e-05	X	X	X	X	X	X	X	X	6	11	11	6	0	11
199	3	7.5e-05	1	0.000148	2	0	0	0	0	0	0	0	0	0	0	1.79769e+308	1.79769e+308	0	0	0	0	1	gi|281366146|ref|NP_001137943.2|	gi|281366146|ref|NP_001137943.2|	sosondowah, isoform G [Drosophila melanogaster]	sowah	CG10632	1	1	1	1	0	1	1.54	7.469e-05	1	3	3	1	0	3	2.05	0.00012278	1	4	4	1	0	4
213	3	4.8e-05	1	5.4e-05	2	0	0	0	0	0	0	0	0	0	0	1.79769e+308	1.79769e+308	0	0	0	0	8	gi|17137678|ref|NP_477434.1|;gi|24644064|ref|NP_477433.2|;gi|28573224|ref|NP_788578.1|;gi|320542389|ref|NP_730867.2|;gi|320542391|ref|NP_001189168.1|;gi|320542393|ref|NP_001189169.1|;gi|442617430|ref|NP_001262261.1|;gi|442617432|ref|NP_001262262.1|	gi|17137678|ref|NP_477434.1|	transforming acidic coiled-coil protein, isoform A [Drosophila melanogaster]	tacc	CG9765	1	1	1	1	0	1	2.37	4.752e-05	1	2	2	1	0	2	1.14	5.208e-05	1	2	2	1	0	2
218	3	4.5e-05	1	3.8e-05	2	0	0	0	0	0	0	0	0	0	0	1.79769e+308	1.79769e+308	0	0	0	0	4	gi|386770742|ref|NP_001246659.1|;gi|442630786|ref|NP_001261521.1|;gi|442630788|ref|NP_001261522.1|;gi|45551526|ref|NP_729264.2|	gi|386770742|ref|NP_001246659.1|	CG7546, isoform E [Drosophila melanogaster]	CG7546	CG7546	1	1	1	1	0	1	1.69	4.488e-05	1	1	1	1	0	1	0.85	2.459e-05	1	2	2	1	0	2
232	3	2.9e-05	1	8.5e-05	2	0	0	0	0	0	0	0	0	0	0	1.79769e+308	1.79769e+308	0	0	0	0	3	gi|281366478|ref|NP_001163476.1|;gi|442633513|ref|NP_001262078.1|;gi|62472261|ref|NP_001014591.1|	gi|281366478|ref|NP_001163476.1|	Mi-2, isoform C [Drosophila melanogaster]	Mi-2	CG8103	1	1	1	1	0	1	0.96	2.939e-05	1	2	2	1	0	2	0.76	3.221e-05	5	8	8	5	0	8
236	3	1.9e-05	1	5.4e-05	1	0	0	1.2e-05	1	0	0	0	0	0	0	1.79769e+308	1.79769e+308	0	1.79769e+308	0	0	6	gi|320542396|ref|NP_001189170.1|;gi|320542402|ref|NP_001189173.1|;gi|320542404|ref|NP_001189174.1|;gi|320542408|ref|NP_001189176.1|;gi|442617446|ref|NP_001189172.2|;gi|442617448|ref|NP_001189175.2|	gi|320542396|ref|NP_001189170.1|	circadian trip, isoform B [Drosophila melanogaster]	ctrip	CG42574	1	1	1	1	0	1	1.05	1.855e-05	X	X	X	X	X	X	X	X	3	5	5	3	0	5
245	3	0	0	0.005627	1	0.001879	1	0.000589	1	0	0	0	0	0	0	0	1.79769e+308	1.79769e+308	1.79769e+308	0	0	2	gi|24641092|ref|NP_727449.1|;gi|24641095|ref|NP_727450.1|	gi|24641092|ref|NP_727449.1|	stress-sensitive B, isoform D [Drosophila melanogaster]	sesB	CG16944	X	X	X	X	X	X	X	X	6	55	55	6	0	55	22.76	0.00562744	X	X	X	X	X	X
253	3	0	0	0.002962	1	0.001876	1	0	0	0.000173	1	0	0	0	0	0	1.79769e+308	1.79769e+308	0	1.79769e+308	0	1	gi|24653481|ref|NP_610912.2|	gi|24653481|ref|NP_610912.2|	tumbleweed [Drosophila melanogaster]	tum	CG13345	X	X	X	X	X	X	X	X	14	58	58	14	0	58	30.56	0.00296245	X	X	X	X	X	X
259	3	0	0	0.00249	2	0	0	0.000331	1	0	0	0	0	0	0	0	1.79769e+308	0	1.79769e+308	0	0	1	gi|24585096|ref|NP_724149.1|	gi|24585096|ref|NP_724149.1|	ribosomal protein L30, isoform B [Drosophila melanogaster]	RpL30	CG10652	X	X	X	X	X	X	X	X	2	12	12	2	0	12	20.72	0.00345113	2	5	5	2	0	5
265	3	0	0	0.001923	1	0.001113	1	0.000371	1	0	0	0	0	0	0	0	1.79769e+308	1.79769e+308	1.79769e+308	0	0	1	gi|386771202|ref|NP_001246785.1|	gi|386771202|ref|NP_001246785.1|	myosin binding subunit, isoform N [Drosophila melanogaster]	Mbs	CG32156	X	X	X	X	X	X	X	X	15	75	75	15	0	75	17.99	0.00192307	X	X	X	X	X	X
283	3	0	0	0.000992	2	0.000969	1	0	0	0	0	0	0	0	0	0	1.79769e+308	1.79769e+308	0	0	0	1	gi|24762535|ref|NP_726413.1|	gi|24762535|ref|NP_726413.1|	ribosomal protein L12, isoform C [Drosophila melanogaster]	RpL12	CG3195	X	X	X	X	X	X	X	X	2	6	6	2	0	6	15.15	0.00116083	2	4	4	2	0	4
288	3	0	0	0.000937	1	0.000468	1	0.000634	1	0	0	0	0	0	0	0	1.79769e+308	1.79769e+308	1.79769e+308	0	0	3	gi|221468704|ref|NP_001137758.1|;gi|386768576|ref|NP_001246494.1|;gi|45549187|ref|NP_523849.3|	gi|221468704|ref|NP_001137758.1|	nucleosome remodeling factor - 38kD, isoform B [Drosophila melanogaster]	Nurf-38	CG4634	X	X	X	X	X	X	X	X	X	X	X	X	X	X	X	X	3	8	8	3	0	8
293	3	0	0	0.000831	2	0.001269	1	0	0	0	0	0	0	0	0	0	1.79769e+308	1.79769e+308	0	0	0	1	gi|24583248|ref|NP_523531.1|	gi|24583248|ref|NP_523531.1|	ribosomal protein L7 [Drosophila melanogaster]	RpL7	CG4897	X	X	X	X	X	X	X	X	3	11	11	3	0	11	13.89	0.00139346	1	2	2	1	0	2
295	3	0	0	0.000826	1	0.000162	1	0	0	0	0	0.000313	1	0	0	0	1.79769e+308	1.79769e+308	0	0	1.79769e+308	1	gi|24762707|ref|NP_611955.2|	gi|24762707|ref|NP_611955.2|	CG4806 [Drosophila melanogaster]	CG4806	CG4806	X	X	X	X	X	X	X	X	7	17	17	7	0	17	13.24	0.00082601	X	X	X	X	X	X
297	3	0	0	0.000816	1	0.002419	1	0.000103	1	0	0	0	0	0	0	0	1.79769e+308	1.79769e+308	1.79769e+308	0	0	2	gi|24583693|ref|NP_723672.1|;gi|442627475|ref|NP_001260385.1|	gi|24583693|ref|NP_723672.1|	CG6509, isoform A [Drosophila melanogaster]	CG6509	CG6509	X	X	X	X	X	X	X	X	18	49	49	18	0	49	12.37	0.0008164	X	X	X	X	X	X
309	3	0	0	0.000717	2	0	0	0	0	0	0	0.001014	1	0	0	0	1.79769e+308	0	0	0	1.79769e+308	1	gi|442621173|ref|NP_001262968.1|	gi|442621173|ref|NP_001262968.1|	ribosomal protein L27, isoform D [Drosophila melanogaster]	RpL27	CG4759	X	X	X	X	X	X	X	X	2	5	5	2	0	5	15.56	0.00118233	1	1	1	1	0	1
314	3	0	0	0.000643	1	0.00143	1	0	0	0.000484	1	0	0	0	0	0	1.79769e+308	1.79769e+308	0	1.79769e+308	0	1	gi|21356079|ref|NP_650917.1|	gi|21356079|ref|NP_650917.1|	CG17272 [Drosophila melanogaster]	CG17272	CG17272	X	X	X	X	X	X	X	X	2	3	3	2	0	3	18.79	0.00064274	X	X	X	X	X	X
318	3	0	0	0.000634	1	0	0	0.002618	1	0	0	0.000907	1	0	0	0	1.79769e+308	0	1.79769e+308	0	1.79769e+308	1	gi|85724904|ref|NP_001033885.1|	gi|85724904|ref|NP_001033885.1|	ribosomal protein S13, isoform B [Drosophila melanogaster]	RpS13	CG13389	X	X	X	X	X	X	X	X	2	3	3	2	0	3	13.91	0.00063423	X	X	X	X	X	X
324	3	0	0	0.000606	2	0	0	8.3e-05	1	0	0	0	0	0	0	0	1.79769e+308	0	1.79769e+308	0	0	1	gi|17136994|ref|NP_477039.1|	gi|17136994|ref|NP_477039.1|	DP transcription factor, isoform A [Drosophila melanogaster]	Dp	CG4654	X	X	X	X	X	X	X	X	1	2	2	1	0	2	2.02	0.00014347	5	14	14	5	0	14
326	3	0	0	0.000593	2	0.000983	1	0	0	0	0	0	0	0	0	0	1.79769e+308	1.79769e+308	0	0	0	1	gi|24640138|ref|NP_727094.1|	gi|24640138|ref|NP_727094.1|	ribosomal protein L7A, isoform A [Drosophila melanogaster]	RpL7A	CG3314	X	X	X	X	X	X	X	X	3	9	9	3	0	9	12.92	0.00106017	1	1	1	1	0	1
329	3	0	0	0.000571	1	0.001536	1	0.000256	1	0	0	0	0	0	0	0	1.79769e+308	1.79769e+308	1.79769e+308	0	0	1	gi|24666867|ref|NP_649133.1|	gi|24666867|ref|NP_649133.1|	Lon protease, isoform A [Drosophila melanogaster]	Lon	CG8798	X	X	X	X	X	X	X	X	10	28	3	1	25	18	15.41	0.00057119	X	X	X	X	X	X
331	3	0	0	0.000541	2	0.000748	1	0	0	0	0	0	0	0	0	0	1.79769e+308	1.79769e+308	0	0	0	1	gi|85725104|ref|NP_001033989.1|	gi|85725104|ref|NP_001033989.1|	CG11583 [Drosophila melanogaster]	CG11583	CG11583	X	X	X	X	X	X	X	X	4	11	11	4	0	11	19.38	0.00098638	1	1	1	1	0	1
332	3	0	0	0.000539	2	0	0	0.000131	1	0	0	0	0	0	0	0	1.79769e+308	0	1.79769e+308	0	0	1	gi|19922248|ref|NP_610954.1|	gi|19922248|ref|NP_610954.1|	CG8617 [Drosophila melanogaster]	CG8617	CG8617	X	X	X	X	X	X	X	X	2	2	2	2	0	2	12.86	0.00022802	3	7	7	3	0	7
337	3	0	0	0.000517	2	0	0	0.000704	1	0	0	0	0	0	0	0	1.79769e+308	0	1.79769e+308	0	0	1	gi|24663672|ref|NP_524053.2|	gi|24663672|ref|NP_524053.2|	ribosomal protein S4, isoform B [Drosophila melanogaster]	RpS4	CG11276	X	X	X	X	X	X	X	X	1	1	1	1	0	1	3.83	0.00012231	3	7	7	3	0	7
350	3	0	0	0.000443	2	0	0	0	0	0.00011	1	0	0	0	0	0	1.79769e+308	0	0	1.79769e+308	0	3	gi|28571691|ref|NP_788668.1|;gi|386765710|ref|NP_788667.2|;gi|386765712|ref|NP_001014619.2|	gi|28571691|ref|NP_788668.1|	B52, isoform B [Drosophila melanogaster]	B52	CG10851	X	X	X	X	X	X	X	X	2	7	7	2	0	7	7.9	0.00067921	2	2	2	2	0	2
352	3	0	0	0.00043	1	0.000179	1	0.000124	1	0	0	0	0	0	0	0	1.79769e+308	1.79769e+308	1.79769e+308	0	0	1	gi|24651129|ref|NP_733305.1|	gi|24651129|ref|NP_733305.1|	ATP synthase-gamma chain, isoform C [Drosophila melanogaster]	ATPsyngamma	CG7610	X	X	X	X	X	X	X	X	3	4	4	3	0	4	13.47	0.00042994	X	X	X	X	X	X
356	3	0	0	0.000414	2	0	0	0.000113	1	0	0	0	0	0	0	0	1.79769e+308	0	1.79769e+308	0	0	1	gi|17137584|ref|NP_477381.1|	gi|17137584|ref|NP_477381.1|	Bub3 [Drosophila melanogaster]	Bub3	CG7581	X	X	X	X	X	X	X	X	1	1	1	1	0	1	4.6	9.792e-05	3	7	7	3	0	7
357	3	0	0	0.00041	2	0.000406	1	0	0	0	0	0	0	0	0	0	1.79769e+308	1.79769e+308	0	0	0	1	gi|20130049|ref|NP_611120.1|	gi|20130049|ref|NP_611120.1|	nucleoporin 62 [Drosophila melanogaster]	Nup62	CG6251	X	X	X	X	X	X	X	X	4	8	8	4	0	8	15.99	0.00064818	1	2	2	1	0	2
358	3	0	0	0.000408	1	0.000409	1	0	0	0.000462	1	0	0	0	0	0	1.79769e+308	1.79769e+308	0	1.79769e+308	0	1	gi|21357683|ref|NP_648545.1|	gi|21357683|ref|NP_648545.1|	lethal (3) j2D3 [Drosophila melanogaster]	l(3)j2D3	CG6801	X	X	X	X	X	X	X	X	1	5	5	1	0	5	4.6	0.00040822	X	X	X	X	X	X
362	3	0	0	0.000386	2	0	0	0.000656	1	0	0	0	0	0	0	0	1.79769e+308	0	1.79769e+308	0	0	1	gi|17864108|ref|NP_524583.1|	gi|17864108|ref|NP_524583.1|	spindle A, isoform A [Drosophila melanogaster]	spn-A	CG7948	X	X	X	X	X	X	X	X	5	6	6	5	0	6	20.54	0.00057005	1	2	2	1	0	2
370	3	0	0	0.000366	2	0.00032	1	0	0	0	0	0	0	0	0	0	1.79769e+308	1.79769e+308	0	0	0	1	gi|24651697|ref|NP_651881.2|	gi|24651697|ref|NP_651881.2|	CG1815, isoform C [Drosophila melanogaster]	CG1815	CG1815	X	X	X	X	X	X	X	X	12	35	35	12	0	35	11.66	0.00067146	3	3	3	3	0	3
371	3	0	0	0.000356	1	0.000198	1	0	0	0.000134	1	0	0	0	0	0	1.79769e+308	1.79769e+308	0	1.79769e+308	0	2	gi|45554146|ref|NP_996347.1|;gi|45554154|ref|NP_996348.1|	gi|45554146|ref|NP_996347.1|	Vap-33-1, isoform C [Drosophila melanogaster]	Vap-33A	CG5014	X	X	X	X	X	X	X	X	2	3	3	2	0	3	10.78	0.00035602	X	X	X	X	X	X
372	3	0	0	0.000354	2	8.8e-05	1	0	0	0	0	0	0	0	0	0	1.79769e+308	1.79769e+308	0	0	0	2	gi|24666846|ref|NP_524161.2|;gi|442633400|ref|NP_001262056.1|	gi|24666846|ref|NP_524161.2|	TBP-associated factor 6, isoform A [Drosophila melanogaster]	Taf6	CG32211	X	X	X	X	X	X	X	X	2	6	6	2	0	6	5.28	0.00031607	3	7	7	3	0	7
373	3	0	0	0.000353	2	0.00029	1	0	0	0	0	0	0	0	0	0	1.79769e+308	1.79769e+308	0	0	0	1	gi|24643390|ref|NP_608352.2|	gi|24643390|ref|NP_608352.2|	parvin [Drosophila melanogaster]	parvin	CG32528	X	X	X	X	X	X	X	X	2	6	6	2	0	6	8.17	0.0005219	2	2	2	2	0	2
379	3	0	0	0.000314	1	0.000164	1	0.000227	1	0	0	0	0	0	0	0	1.79769e+308	1.79769e+308	1.79769e+308	0	0	1	gi|24658349|ref|NP_647966.1|	gi|24658349|ref|NP_647966.1|	blanks [Drosophila melanogaster]	blanks	CG10630	X	X	X	X	X	X	X	X	X	X	X	X	X	X	X	X	2	3	3	2	0	3
387	3	0	0	0.000288	2	0.000351	1	0	0	0	0	0	0	0	0	0	1.79769e+308	1.79769e+308	0	0	0	3	gi|161078525|ref|NP_001097881.1|;gi|28571833|ref|NP_788719.1|;gi|442620552|ref|NP_001262852.1|	gi|161078525|ref|NP_001097881.1|	CG7029, isoform D [Drosophila melanogaster]	CG7029	CG7029	X	X	X	X	X	X	X	X	10	21	21	10	0	21	8.37	0.00044191	4	6	6	4	0	6
389	3	0	0	0.000275	1	0.000144	1	0.000198	1	0	0	0	0	0	0	0	1.79769e+308	1.79769e+308	1.79769e+308	0	0	3	gi|24653514|ref|NP_523735.2|;gi|24653518|ref|NP_725348.1|;gi|320543907|ref|NP_001188921.1|	gi|24653514|ref|NP_523735.2|	cysteine proteinase-1, isoform C [Drosophila melanogaster]	Cp1	CG6692	X	X	X	X	X	X	X	X	X	X	X	X	X	X	X	X	1	3	3	1	0	3
391	3	0	0	0.00027	2	0.000557	1	0	0	0	0	0	0	0	0	0	1.79769e+308	1.79769e+308	0	0	0	1	gi|21357829|ref|NP_647745.1|	gi|21357829|ref|NP_647745.1|	CG1240 [Drosophila melanogaster]	Non2	CG1240	X	X	X	X	X	X	X	X	1	2	2	1	0	2	7.79	0.00026166	1	2	2	1	0	2
392	3	0	0	0.000269	2	0.000217	1	0	0	0	0	0	0	0	0	0	1.79769e+308	1.79769e+308	0	0	0	1	gi|21492634|ref|NP_659573.1|	gi|21492634|ref|NP_659573.1|	eIF6 [Drosophila melanogaster]	eIF6	CG17611	X	X	X	X	X	X	X	X	1	2	2	1	0	2	4.9	0.0002606	1	2	2	1	0	2
398	3	0	0	0.000241	2	0	0	5.2e-05	1	0	0	0	0	0	0	0	1.79769e+308	0	1.79769e+308	0	0	1	gi|442628048|ref|NP_001260503.1|	gi|442628048|ref|NP_001260503.1|	CG5953, isoform D [Drosophila melanogaster]	CG5953	CG5953	X	X	X	X	X	X	X	X	1	1	1	1	0	1	1.57	4.554e-05	5	9	9	5	0	9
402	3	0	0	0.00023	1	0.000385	1	0	0	0	0	0.000494	1	0	0	0	1.79769e+308	1.79769e+308	0	0	1.79769e+308	1	gi|24655502|ref|NP_523886.1|	gi|24655502|ref|NP_523886.1|	ribosomal protein L23A [Drosophila melanogaster]	RpL23A	CG7977	X	X	X	X	X	X	X	X	1	2	2	1	0	2	5.42	0.00023049	X	X	X	X	X	X
405	3	0	0	0.000228	1	0	0	0.000617	1	0.000182	1	0	0	0	0	0	1.79769e+308	0	1.79769e+308	1.79769e+308	0	3	gi|24585650|ref|NP_724333.1|;gi|442628777|ref|NP_001260672.1|;gi|442628779|ref|NP_001260673.1|	gi|24585650|ref|NP_724333.1|	cryptocephal, isoform B [Drosophila melanogaster]	crc	CG8669	X	X	X	X	X	X	X	X	X	X	X	X	X	X	X	X	1	2	2	1	0	2
406	3	0	0	0.000226	2	0.000493	1	0	0	0	0	0	0	0	0	0	1.79769e+308	1.79769e+308	0	0	0	1	gi|24644197|ref|NP_649527.1|	gi|24644197|ref|NP_649527.1|	CG11999 [Drosophila melanogaster]	CG11999	CG11999	X	X	X	X	X	X	X	X	1	2	2	1	0	2	7.41	0.00029558	1	1	1	1	0	1
407	3	0	0	0.000222	2	0.000103	1	0	0	0	0	0	0	0	0	0	1.79769e+308	1.79769e+308	0	0	0	22	gi|24652480|ref|NP_724945.1|;gi|24652492|ref|NP_724951.1|;gi|28573881|ref|NP_724953.2|;gi|28573883|ref|NP_724952.2|;gi|28573885|ref|NP_788313.1|;gi|28573889|ref|NP_788318.1|;gi|28573897|ref|NP_788319.1|;gi|28573901|ref|NP_788317.1|;gi|28573903|ref|NP_788314.1|;gi|28573909|ref|NP_788320.1|;gi|45552047|ref|NP_788308.2|;gi|45552049|ref|NP_788309.2|;gi|45552051|ref|NP_788310.2|;gi|45552053|ref|NP_788…	gi|24652480|ref|NP_724945.1|	longitudinals lacking, isoform H [Drosophila melanogaster]	lola	CG12052	X	X	X	X	X	X	X	X	3	4	4	3	0	4	9.07	0.00024651	1	3	3	1	0	3
418	3	0	0	0.000207	2	0	0	5e-05	1	0	0	0	0	0	0	0	1.79769e+308	0	1.79769e+308	0	0	4	gi|116007714|ref|NP_001036555.1|;gi|116007716|ref|NP_001036556.1|;gi|116007718|ref|NP_001036557.1|;gi|17136214|ref|NP_476575.1|	gi|116007714|ref|NP_001036555.1|	heat shock factor, isoform D [Drosophila melanogaster]	Hsf	CG5748	X	X	X	X	X	X	X	X	1	1	1	1	0	1	1.77	4.355e-05	3	8	8	3	0	8
430	3	0	0	0.000199	1	0	0	0.000115	1	0.000169	1	0	0	0	0	0	1.79769e+308	0	1.79769e+308	1.79769e+308	0	1	gi|442618665|ref|NP_001262490.1|	gi|442618665|ref|NP_001262490.1|	CG18347, isoform B [Drosophila melanogaster]	GC1	CG18347	X	X	X	X	X	X	X	X	1	2	2	1	0	2	3.74	0.0001989	X	X	X	X	X	X
433	3	0	0	0.000195	1	0.000326	1	0	0	0.000386	1	0	0	0	0	0	1.79769e+308	1.79769e+308	0	1.79769e+308	0	1	gi|442620913|ref|NP_001262919.1|	gi|442620913|ref|NP_001262919.1|	protein phosphatase 1alpha at 96A, isoform B [Drosophila melanogaster]	Pp1alpha-96A	CG6593	X	X	X	X	X	X	X	X	1	2	2	1	0	2	3.06	0.00019525	X	X	X	X	X	X
435	3	0	0	0.000191	2	0.000123	1	0	0	0	0	0	0	0	0	0	1.79769e+308	1.79769e+308	0	0	0	1	gi|17137738|ref|NP_477473.1|	gi|17137738|ref|NP_477473.1|	regulatory particle triple-A ATPase 1 [Drosophila melanogaster]	Rpt1	CG1341	X	X	X	X	X	X	X	X	1	2	2	1	0	2	4.39	0.00014745	3	3	3	3	0	3
447	3	0	0	0.000173	2	0	0	0	0	0	0	0.003975	1	0	0	0	1.79769e+308	0	0	0	1.79769e+308	1	gi|281363565|ref|NP_001163175.1|	gi|281363565|ref|NP_001163175.1|	patronin, isoform F [Drosophila melanogaster]	Patronin	CG33130	X	X	X	X	X	X	X	X	12	32	0	0	32	16	12.33	0.00030567	3	4	0	0	4	2
449	3	0	0	0.000172	2	0	0	0.000552	1	0	0	0	0	0	0	0	1.79769e+308	0	1.79769e+308	0	0	2	gi|19922232|ref|NP_610941.1|;gi|24653584|ref|NP_725369.1|	gi|19922232|ref|NP_610941.1|	optic atrophy 1-like, isoform B [Drosophila melanogaster]	Opa1	CG8479	X	X	X	X	X	X	X	X	6	9	9	6	0	9	8.36	0.00030794	1	1	1	1	0	1
453	3	0	0	0.000168	1	0.000263	1	0	0	8.9e-05	1	0	0	0	0	0	1.79769e+308	1.79769e+308	0	1.79769e+308	0	1	gi|281361352|ref|NP_599138.3|	gi|281361352|ref|NP_599138.3|	dihydroorotate dehydrogenase, isoform D [Drosophila melanogaster]	Dhod	CG9741	X	X	X	X	X	X	X	X	X	X	X	X	X	X	X	X	1	2	2	1	0	2
463	3	0	0	0.000156	2	0.00017	1	0	0	0	0	0	0	0	0	0	1.79769e+308	1.79769e+308	0	0	0	1	gi|19922480|ref|NP_611260.1|	gi|19922480|ref|NP_611260.1|	subito [Drosophila melanogaster]	sub	CG12298	X	X	X	X	X	X	X	X	3	4	4	3	0	4	5.57	0.00020333	1	2	2	1	0	2
465	3	0	0	0.000154	2	0.00021	1	0	0	0	0	0	0	0	0	0	1.79769e+308	1.79769e+308	0	0	0	1	gi|21356627|ref|NP_650096.1|	gi|21356627|ref|NP_650096.1|	CG14712 [Drosophila melanogaster]	CG14712	CG14712	X	X	X	X	X	X	X	X	5	9	9	5	0	9	5.45	0.00022694	2	3	3	2	0	3
466	3	0	0	0.000153	2	6.5e-05	1	0	0	0	0	0	0	0	0	0	1.79769e+308	1.79769e+308	0	0	0	4	gi|24664914|ref|NP_730089.1|;gi|28574896|ref|NP_536745.4|;gi|442632632|ref|NP_001261906.1|;gi|442632634|ref|NP_001261907.1|	gi|24664914|ref|NP_730089.1|	brahma, isoform B [Drosophila melanogaster]	brm	CG5942	X	X	X	X	X	X	X	X	2	4	4	2	0	4	2.81	7.796e-05	6	11	11	6	0	11
469	3	0	0	0.000151	1	4.7e-05	1	0	0	0.000192	1	0	0	0	0	0	1.79769e+308	1.79769e+308	0	1.79769e+308	0	1	gi|45549088|ref|NP_477268.2|	gi|45549088|ref|NP_477268.2|	stromalin [Drosophila melanogaster]	SA	CG3423	X	X	X	X	X	X	X	X	X	X	X	X	X	X	X	X	3	5	5	3	0	5
471	3	0	0	0.000145	2	9.5e-05	1	0	0	0	0	0	0	0	0	0	1.79769e+308	1.79769e+308	0	0	0	1	gi|18858101|ref|NP_572274.1|	gi|18858101|ref|NP_572274.1|	CG3016 [Drosophila melanogaster]	Usp30	CG3016	X	X	X	X	X	X	X	X	2	4	4	2	0	4	6.99	0.00022884	1	1	1	1	0	1
472	3	0	0	0.000145	2	4.2e-05	1	0	0	0	0	0	0	0	0	0	1.79769e+308	1.79769e+308	0	0	0	3	gi|24653791|ref|NP_611019.2|;gi|24653795|ref|NP_725441.1|;gi|442623769|ref|NP_001260992.1|	gi|24653791|ref|NP_611019.2|	relative of woc, isoform A [Drosophila melanogaster]	row	CG8092	X	X	X	X	X	X	X	X	1	1	1	1	0	1	0.94	2.492e-05	5	10	10	5	0	10
476	3	0	0	0.000139	2	0.000148	1	0	0	0	0	0	0	0	0	0	1.79769e+308	1.79769e+308	0	0	0	1	gi|24649291|ref|NP_524461.2|	gi|24649291|ref|NP_524461.2|	pointed, isoform B [Drosophila melanogaster]	pnt	CG17077	X	X	X	X	X	X	X	X	2	2	2	2	0	2	3.62	8.892e-05	2	4	4	2	0	4
478	3	0	0	0.000138	1	0.000307	1	0.000106	1	0	0	0	0	0	0	0	1.79769e+308	1.79769e+308	1.79769e+308	0	0	1	gi|45550174|ref|NP_609356.2|	gi|45550174|ref|NP_609356.2|	CG4901 [Drosophila melanogaster]	CG4901	CG4901	X	X	X	X	X	X	X	X	2	3	3	2	0	3	3.75	0.000138	X	X	X	X	X	X
479	3	0	0	0.000136	1	0.000858	1	0	0	3.4e-05	1	0	0	0	0	0	1.79769e+308	1.79769e+308	0	1.79769e+308	0	1	gi|24643345|ref|NP_608340.2|	gi|24643345|ref|NP_608340.2|	CG14215 [Drosophila melanogaster]	CG14215	CG14215	X	X	X	X	X	X	X	X	5	9	9	5	0	9	3.6	0.0001361	X	X	X	X	X	X
480	3	0	0	0.000136	2	8.7e-05	1	0	0	0	0	0	0	0	0	0	1.79769e+308	1.79769e+308	0	0	0	1	gi|19922100|ref|NP_610783.1|	gi|19922100|ref|NP_610783.1|	nucleoporin 54 [Drosophila melanogaster]	Nup54	CG8831	X	X	X	X	X	X	X	X	1	2	2	1	0	2	2.46	0.00010467	1	3	3	1	0	3
481	3	0	0	0.000136	2	6.4e-05	1	0	0	0	0	0	0	0	0	0	1.79769e+308	1.79769e+308	0	0	0	1	gi|24663470|ref|NP_648601.1|	gi|24663470|ref|NP_648601.1|	Autophagy-specific gene 1, isoform A [Drosophila melanogaster]	Atg1	CG10967	X	X	X	X	X	X	X	X	2	5	5	2	0	5	3.59	0.00019116	2	2	2	2	0	2
495	3	0	0	0.000126	1	0.004009	1	0	0	0	0	0.000271	1	0	0	0	1.79769e+308	1.79769e+308	0	0	1.79769e+308	1	gi|17647459|ref|NP_523783.1|	gi|17647459|ref|NP_523783.1|	Prp19 [Drosophila melanogaster]	Prp19	CG5519	X	X	X	X	X	X	X	X	1	2	2	1	0	2	3.96	0.00012643	X	X	X	X	X	X
503	3	0	0	0.000118	2	0	0	6.6e-05	1	0	0	0	0	0	0	0	1.79769e+308	0	1.79769e+308	0	0	1	gi|24643725|ref|NP_523434.2|	gi|24643725|ref|NP_523434.2|	helicase [Drosophila melanogaster]	Hlc	CG1666	X	X	X	X	X	X	X	X	1	2	2	1	0	2	2.68	0.00011401	1	2	2	1	0	2
509	3	0	0	0.000113	2	4.1e-05	1	0	0	0	0	0	0	0	0	0	1.79769e+308	1.79769e+308	0	0	0	1	gi|45552723|ref|NP_995886.1|	gi|45552723|ref|NP_995886.1|	Dodeca-satellite-binding protein 1, isoform A [Drosophila melanogaster]	Dp1	CG5170	X	X	X	X	X	X	X	X	3	6	6	3	0	6	3.54	0.00014722	1	3	3	1	0	3
512	3	0	0	0.000106	2	6.1e-05	1	0	0	0	0	0	0	0	0	0	1.79769e+308	1.79769e+308	0	0	0	4	gi|24653102|ref|NP_725189.1|;gi|320543836|ref|NP_001188912.1|;gi|320543838|ref|NP_001188913.1|;gi|386767818|ref|NP_001246282.1|	gi|24653102|ref|NP_725189.1|	Sin3A, isoform D [Drosophila melanogaster]	Sin3A	CG8815	X	X	X	X	X	X	X	X	1	1	1	1	0	1	0.8	1.823e-05	6	10	10	6	0	10
523	3	0	0	0.0001	1	7.8e-05	1	0	0	0.000106	1	0	0	0	0	0	1.79769e+308	1.79769e+308	0	1.79769e+308	0	3	gi|221330348|ref|NP_611188.3|;gi|221330350|ref|NP_001137687.1|;gi|442623995|ref|NP_001261041.1|	gi|221330348|ref|NP_611188.3|	CG30456, isoform B [Drosophila melanogaster]	CG30456	CG30456	X	X	X	X	X	X	X	X	X	X	X	X	X	X	X	X	1	2	2	1	0	2
526	3	0	0	9.7e-05	2	0.00051	1	0	0	0	0	0	0	0	0	0	1.79769e+308	1.79769e+308	0	0	0	1	gi|386766675|ref|NP_001247348.1|	gi|386766675|ref|NP_001247348.1|	La related protein, isoform H [Drosophila melanogaster]	larp	CG42551	X	X	X	X	X	X	X	X	7	8	8	7	0	8	5.38	0.00015265	2	2	2	2	0	2
531	3	0	0	9.5e-05	1	0.00015	1	0	0	0.000101	1	0	0	0	0	0	1.79769e+308	1.79769e+308	0	1.79769e+308	0	1	gi|19921136|ref|NP_609494.1|	gi|19921136|ref|NP_609494.1|	replication factor C 38kD subunit [Drosophila melanogaster]	RfC38	CG6258	X	X	X	X	X	X	X	X	X	X	X	X	X	X	X	X	1	1	1	1	0	1
532	3	0	0	9.5e-05	2	0	0	3.5e-05	1	0	0	0	0	0	0	0	1.79769e+308	0	1.79769e+308	0	0	3	gi|17136692|ref|NP_476850.1|;gi|24651505|ref|NP_733402.1|;gi|442621961|ref|NP_733401.3|	gi|17136692|ref|NP_476850.1|	Zn finger homeodomain 1, isoform B [Drosophila melanogaster]	zfh1	CG1322	X	X	X	X	X	X	X	X	1	2	2	1	0	2	1.14	6.057e-05	2	4	4	2	0	4
545	3	0	0	8.5e-05	2	0	0	3.7e-05	1	0	0	0	0	0	0	0	1.79769e+308	0	1.79769e+308	0	0	1	gi|45549300|ref|NP_569958.2|	gi|45549300|ref|NP_569958.2|	Myb-interacting protein 130 [Drosophila melanogaster]	mip130	CG3480	X	X	X	X	X	X	X	X	1	1	1	1	0	1	1.62	3.238e-05	1	4	4	1	0	4
548	3	0	0	8.3e-05	2	0	0	9.3e-05	1	0	0	0	0	0	0	0	1.79769e+308	0	1.79769e+308	0	0	4	gi|221329973|ref|NP_001138203.1|;gi|24642476|ref|NP_542446.2|;gi|45551469|ref|NP_727959.2|;gi|45555716|ref|NP_996485.1|	gi|221329973|ref|NP_001138203.1|	dorsal switch protein 1, isoform F [Drosophila melanogaster]	Dsp1	CG12223	X	X	X	X	X	X	X	X	1	1	1	1	0	1	4.53	8.041e-05	1	1	1	1	0	1
549	3	0	0	8.3e-05	1	0	0	3.6e-05	1	2.7e-05	1	0	0	0	0	0	1.79769e+308	0	1.79769e+308	1.79769e+308	0	5	gi|24640482|ref|NP_511078.2|;gi|281360582|ref|NP_001162699.1|;gi|442615454|ref|NP_001259321.1|;gi|442615456|ref|NP_001259322.1|;gi|442615458|ref|NP_001259323.1|	gi|24640482|ref|NP_511078.2|	female sterile (1) homeotic, isoform B [Drosophila melanogaster]	fs(1)h	CG2252	X	X	X	X	X	X	X	X	X	X	X	X	X	X	X	X	3	5	5	3	0	5
551	3	0	0	8.1e-05	1	0.000135	1	0	0	0	0	0.000174	1	0	0	0	1.79769e+308	1.79769e+308	0	0	1.79769e+308	1	gi|161077869|ref|NP_001097001.1|	gi|161077869|ref|NP_001097001.1|	Actin-related protein 2, isoform B [Drosophila melanogaster]	Arp2	CG9901	X	X	X	X	X	X	X	X	1	1	1	1	0	1	3.05	8.102e-05	X	X	X	X	X	X
564	3	0	0	7.6e-05	1	0.000178	1	3.5e-05	1	0	0	0	0	0	0	0	1.79769e+308	1.79769e+308	1.79769e+308	0	0	2	gi|24643409|ref|NP_728308.1|;gi|24643411|ref|NP_608362.2|	gi|24643409|ref|NP_728308.1|	nucleoporin 205, isoform B [Drosophila melanogaster]	Nup205	CG11943	X	X	X	X	X	X	X	X	4	5	5	4	0	5	2.87	7.637e-05	X	X	X	X	X	X
571	3	0	0	7.2e-05	1	0.000227	1	0	0	0.000154	1	0	0	0	0	0	1.79769e+308	1.79769e+308	0	1.79769e+308	0	1	gi|17137578|ref|NP_477378.1|	gi|17137578|ref|NP_477378.1|	thiolase [Drosophila melanogaster]	Thiolase	CG4581	X	X	X	X	X	X	X	X	X	X	X	X	X	X	X	X	1	1	1	1	0	1
572	3	0	0	7.2e-05	1	0.00017	1	0.000117	1	0	0	0	0	0	0	0	1.79769e+308	1.79769e+308	1.79769e+308	0	0	2	gi|28574818|ref|NP_476819.2|;gi|45552169|ref|NP_995607.1|	gi|28574818|ref|NP_476819.2|	alpha-Adaptin, isoform A [Drosophila melanogaster]	AP-2alpha	CG4260	X	X	X	X	X	X	X	X	X	X	X	X	X	X	X	X	1	2	2	1	0	2
574	3	0	0	7.1e-05	2	0.000115	1	0	0	0	0	0	0	0	0	0	1.79769e+308	1.79769e+308	0	0	0	1	gi|20129463|ref|NP_609533.1|	gi|20129463|ref|NP_609533.1|	CG12264 [Drosophila melanogaster]	CG12264	CG12264	X	X	X	X	X	X	X	X	1	1	1	1	0	1	2.81	6.91e-05	1	1	1	1	0	1
578	3	0	0	6.8e-05	2	0.000146	1	0	0	0	0	0	0	0	0	0	1.79769e+308	1.79769e+308	0	0	0	1	gi|17137586|ref|NP_477382.1|	gi|17137586|ref|NP_477382.1|	Bub1-related kinase [Drosophila melanogaster]	BubR1	CG7838	X	X	X	X	X	X	X	X	2	3	3	2	0	3	1.99	6.56e-05	3	3	3	3	0	3
581	3	0	0	6.7e-05	2	0	0	4.9e-05	1	0	0	0	0	0	0	0	1.79769e+308	0	1.79769e+308	0	0	2	gi|24583839|ref|NP_723725.1|;gi|28574141|ref|NP_524839.3|	gi|24583839|ref|NP_723725.1|	Threonyl-tRNA synthetase, isoform A [Drosophila melanogaster]	Aats-thr	CG5353	X	X	X	X	X	X	X	X	1	1	1	1	0	1	2.14	4.273e-05	2	2	2	2	0	2
582	3	0	0	6.6e-05	1	0.000499	1	3.8e-05	1	0	0	0	0	0	0	0	1.79769e+308	1.79769e+308	1.79769e+308	0	0	1	gi|24666371|ref|NP_652671.1|	gi|24666371|ref|NP_652671.1|	caprin [Drosophila melanogaster]	Capr	CG18811	X	X	X	X	X	X	X	X	2	2	2	2	0	2	2.71	6.644e-05	X	X	X	X	X	X
584	3	0	0	6.4e-05	1	0.000215	1	0.000148	1	0	0	0	0	0	0	0	1.79769e+308	1.79769e+308	1.79769e+308	0	0	1	gi|442623116|ref|NP_001260846.1|	gi|442623116|ref|NP_001260846.1|	14-3-3zeta, isoform L [Drosophila melanogaster]	14-3-3zeta	CG17870	X	X	X	X	X	X	X	X	1	1	0	0	1	0.5	5.65	6.436e-05	X	X	X	X	X	X
586	3	0	0	6.3e-05	2	0.000306	1	0	0	0	0	0	0	0	0	0	1.79769e+308	1.79769e+308	0	0	0	1	gi|17136998|ref|NP_477041.1|	gi|17136998|ref|NP_477041.1|	pendulin [Drosophila melanogaster]	Pen	CG4799	X	X	X	X	X	X	X	X	1	1	1	1	0	1	2.87	6.116e-05	1	1	1	1	0	1
588	3	0	0	6.3e-05	2	0	0	7e-05	1	0	0	0	0	0	0	0	1.79769e+308	0	1.79769e+308	0	0	1	gi|442629455|ref|NP_001261264.1|	gi|442629455|ref|NP_001261264.1|	CTP:phosphocholine cytidylyltransferase 1, isoform E [Drosophila melanogaster]	Cct1	CG1049	X	X	X	X	X	X	X	X	1	1	1	1	0	1	2.28	6.069e-05	1	1	1	1	0	1
601	3	0	0	5.6e-05	1	0.00035	1	0	0	5.9e-05	1	0	0	0	0	0	1.79769e+308	1.79769e+308	0	1.79769e+308	0	1	gi|24640506|ref|NP_572441.1|	gi|24640506|ref|NP_572441.1|	CG2260 [Drosophila melanogaster]	CG2260	CG2260	X	X	X	X	X	X	X	X	X	X	X	X	X	X	X	X	1	1	1	1	0	1
604	3	0	0	5.5e-05	2	0	0	4e-05	1	0	0	0	0	0	0	0	1.79769e+308	0	1.79769e+308	0	0	1	gi|24640080|ref|NP_651962.2|	gi|24640080|ref|NP_651962.2|	Spt6 [Drosophila melanogaster]	Spt6	CG12225	X	X	X	X	X	X	X	X	2	2	2	2	0	2	1.69	3.487e-05	3	4	4	3	0	4
605	3	0	0	5.5e-05	2	0	0	7e-06	1	0	0	0	0	0	0	0	1.79769e+308	0	1.79769e+308	0	0	1	gi|221330233|ref|NP_001137660.1|	gi|221330233|ref|NP_001137660.1|	short stop, isoform L [Drosophila melanogaster]	shot	CG18076	X	X	X	X	X	X	X	X	40	126	6	3	120	15.863	10.72	9.231e-05	2	3	2	1	1	3
608	3	0	0	5.3e-05	2	0	0	0.000106	1	0	0	0	0	0	0	0	1.79769e+308	0	1.79769e+308	0	0	1	gi|17977678|ref|NP_524220.1|	gi|17977678|ref|NP_524220.1|	abstrakt [Drosophila melanogaster]	abs	CG14637	X	X	X	X	X	X	X	X	1	1	1	1	0	1	2.58	5.157e-05	1	1	1	1	0	1
609	3	0	0	5.2e-05	2	0	0	0.000173	1	0	0	0	0	0	0	0	1.79769e+308	0	1.79769e+308	0	0	2	gi|386771267|ref|NP_001246798.1|;gi|62484462|ref|NP_730192.2|	gi|386771267|ref|NP_001246798.1|	lasp, isoform C [Drosophila melanogaster]	Lasp	CG3849	X	X	X	X	X	X	X	X	1	1	1	1	0	1	1.89	5.019e-05	1	1	1	1	0	1
611	3	0	0	5.1e-05	1	0.000555	1	0	0	5.4e-05	1	0	0	0	0	0	1.79769e+308	1.79769e+308	0	1.79769e+308	0	1	gi|386766287|ref|NP_001247254.1|	gi|386766287|ref|NP_001247254.1|	unkempt, isoform D [Drosophila melanogaster]	unk	CG4620	X	X	X	X	X	X	X	X	X	X	X	X	X	X	X	X	1	1	1	1	0	1
619	3	0	0	4.7e-05	2	0.000304	1	0	0	0	0	0	0	0	0	0	1.79769e+308	1.79769e+308	0	0	0	1	gi|24646365|ref|NP_524330.2|	gi|24646365|ref|NP_524330.2|	members only [Drosophila melanogaster]	mbo	CG6819	X	X	X	X	X	X	X	X	1	1	1	1	0	1	1.99	4.547e-05	1	1	1	1	0	1
629	3	0	0	4.1e-05	2	0	0	6.1e-05	1	0	0	0	0	0	0	0	1.79769e+308	0	1.79769e+308	0	0	3	gi|24664664|ref|NP_648775.1|;gi|24664668|ref|NP_730054.1|;gi|442632519|ref|NP_001261882.1|	gi|24664664|ref|NP_648775.1|	argonaute 2, isoform B [Drosophila melanogaster]	AGO2	CG7439	X	X	X	X	X	X	X	X	1	1	1	1	0	1	0.91	2.63e-05	1	2	2	1	0	2
635	3	0	0	3.7e-05	1	0.000117	1	0	0	0	0	7.5e-05	1	0	0	0	1.79769e+308	1.79769e+308	0	0	1.79769e+308	2	gi|19922978|ref|NP_612010.1|;gi|442629121|ref|NP_001261186.1|	gi|19922978|ref|NP_612010.1|	CG7028, isoform A [Drosophila melanogaster]	CG7028	CG7028	X	X	X	X	X	X	X	X	X	X	X	X	X	X	X	X	1	1	1	1	0	1
647	3	0	0	3.1e-05	2	0	0	0	0	3.3e-05	1	0	0	0	0	0	1.79769e+308	0	0	1.79769e+308	0	2	gi|320544189|ref|NP_788421.2|;gi|442624347|ref|NP_726015.2|	gi|320544189|ref|NP_788421.2|	CG10543, isoform D [Drosophila melanogaster]	CG10543	CG10543	X	X	X	X	X	X	X	X	1	1	1	1	0	1	1.16	1.957e-05	1	2	2	1	0	2
651	3	0	0	2.9e-05	1	0.000246	1	6.1e-05	1	0	0	0	0	0	0	0	1.79769e+308	1.79769e+308	1.79769e+308	0	0	1	gi|24584386|ref|NP_723895.1|	gi|24584386|ref|NP_723895.1|	crinkled, isoform A [Drosophila melanogaster]	ck	CG7595	X	X	X	X	X	X	X	X	1	2	2	1	0	2	0.83	2.946e-05	X	X	X	X	X	X
661	3	0	0	2.1e-05	2	1.3e-05	1	0	0	0	0	0	0	0	0	0	1.79769e+308	1.79769e+308	0	0	0	4	gi|28571867|ref|NP_788734.1|;gi|386766392|ref|NP_001247280.1|;gi|442620831|ref|NP_001262903.1|;gi|442620833|ref|NP_001262904.1|	gi|28571867|ref|NP_788734.1|	multiple ankyrin repeats single KH domain, isoform B [Drosophila melanogaster]	mask	CG33106	X	X	X	X	X	X	X	X	1	2	2	1	0	2	0.32	1.596e-05	2	3	3	2	0	3
667	3	0	0	1.3e-05	1	0	0	1.5e-05	1	4.5e-05	1	0	0	0	0	0	1.79769e+308	0	1.79769e+308	1.79769e+308	0	1	gi|20129897|ref|NP_610735.1|	gi|20129897|ref|NP_610735.1|	pre-mRNA processing factor 8 [Drosophila melanogaster]	Prp8	CG8877	X	X	X	X	X	X	X	X	1	1	1	1	0	1	0.79	1.332e-05	X	X	X	X	X	X
674	3	0	0	0	0	0.000789	1	0.000108	1	0	0	0.000113	1	0	0	0	0	1.79769e+308	1.79769e+308	0	1.79769e+308	4	gi|442632353|ref|NP_001034013.2|;gi|442632355|ref|NP_001261846.1|;gi|45553109|ref|NP_996082.1|;gi|85725150|ref|NP_001034015.1|	gi|442632353|ref|NP_001034013.2|	Trithorax-like, isoform J [Drosophila melanogaster]	Trl	CG33261	X	X	X	X	X	X	X	X	X	X	X	X	X	X	X	X	X	X	X	X	X	X
681	3	0	0	0	0	0.000321	1	0.00258	1	0.001631	1	0	0	0	0	0	0	1.79769e+308	1.79769e+308	1.79769e+308	0	1	gi|442626204|ref|NP_001260103.1|	gi|442626204|ref|NP_001260103.1|	CG11030, isoform B [Drosophila melanogaster]	CG11030	CG11030	X	X	X	X	X	X	X	X	X	X	X	X	X	X	X	X	X	X	X	X	X	X
690	3	0	0	0	0	0.000145	1	0.004835	1	0.000196	1	0	0	0	0	0	0	1.79769e+308	1.79769e+308	1.79769e+308	0	1	gi|21357669|ref|NP_648546.1|	gi|21357669|ref|NP_648546.1|	sunspot [Drosophila melanogaster]	ssp	CG17153	X	X	X	X	X	X	X	X	X	X	X	X	X	X	X	X	X	X	X	X	X	X
693	3	0	0	0	0	0.000125	1	0	0	4.2e-05	1	8e-05	1	0	0	0	0	1.79769e+308	0	1.79769e+308	1.79769e+308	1	gi|24647702|ref|NP_652040.2|	gi|24647702|ref|NP_652040.2|	lethal (3) 07882 [Drosophila melanogaster]	l(3)07882	CG5824	X	X	X	X	X	X	X	X	X	X	X	X	X	X	X	X	X	X	X	X	X	X
699	3	0	0	0	0	6.1e-05	1	0	0	0.000621	1	0.000471	1	0	0	0	0	1.79769e+308	0	1.79769e+308	1.79769e+308	1	gi|442618407|ref|NP_001262451.1|	gi|442618407|ref|NP_001262451.1|	CG6241, isoform C [Drosophila melanogaster]	TAF1B	CG6241	X	X	X	X	X	X	X	X	X	X	X	X	X	X	X	X	X	X	X	X	X	X
703	3	0	0	0	0	4.1e-05	1	0.000114	1	0.000112	1	0	0	0	0	0	0	1.79769e+308	1.79769e+308	1.79769e+308	0	1	gi|21357451|ref|NP_650447.1|	gi|21357451|ref|NP_650447.1|	specifically Rac1-associated protein 1 [Drosophila melanogaster]	Sra-1	CG4931	X	X	X	X	X	X	X	X	X	X	X	X	X	X	X	X	X	X	X	X	X	X
706	3	0	0	0	0	0	0	0.002432	1	0.000848	1	0.002298	1	0	0	0	0	0	1.79769e+308	1.79769e+308	1.79769e+308	1	gi|24649922|ref|NP_651335.2|	gi|24649922|ref|NP_651335.2|	CG11920 [Drosophila melanogaster]	CG11920	CG11920	X	X	X	X	X	X	X	X	X	X	X	X	X	X	X	X	X	X	X	X	X	X
707	3	0	0	0	0	0	0	0.000829	1	0.000227	1	0.002584	1	0	0	0	0	0	1.79769e+308	1.79769e+308	1.79769e+308	1	gi|19921798|ref|NP_610353.1|	gi|19921798|ref|NP_610353.1|	CG18316 [Drosophila melanogaster]	udd	CG18316	X	X	X	X	X	X	X	X	X	X	X	X	X	X	X	X	X	X	X	X	X	X
708	3	0	0	0	0	0	0	0.000764	2	0	0	0.006551	1	0	0	0	0	0	1.79769e+308	0	1.79769e+308	1	gi|24641359|ref|NP_511128.2|	gi|24641359|ref|NP_511128.2|	bifocal, isoform C [Drosophila melanogaster]	bif	CG1822	X	X	X	X	X	X	X	X	17	70	0	0	70	0	29.42	X	X	X	X	X	X	X
709	3	0	0	0	0	0	0	0.000393	1	0.001383	1	0.001283	1	0	0	0	0	0	1.79769e+308	1.79769e+308	1.79769e+308	1	gi|45550591|ref|NP_648431.3|	gi|45550591|ref|NP_648431.3|	CG7839 [Drosophila melanogaster]	CG7839	CG7839	X	X	X	X	X	X	X	X	X	X	X	X	X	X	X	X	X	X	X	X	X	X
710	3	0	0	0	0	0	0	0.000364	1	0.000199	1	0.00454	1	0	0	0	0	0	1.79769e+308	1.79769e+308	1.79769e+308	1	gi|19922456|ref|NP_611224.1|	gi|19922456|ref|NP_611224.1|	CG4866 [Drosophila melanogaster]	CG4866	CG4866	X	X	X	X	X	X	X	X	X	X	X	X	X	X	X	X	X	X	X	X	X	X
712	3	0	0	0	0	0	0	0.00034	1	0.00067	1	0.000424	1	0	0	0	0	0	1.79769e+308	1.79769e+308	1.79769e+308	1	gi|24650807|ref|NP_733246.1|	gi|24650807|ref|NP_733246.1|	Moca-cyp, isoform A [Drosophila melanogaster]	Moca-cyp	CG1866	X	X	X	X	X	X	X	X	X	X	X	X	X	X	X	X	X	X	X	X	X	X
713	3	0	0	0	0	0	0	0.000308	1	0.000422	1	0.00032	1	0	0	0	0	0	1.79769e+308	1.79769e+308	1.79769e+308	1	gi|18858223|ref|NP_572215.1|	gi|18858223|ref|NP_572215.1|	Sas10 [Drosophila melanogaster]	Sas10	CG4202	X	X	X	X	X	X	X	X	X	X	X	X	X	X	X	X	X	X	X	X	X	X
718	3	0	0	0	0	0	0	0.000167	1	9.2e-05	1	0.000783	1	0	0	0	0	0	1.79769e+308	1.79769e+308	1.79769e+308	1	gi|24652208|ref|NP_610526.1|	gi|24652208|ref|NP_610526.1|	CG1671 [Drosophila melanogaster]	CG1671	CG1671	X	X	X	X	X	X	X	X	X	X	X	X	X	X	X	X	X	X	X	X	X	X
87	2	0.000826	1	0	0	0	0	0	0	0.000512	1	0	0	0	0	1.79769e+308	0	0	0	1.79769e+308	0	1	gi|442621298|ref|NP_001262997.1|	gi|442621298|ref|NP_001262997.1|	histone H2A variant, isoform B [Drosophila melanogaster]	His2Av	CG5499	1	2	2	1	0	2	9.93	0.00082632	X	X	X	X	X	X	X	X	X	X	X	X	X	X
95	2	0.000639	1	0.001043	1	0	0	0	0	0	0	0	0	0	0	1.79769e+308	1.79769e+308	0	0	0	0	1	gi|21358125|ref|NP_652608.1|	gi|21358125|ref|NP_652608.1|	pontin [Drosophila melanogaster]	pont	CG4003	3	5	5	3	0	5	13.6	0.00063877	X	X	X	X	X	X	X	X	6	14	14	6	0	14
96	2	0.000626	1	0	0	0	0	0	0	0	0	0.000368	1	0	0	1.79769e+308	0	0	0	0	1.79769e+308	1	gi|24640206|ref|NP_727120.1|	gi|24640206|ref|NP_727120.1|	ribosomal protein L17, isoform C [Drosophila melanogaster]	RpL17	CG3203	1	2	2	1	0	2	5.38	0.00062641	X	X	X	X	X	X	X	X	X	X	X	X	X	X
101	2	0.00049	1	0	0	0	0	0.000124	1	0	0	0	0	0	0	1.79769e+308	0	0	1.79769e+308	0	0	1	gi|78707300|ref|NP_001027579.1|	gi|78707300|ref|NP_001027579.1|	kayak, isoform A [Drosophila melanogaster]	kay	CG33956	2	5	4	1	1	5	8.91	0.00048954	X	X	X	X	X	X	X	X	3	8	0	0	8	0
102	2	0.000484	1	0.001505	1	0	0	0	0	0	0	0	0	0	0	1.79769e+308	1.79769e+308	0	0	0	0	1	gi|386763727|ref|NP_001245503.1|	gi|386763727|ref|NP_001245503.1|	will die slowly, isoform B [Drosophila melanogaster]	wds	CG17437	1	3	3	1	0	3	4.43	0.00048412	X	X	X	X	X	X	X	X	6	16	16	6	0	16
117	2	0.000299	1	0	0	0.001366	1	0	0	0	0	0	0	0	0	1.79769e+308	0	1.79769e+308	0	0	0	1	gi|21355783|ref|NP_649874.1|	gi|21355783|ref|NP_649874.1|	CG9740 [Drosophila melanogaster]	Ibf2	CG9740	1	1	1	1	0	1	12.82	0.00029875	X	X	X	X	X	X	X	X	X	X	X	X	X	X
133	2	0.000231	1	0.000127	1	0	0	0	0	0	0	0	0	0	0	1.79769e+308	1.79769e+308	0	0	0	0	2	gi|24582677|ref|NP_524663.2|;gi|442626696|ref|NP_001260223.1|	gi|24582677|ref|NP_524663.2|	mediator complex subunit 20, isoform A [Drosophila melanogaster]	MED20	CG18780	1	1	1	1	0	1	6.35	0.00023117	1	1	1	1	0	1	6.35	0.00012668	X	X	X	X	X	X
148	2	0.000166	1	0	0	0.000303	1	0	0	0	0	0	0	0	0	1.79769e+308	0	1.79769e+308	0	0	0	1	gi|24659981|ref|NP_729240.1|	gi|24659981|ref|NP_729240.1|	lark, isoform E [Drosophila melanogaster]	lark	CG8597	1	1	1	1	0	1	4.26	0.0001655	X	X	X	X	X	X	X	X	X	X	X	X	X	X
150	2	0.000162	1	0.000283	1	0	0	0	0	0	0	0	0	0	0	1.79769e+308	1.79769e+308	0	0	0	0	2	gi|24646242|ref|NP_650178.1|;gi|45551883|ref|NP_731688.2|	gi|24646242|ref|NP_650178.1|	MBD-R2, isoform A [Drosophila melanogaster]			3	3	3	3	0	3	7.22	0.00016167	X	X	X	X	X	X	X	X	5	9	9	5	0	9
153	2	0.000155	1	0	0	0	0	9.8e-05	1	0	0	0	0	0	0	1.79769e+308	0	0	1.79769e+308	0	0	1	gi|45550827|ref|NP_651312.2|	gi|45550827|ref|NP_651312.2|	CG11120 [Drosophila melanogaster]	Mink	CG11120	1	2	2	1	0	2	4.11	0.00015452	X	X	X	X	X	X	X	X	X	X	X	X	X	X
155	2	0.000153	1	0.000179	1	0	0	0	0	0	0	0	0	0	0	1.79769e+308	1.79769e+308	0	0	0	0	1	gi|21355757|ref|NP_649859.1|	gi|21355757|ref|NP_649859.1|	CG11982 [Drosophila melanogaster]	CG11982	CG11982	1	1	1	1	0	1	5.26	0.0001533	X	X	X	X	X	X	X	X	1	2	2	1	0	2
156	2	0.00015	1	0	0	0.000175	1	0	0	0	0	0	0	0	0	1.79769e+308	0	1.79769e+308	0	0	0	1	gi|20130239|ref|NP_611665.1|	gi|20130239|ref|NP_611665.1|	Rtf1 [Drosophila melanogaster]	Rtf1	CG10955	1	2	2	1	0	2	2.19	0.00015034	X	X	X	X	X	X	X	X	X	X	X	X	X	X
173	2	0.000107	1	0.000559	1	0	0	0	0	0	0	0	0	0	0	1.79769e+308	1.79769e+308	0	0	0	0	1	gi|20129061|ref|NP_608344.1|	gi|20129061|ref|NP_608344.1|	ubiquilin [Drosophila melanogaster]	Ubqn	CG14224	1	1	1	1	0	1	4.2	0.0001065	X	X	X	X	X	X	X	X	4	9	9	4	0	9
174	2	0.000107	1	0	0	9.8e-05	1	0	0	0	0	0	0	0	0	1.79769e+308	0	1.79769e+308	0	0	0	1	gi|386766864|ref|NP_001247401.1|	gi|386766864|ref|NP_001247401.1|	modulo, isoform C [Drosophila melanogaster]	mod	CG2050	1	1	1	1	0	1	4.24	0.00010748	X	X	X	X	X	X	X	X	X	X	X	X	X	X
175	2	0.000107	1	0	0	9.8e-05	1	0	0	0	0	0	0	0	0	1.79769e+308	0	1.79769e+308	0	0	0	1	gi|17737655|ref|NP_524167.1|	gi|17737655|ref|NP_524167.1|	karyopherin alpha1 [Drosophila melanogaster]	Kap-alpha1	CG8548	1	1	1	1	0	1	4.42	0.00010728	X	X	X	X	X	X	X	X	X	X	X	X	X	X
176	2	0.000105	1	0.000122	1	0	0	0	0	0	0	0	0	0	0	1.79769e+308	1.79769e+308	0	0	0	0	1	gi|18858007|ref|NP_572403.1|	gi|18858007|ref|NP_572403.1|	CG12155 [Drosophila melanogaster]	CG12155	CG12155	1	1	1	1	0	1	2.88	0.00010497	X	X	X	X	X	X	X	X	1	2	2	1	0	2
183	2	9.4e-05	1	5.5e-05	1	0	0	0	0	0	0	0	0	0	0	1.79769e+308	1.79769e+308	0	0	0	0	1	gi|442617120|ref|NP_001259756.1|	gi|442617120|ref|NP_001259756.1|	CG15445, isoform H [Drosophila melanogaster]	CG15445	CG15445	1	1	1	1	0	1	5.5	9.426e-05	X	X	X	X	X	X	X	X	1	1	1	1	0	1
187	2	9.2e-05	1	2.7e-05	1	0	0	0	0	0	0	0	0	0	0	1.79769e+308	1.79769e+308	0	0	0	0	1	gi|21356019|ref|NP_649455.1|	gi|21356019|ref|NP_649455.1|	CG9776, isoform A [Drosophila melanogaster]	CG9776	CG9776	1	2	2	1	0	2	1.51	9.247e-05	X	X	X	X	X	X	X	X	1	1	1	1	0	1
189	2	8.9e-05	1	0	0	0	0	0	0	0	0	0.000419	1	0	0	1.79769e+308	0	0	0	0	1.79769e+308	1	gi|21355677|ref|NP_651291.1|	gi|21355677|ref|NP_651291.1|	CG5808 [Drosophila melanogaster]	CG5808	CG5808	1	1	1	1	0	1	3.22	8.921e-05	X	X	X	X	X	X	X	X	X	X	X	X	X	X
190	2	8.8e-05	1	5.1e-05	1	0	0	0	0	0	0	0	0	0	0	1.79769e+308	1.79769e+308	0	0	0	0	1	gi|17136526|ref|NP_476754.1|	gi|17136526|ref|NP_476754.1|	suppressor of sable [Drosophila melanogaster]	su(sable)	CG6222	1	2	2	1	0	2	2.79	8.793e-05	X	X	X	X	X	X	X	X	1	2	2	1	0	2
195	2	7.9e-05	1	4.6e-05	1	0	0	0	0	0	0	0	0	0	0	1.79769e+308	1.79769e+308	0	0	0	0	1	gi|24762433|ref|NP_611847.2|	gi|24762433|ref|NP_611847.2|	lost PHDs of trr [Drosophila melanogaster]	Lpt	CG5591	1	2	2	1	0	2	2.43	7.862e-05	X	X	X	X	X	X	X	X	2	2	2	2	0	2
198	2	7.6e-05	1	0	0	0	0	9.6e-05	1	0	0	0	0	0	0	1.79769e+308	0	0	1.79769e+308	0	0	2	gi|386771834|ref|NP_001015241.3|;gi|386771836|ref|NP_001104480.2|	gi|386771834|ref|NP_001015241.3|	suppressor of forked, isoform F [Drosophila melanogaster]	su(f)	CG17170	1	1	1	1	0	1	2.35	7.615e-05	X	X	X	X	X	X	X	X	X	X	X	X	X	X
202	2	6.5e-05	1	0	0	0	0	8.2e-05	1	0	0	0	0	0	0	1.79769e+308	0	0	1.79769e+308	0	0	1	gi|19921526|ref|NP_609946.1|	gi|19921526|ref|NP_609946.1|	lethal (2) 37Cb [Drosophila melanogaster]	l(2)37Cb	CG10689	1	1	1	1	0	1	2.46	6.516e-05	X	X	X	X	X	X	X	X	X	X	X	X	X	X
205	2	6.1e-05	1	0.000178	1	0	0	0	0	0	0	0	0	0	0	1.79769e+308	1.79769e+308	0	0	0	0	2	gi|24667666|ref|NP_730563.1|;gi|442633754|ref|NP_001262122.1|	gi|24667666|ref|NP_730563.1|	pitslre, isoform C [Drosophila melanogaster]	Pitslre	CG4268	1	1	1	1	0	1	1.89	6.119e-05	X	X	X	X	X	X	X	X	2	5	5	2	0	5
207	2	5.7e-05	1	0.000266	1	0	0	0	0	0	0	0	0	0	0	1.79769e+308	1.79769e+308	0	0	0	0	1	gi|24580965|ref|NP_608633.1|	gi|24580965|ref|NP_608633.1|	CG15356 [Drosophila melanogaster]	CG15356	CG15356	1	1	1	1	0	1	3.03	5.695e-05	X	X	X	X	X	X	X	X	5	8	8	5	0	8
219	2	4.5e-05	1	0	0	0	0	5.7e-05	1	0	0	0	0	0	0	1.79769e+308	0	0	1.79769e+308	0	0	1	gi|24646862|ref|NP_731922.1|	gi|24646862|ref|NP_731922.1|	CG7987, isoform B [Drosophila melanogaster]	CG7987	CG7987	1	1	1	1	0	1	1.33	4.541e-05	X	X	X	X	X	X	X	X	X	X	X	X	X	X
223	2	4.1e-05	1	2.4e-05	1	0	0	0	0	0	0	0	0	0	0	1.79769e+308	1.79769e+308	0	0	0	0	1	gi|24638625|ref|NP_651923.2|	gi|24638625|ref|NP_651923.2|	bip2 [Drosophila melanogaster]	bip2	CG2009	1	1	1	1	0	1	1.71	4.143e-05	X	X	X	X	X	X	X	X	1	1	1	1	0	1
226	2	3.9e-05	1	6.9e-05	1	0	0	0	0	0	0	0	0	0	0	1.79769e+308	1.79769e+308	0	0	0	0	3	gi|21358351|ref|NP_649341.1|;gi|320546149|ref|NP_001189153.1|;gi|442634023|ref|NP_001262183.1|	gi|21358351|ref|NP_649341.1|	mediator complex subunit 1, isoform A [Drosophila melanogaster]	MED1	CG7162	1	1	1	1	0	1	1.29	3.95e-05	X	X	X	X	X	X	X	X	3	3	3	3	0	3
227	2	3.9e-05	1	1.1e-05	1	0	0	0	0	0	0	0	0	0	0	1.79769e+308	1.79769e+308	0	0	0	0	4	gi|161076538|ref|NP_523701.3|;gi|161076540|ref|NP_001097270.1|;gi|442623363|ref|NP_001260898.1|;gi|442623365|ref|NP_001260899.1|	gi|161076538|ref|NP_523701.3|	toutatis, isoform A [Drosophila melanogaster]	tou	CG10897	2	2	2	2	0	2	1.9	3.885e-05	X	X	X	X	X	X	X	X	1	1	1	1	0	1
228	2	3.8e-05	1	2.9e-05	1	0	0	0	0	0	0	0	0	0	0	1.79769e+308	1.79769e+308	0	0	0	0	8	gi|221330856|ref|NP_729034.2|;gi|24658015|ref|NP_523929.2|;gi|442630292|ref|NP_001261427.1|;gi|442630294|ref|NP_001261428.1|;gi|442630296|ref|NP_001261429.1|;gi|442630298|ref|NP_001261430.1|;gi|442630300|ref|NP_001261431.1|;gi|442630302|ref|NP_001261432.1|	gi|221330856|ref|NP_729034.2|	dynein heavy chain 64C, isoform C [Drosophila melanogaster]	Dhc64C	CG7507	2	3	3	2	0	3	0.88	3.768e-05	X	X	X	X	X	X	X	X	2	4	4	2	0	4
234	2	2.2e-05	1	0.00014	1	0	0	0	0	0	0	0	0	0	0	1.79769e+308	1.79769e+308	0	0	0	0	4	gi|17986031|ref|NP_523441.1|;gi|221330583|ref|NP_001137761.1|;gi|386768875|ref|NP_001245818.1|;gi|386768877|ref|NP_001245819.1|	gi|17986031|ref|NP_523441.1|	kismet, isoform A [Drosophila melanogaster]	kis	CG3696	2	2	2	2	0	2	1.52	2.189e-05	X	X	X	X	X	X	X	X	11	22	22	11	0	22
257	2	0	0	0.002571	1	0	0	0	0	0	0	0.00046	1	0	0	0	1.79769e+308	0	0	0	1.79769e+308	1	gi|442633253|ref|NP_001262025.1|	gi|442633253|ref|NP_001262025.1|	ribosomal protein L26, isoform B [Drosophila melanogaster]	RpL26	CG6846	X	X	X	X	X	X	X	X	4	12	12	4	0	12	28.19	0.00257097	X	X	X	X	X	X
263	2	0	0	0.0021	1	0	0	0.001451	1	0	0	0	0	0	0	0	1.79769e+308	0	1.79769e+308	0	0	1	gi|221372123|ref|NP_001138209.1|	gi|221372123|ref|NP_001138209.1|	small ribonucleoprotein particle protein SmG, isoform B [Drosophila melanogaster]	SNRPG	CG9742	X	X	X	X	X	X	X	X	3	5	5	3	0	5	28.95	0.00210019	X	X	X	X	X	X
272	2	0	0	0.001401	1	0.001218	1	0	0	0	0	0	0	0	0	0	1.79769e+308	1.79769e+308	0	0	0	1	gi|116007118|ref|NP_001036254.1|	gi|116007118|ref|NP_001036254.1|	CG13366, isoform B [Drosophila melanogaster]	CG13366	CG13366	X	X	X	X	X	X	X	X	12	48	48	12	0	48	14.72	0.00140064	X	X	X	X	X	X
275	2	0	0	0.00122	1	0	0	0.000839	1	0	0	0	0	0	0	0	1.79769e+308	0	1.79769e+308	0	0	1	gi|21356927|ref|NP_649539.1|	gi|21356927|ref|NP_649539.1|	ribosomal protein L35A [Drosophila melanogaster]	RpL35A	CG2099	X	X	X	X	X	X	X	X	2	6	6	2	0	6	11.46	0.00121998	X	X	X	X	X	X
276	2	0	0	0.001216	1	0.000794	1	0	0	0	0	0	0	0	0	0	1.79769e+308	1.79769e+308	0	0	0	1	gi|386765887|ref|NP_001247135.1|	gi|386765887|ref|NP_001247135.1|	belphegor, isoform B [Drosophila melanogaster]	bor	CG6815	X	X	X	X	X	X	X	X	11	23	23	11	0	23	25.5	0.00121561	X	X	X	X	X	X
281	2	0	0	0.001078	1	0.000423	1	0	0	0	0	0	0	0	0	0	1.79769e+308	1.79769e+308	0	0	0	1	gi|386769180|ref|NP_001245906.1|	gi|386769180|ref|NP_001245906.1|	chickadee, isoform F [Drosophila melanogaster]	chic	CG9553	X	X	X	X	X	X	X	X	X	X	X	X	X	X	X	X	1	4	4	1	0	4
282	2	0	0	0.00107	1	0.000839	1	0	0	0	0	0	0	0	0	0	1.79769e+308	1.79769e+308	0	0	0	1	gi|386768237|ref|NP_001246403.1|	gi|386768237|ref|NP_001246403.1|	lola like, isoform G [Drosophila melanogaster]	lolal	CG5738	X	X	X	X	X	X	X	X	X	X	X	X	X	X	X	X	1	4	4	1	0	4
291	2	0	0	0.000881	2	0	0	0	0	0	0	0	0	0	0	0	1.79769e+308	0	0	0	0	1	gi|386771825|ref|NP_001245398.1|	gi|386771825|ref|NP_001245398.1|	ribosomal protein L15, isoform I [Drosophila melanogaster]	RpL15	CG17420	X	X	X	X	X	X	X	X	3	7	7	3	0	7	14.71	0.00109539	1	4	4	1	0	4
292	2	0	0	0.000857	1	0	0	0.000442	1	0	0	0	0	0	0	0	1.79769e+308	0	1.79769e+308	0	0	1	gi|442625888|ref|NP_001188689.2|	gi|442625888|ref|NP_001188689.2|	ribosomal protein L27A, isoform C [Drosophila melanogaster]	RpL27A	CG15442	X	X	X	X	X	X	X	X	2	4	4	2	0	4	11.41	0.00085699	X	X	X	X	X	X
311	2	0	0	0.000694	1	0.001158	1	0	0	0	0	0	0	0	0	0	1.79769e+308	1.79769e+308	0	0	0	1	gi|442625213|ref|NP_524748.2|	gi|442625213|ref|NP_524748.2|	rieske iron-sulfur protein, isoform E [Drosophila melanogaster]	RFeSP	CG7361	X	X	X	X	X	X	X	X	2	5	5	2	0	5	8.7	0.00069398	X	X	X	X	X	X
316	2	0	0	0.000636	1	0	0	0.000138	1	0	0	0	0	0	0	0	1.79769e+308	0	1.79769e+308	0	0	1	gi|19922592|ref|NP_611407.1|	gi|19922592|ref|NP_611407.1|	Myb-interacting protein 40 [Drosophila melanogaster]	mip40	CG15119	X	X	X	X	X	X	X	X	X	X	X	X	X	X	X	X	3	5	5	3	0	5
321	2	0	0	0.000626	2	0	0	0	0	0	0	0	0	0	0	0	1.79769e+308	0	0	0	0	2	gi|221460569|ref|NP_001138127.1|;gi|24651273|ref|NP_733339.1|	gi|221460569|ref|NP_001138127.1|	ribosomal protein L32, isoform D [Drosophila melanogaster]	RpL32	CG7939	X	X	X	X	X	X	X	X	1	1	1	1	0	1	11.19	0.00023823	2	4	4	2	0	4
330	2	0	0	0.000564	2	0	0	0	0	0	0	0	0	0	0	0	1.79769e+308	0	0	0	0	1	gi|24638921|ref|NP_726688.1|	gi|24638921|ref|NP_726688.1|	ribosomal protein L36, isoform D [Drosophila melanogaster]	RpL36	CG7622	X	X	X	X	X	X	X	X	2	3	3	2	0	3	18.26	0.00083277	1	1	1	1	0	1
333	2	0	0	0.000538	1	0.00015	1	0	0	0	0	0	0	0	0	0	1.79769e+308	1.79769e+308	0	0	0	8	gi|386770391|ref|NP_001246572.1|;gi|386770393|ref|NP_001246573.1|;gi|386770395|ref|NP_001246574.1|;gi|386770397|ref|NP_001246575.1|;gi|386770399|ref|NP_001246576.1|;gi|386770401|ref|NP_001246577.1|;gi|386770403|ref|NP_001246578.1|;gi|386770405|ref|NP_536777.2|	gi|386770391|ref|NP_001246572.1|	spinophilin, isoform D [Drosophila melanogaster]	Spn	CG16757	X	X	X	X	X	X	X	X	12	36	36	12	0	36	8.61	0.00053778	X	X	X	X	X	X
336	2	0	0	0.000533	1	0	0	0	0	0	0	0.000114	1	0	0	0	1.79769e+308	0	0	0	1.79769e+308	1	gi|24650417|ref|NP_733171.1|	gi|24650417|ref|NP_733171.1|	ballchen, isoform B [Drosophila melanogaster]	ball	CG6386	X	X	X	X	X	X	X	X	4	10	10	4	0	10	9.35	0.00053294	X	X	X	X	X	X
338	2	0	0	0.000504	1	0	0	0	0	0	0	0.000203	1	0	0	0	1.79769e+308	0	0	0	1.79769e+308	1	gi|281360774|ref|NP_001162737.1|	gi|281360774|ref|NP_001162737.1|	casein kinase ialpha, isoform D [Drosophila melanogaster]	CkIalpha	CG2028	X	X	X	X	X	X	X	X	X	X	X	X	X	X	X	X	1	5	5	1	0	5
339	2	0	0	0.000482	1	0	0	0.000261	1	0	0	0	0	0	0	0	1.79769e+308	0	1.79769e+308	0	0	1	gi|442627400|ref|NP_001260365.1|	gi|442627400|ref|NP_001260365.1|	porin, isoform E [Drosophila melanogaster]	porin	CG6647	X	X	X	X	X	X	X	X	X	X	X	X	X	X	X	X	3	4	4	3	0	4
343	2	0	0	0.00047	1	0	0	0.000102	1	0	0	0	0	0	0	0	1.79769e+308	0	1.79769e+308	0	0	1	gi|78707302|ref|NP_001027580.1|	gi|78707302|ref|NP_001027580.1|	kayak, isoform D [Drosophila melanogaster]	kay	CG33956	1	1	0	0	1	0	2.35	X	X	X	X	X	X	X	X	X	4	10	2	1	8	10
344	2	0	0	0.000468	1	0	0	7.8e-05	1	0	0	0	0	0	0	0	1.79769e+308	0	1.79769e+308	0	0	1	gi|24641266|ref|NP_572711.2|	gi|24641266|ref|NP_572711.2|	CG1737 [Drosophila melanogaster]	CG1737	CG1737	X	X	X	X	X	X	X	X	X	X	X	X	X	X	X	X	6	13	13	6	0	13
353	2	0	0	0.000425	2	0	0	0	0	0	0	0	0	0	0	0	1.79769e+308	0	0	0	0	1	gi|24583602|ref|NP_723644.1|	gi|24583602|ref|NP_723644.1|	ribosomal protein L9, isoform B [Drosophila melanogaster]	RpL9	CG6141	X	X	X	X	X	X	X	X	2	4	4	2	0	4	13.68	0.00067206	1	1	1	1	0	1
363	2	0	0	0.00038	1	0	0	0.000785	1	0	0	0	0	0	0	0	1.79769e+308	0	1.79769e+308	0	0	1	gi|386766493|ref|NP_001247301.1|	gi|386766493|ref|NP_001247301.1|	ribosomal protein S27, isoform B [Drosophila melanogaster]	RpS27	CG10423	X	X	X	X	X	X	X	X	1	1	1	1	0	1	9.52	0.00038003	X	X	X	X	X	X
369	2	0	0	0.000367	1	0	0	9.9e-05	1	0	0	0	0	0	0	0	1.79769e+308	0	1.79769e+308	0	0	1	gi|386768538|ref|NP_001246486.1|	gi|386768538|ref|NP_001246486.1|	nucleosome assembly protein 1, isoform C [Drosophila melanogaster]	Nap1	CG5330	X	X	X	X	X	X	X	X	X	X	X	X	X	X	X	X	2	4	4	2	0	4
375	2	0	0	0.000347	1	0	0	0	0	0	0	0.000595	1	0	0	0	1.79769e+308	0	0	0	1.79769e+308	1	gi|17136906|ref|NP_476979.1|	gi|17136906|ref|NP_476979.1|	peter pan [Drosophila melanogaster]	ppan	CG5786	X	X	X	X	X	X	X	X	3	5	5	3	0	5	10.87	0.00034699	X	X	X	X	X	X
378	2	0	0	0.00032	2	0	0	0	0	0	0	0	0	0	0	0	1.79769e+308	0	0	0	0	1	gi|20129465|ref|NP_609548.1|	gi|20129465|ref|NP_609548.1|	Ced-12 [Drosophila melanogaster]	Ced-12	CG5336	X	X	X	X	X	X	X	X	5	6	6	5	0	6	9.25	0.00026455	3	8	8	3	0	8
381	2	0	0	0.000309	1	0	0	0.000921	1	0	0	0	0	0	0	0	1.79769e+308	0	1.79769e+308	0	0	1	gi|17530879|ref|NP_511103.1|	gi|17530879|ref|NP_511103.1|	yolk protein 1 [Drosophila melanogaster]	Yp1	CG2985	X	X	X	X	X	X	X	X	X	X	X	X	X	X	X	X	1	4	4	1	0	4
382	2	0	0	0.000308	2	0	0	0	0	0	0	0	0	0	0	0	1.79769e+308	0	0	0	0	1	gi|17647803|ref|NP_523397.1|	gi|17647803|ref|NP_523397.1|	TBP-associated factor 8 [Drosophila melanogaster]	Taf8	CG7128	X	X	X	X	X	X	X	X	1	1	1	1	0	1	3.05	9.733e-05	1	5	5	1	0	5
383	2	0	0	0.000301	1	0	0	0.001301	1	0	0	0	0	0	0	0	1.79769e+308	0	1.79769e+308	0	0	1	gi|442631639|ref|NP_001261698.1|	gi|442631639|ref|NP_001261698.1|	CG6272, isoform B [Drosophila melanogaster]	CG6272	CG6272	X	X	X	X	X	X	X	X	X	X	X	X	X	X	X	X	1	1	1	1	0	1
386	2	0	0	0.000291	1	0	0	0.000105	1	0	0	0	0	0	0	0	1.79769e+308	0	1.79769e+308	0	0	1	gi|24644436|ref|NP_649594.1|	gi|24644436|ref|NP_649594.1|	Hpr1 [Drosophila melanogaster]	Hpr1	CG2031	X	X	X	X	X	X	X	X	X	X	X	X	X	X	X	X	3	6	6	3	0	6
390	2	0	0	0.000273	2	0	0	0	0	0	0	0	0	0	0	0	1.79769e+308	0	0	0	0	1	gi|442617396|ref|NP_001262257.1|	gi|442617396|ref|NP_001262257.1|	CG9775, isoform E [Drosophila melanogaster]	CG9775	CG9775	X	X	X	X	X	X	X	X	2	4	4	2	0	4	6.65	0.00030331	2	3	3	2	0	3
394	2	0	0	0.000261	1	0	0	0.000189	1	0	0	0	0	0	0	0	1.79769e+308	0	1.79769e+308	0	0	1	gi|17737701|ref|NP_524199.1|	gi|17737701|ref|NP_524199.1|	polycomb [Drosophila melanogaster]	Pc	CG32443	X	X	X	X	X	X	X	X	X	X	X	X	X	X	X	X	2	3	3	2	0	3
395	2	0	0	0.000261	2	0	0	0	0	0	0	0	0	0	0	0	1.79769e+308	0	0	0	0	1	gi|19921028|ref|NP_609331.1|	gi|19921028|ref|NP_609331.1|	CG4709 [Drosophila melanogaster]	CG4709	CG4709	X	X	X	X	X	X	X	X	1	2	2	1	0	2	2.92	0.00012446	2	6	6	2	0	6
396	2	0	0	0.000254	1	0	0	2.5e-05	1	0	0	0	0	0	0	0	1.79769e+308	0	1.79769e+308	0	0	1	gi|21356901|ref|NP_651922.1|	gi|21356901|ref|NP_651922.1|	legless [Drosophila melanogaster]	lgs	CG2041	X	X	X	X	X	X	X	X	X	X	X	X	X	X	X	X	6	11	11	6	0	11
397	2	0	0	0.000246	2	0	0	0	0	0	0	0	0	0	0	0	1.79769e+308	0	0	0	0	1	gi|221330252|ref|NP_001097304.2|	gi|221330252|ref|NP_001097304.2|	combgap, isoform J [Drosophila melanogaster]	cg	CG8367	X	X	X	X	X	X	X	X	1	1	1	1	0	1	2.06	3.869e-05	3	11	11	3	0	11
400	2	0	0	0.000236	1	0	0	0.000255	1	0	0	0	0	0	0	0	1.79769e+308	0	1.79769e+308	0	0	2	gi|221330708|ref|NP_728489.2|;gi|24654586|ref|NP_612011.1|	gi|221330708|ref|NP_728489.2|	thoc7, isoform A [Drosophila melanogaster]	thoc7	CG17143	X	X	X	X	X	X	X	X	X	X	X	X	X	X	X	X	1	2	2	1	0	2
403	2	0	0	0.00023	1	0	0	0.000416	1	0	0	0	0	0	0	0	1.79769e+308	0	1.79769e+308	0	0	1	gi|161077703|ref|NP_511102.3|	gi|161077703|ref|NP_511102.3|	yolk protein 2 [Drosophila melanogaster]	Yp2	CG2979	X	X	X	X	X	X	X	X	X	X	X	X	X	X	X	X	1	3	3	1	0	3
408	2	0	0	0.000221	1	0.000114	1	0	0	0	0	0	0	0	0	0	1.79769e+308	1.79769e+308	0	0	0	1	gi|442622363|ref|NP_001260714.1|	gi|442622363|ref|NP_001260714.1|	gp210, isoform B [Drosophila melanogaster]	Gp210	CG7897	X	X	X	X	X	X	X	X	7	13	13	7	0	13	4.8	0.00022121	X	X	X	X	X	X
410	2	0	0	0.000221	2	0	0	0	0	0	0	0	0	0	0	0	1.79769e+308	0	0	0	0	1	gi|17530803|ref|NP_511051.1|	gi|17530803|ref|NP_511051.1|	males absent on the first [Drosophila melanogaster]	mof	CG3025	X	X	X	X	X	X	X	X	2	4	4	2	0	4	3.51	0.0001544	3	7	7	3	0	7
415	2	0	0	0.000209	1	0	0	4.5e-05	1	0	0	0	0	0	0	0	1.79769e+308	0	1.79769e+308	0	0	1	gi|116008090|ref|NP_001036753.1|	gi|116008090|ref|NP_001036753.1|	CG13624, isoform F [Drosophila melanogaster]	REPTOR	CG13624	X	X	X	X	X	X	X	X	X	X	X	X	X	X	X	X	3	5	5	3	0	5
421	2	0	0	0.000206	2	0	0	0	0	0	0	0	0	0	0	0	1.79769e+308	0	0	0	0	1	gi|281366755|ref|NP_001163851.1|	gi|281366755|ref|NP_001163851.1|	Set1, isoform I [Drosophila melanogaster]	Set1	CG40351	X	X	X	X	X	X	X	X	1	1	1	1	0	1	0.79	1.945e-05	7	19	19	7	0	19
424	2	0	0	0.000202	2	0	0	0	0	0	0	0	0	0	0	0	1.79769e+308	0	0	0	0	1	gi|386769747|ref|NP_001246058.1|	gi|386769747|ref|NP_001246058.1|	small glutamine-rich tetratricopeptide containing protein, isoform B [Drosophila melanogaster]	Sgt	CG5094	X	X	X	X	X	X	X	X	1	1	1	1	0	1	3.63	9.644e-05	2	3	3	2	0	3
425	2	0	0	0.000202	2	0	0	0	0	0	0	0	0	0	0	0	1.79769e+308	0	0	0	0	1	gi|24649535|ref|NP_651211.2|	gi|24649535|ref|NP_651211.2|	SMC1 [Drosophila melanogaster]	SMC1	CG6057	X	X	X	X	X	X	X	X	3	4	4	3	0	4	3.55	0.00010314	7	11	11	7	0	11
426	2	0	0	0.000202	2	0	0	0	0	0	0	0	0	0	0	0	1.79769e+308	0	0	0	0	1	gi|281361961|ref|NP_001163636.1|	gi|281361961|ref|NP_001163636.1|	Brf, isoform B [Drosophila melanogaster]	Brf	CG31256	X	X	X	X	X	X	X	X	1	2	2	1	0	2	1.51	9.644e-05	2	6	6	2	0	6
431	2	0	0	0.000197	2	0	0	0	0	0	0	0	0	0	0	0	1.79769e+308	0	0	0	0	1	gi|19923044|ref|NP_612101.1|	gi|19923044|ref|NP_612101.1|	mitotic spindle density 5 [Drosophila melanogaster]	msd5	CG2213	X	X	X	X	X	X	X	X	1	1	1	1	0	1	7.91	0.00012618	1	2	2	1	0	2
434	2	0	0	0.000192	1	0	0	1.4e-05	1	0	0	0	0	0	0	0	1.79769e+308	0	1.79769e+308	0	0	7	gi|24654638|ref|NP_728505.1|;gi|281360563|ref|NP_001163305.1|;gi|442629128|ref|NP_001261187.1|;gi|442629130|ref|NP_001261188.1|;gi|442629132|ref|NP_001261189.1|;gi|442629134|ref|NP_001261190.1|;gi|45552841|ref|NP_995946.1|	gi|24654638|ref|NP_728505.1|	enhancer of bithorax, isoform B [Drosophila melanogaster]	E(bx)	CG32346	X	X	X	X	X	X	X	X	X	X	X	X	X	X	X	X	8	15	15	8	0	15
437	2	0	0	0.000189	1	0	0	0.000341	1	0	0	0	0	0	0	0	1.79769e+308	0	1.79769e+308	0	0	1	gi|24586542|ref|NP_724659.1|	gi|24586542|ref|NP_724659.1|	peanut, isoform B [Drosophila melanogaster]	pnut	CG8705	X	X	X	X	X	X	X	X	X	X	X	X	X	X	X	X	1	3	3	1	0	3
440	2	0	0	0.000187	1	0	0	0.000404	1	0	0	0	0	0	0	0	1.79769e+308	0	1.79769e+308	0	0	1	gi|19921848|ref|NP_610418.1|	gi|19921848|ref|NP_610418.1|	CG8258 [Drosophila melanogaster]	CG8258	CG8258	X	X	X	X	X	X	X	X	X	X	X	X	X	X	X	X	3	3	3	3	0	3
446	2	0	0	0.000175	1	0.000584	1	0	0	0	0	0	0	0	0	0	1.79769e+308	1.79769e+308	0	0	0	2	gi|442622545|ref|NP_724503.2|;gi|442622547|ref|NP_001260740.1|	gi|442622545|ref|NP_724503.2|	klaroid, isoform E [Drosophila melanogaster]	koi	CG44154	X	X	X	X	X	X	X	X	1	2	2	1	0	2	4.38	0.00017492	X	X	X	X	X	X
452	2	0	0	0.000169	1	0	0	0.000182	1	0	0	0	0	0	0	0	1.79769e+308	0	1.79769e+308	0	0	1	gi|442626267|ref|NP_001260117.1|	gi|442626267|ref|NP_001260117.1|	eukaryotic initiation factor 4a, isoform F [Drosophila melanogaster]	eIF-4a	CG9075	X	X	X	X	X	X	X	X	X	X	X	X	X	X	X	X	2	2	2	2	0	2
454	2	0	0	0.000166	1	0.000276	1	0	0	0	0	0	0	0	0	0	1.79769e+308	1.79769e+308	0	0	0	1	gi|17647193|ref|NP_523400.1|	gi|17647193|ref|NP_523400.1|	beta-coatomer protein [Drosophila melanogaster]	betaCOP	CG6223	X	X	X	X	X	X	X	X	4	5	5	4	0	5	7.05	0.00016558	X	X	X	X	X	X
460	2	0	0	0.000162	1	0	0	0	0	0	0	0.000589	1	0	0	0	1.79769e+308	0	0	0	1.79769e+308	1	gi|24641865|ref|NP_511148.2|	gi|24641865|ref|NP_511148.2|	yolk protein 3 [Drosophila melanogaster]	Yp3	CG11129	X	X	X	X	X	X	X	X	X	X	X	X	X	X	X	X	1	2	2	1	0	2
464	2	0	0	0.000155	1	0.000243	1	0	0	0	0	0	0	0	0	0	1.79769e+308	1.79769e+308	0	0	0	1	gi|24649446|ref|NP_524469.2|	gi|24649446|ref|NP_524469.2|	proteasome 26S subunit subunit 4 ATPase [Drosophila melanogaster]	Rpt2	CG5289	X	X	X	X	X	X	X	X	X	X	X	X	X	X	X	X	1	2	2	1	0	2
468	2	0	0	0.000152	1	0.000238	1	0	0	0	0	0	0	0	0	0	1.79769e+308	1.79769e+308	0	0	0	1	gi|24667933|ref|NP_525001.2|	gi|24667933|ref|NP_525001.2|	integrin linked kinase, isoform A [Drosophila melanogaster]	Ilk	CG10504	X	X	X	X	X	X	X	X	X	X	X	X	X	X	X	X	2	2	2	2	0	2
473	2	0	0	0.000143	1	0.000381	1	0	0	0	0	0	0	0	0	0	1.79769e+308	1.79769e+308	0	0	0	1	gi|24650741|ref|NP_651593.1|	gi|24650741|ref|NP_651593.1|	CG5003 [Drosophila melanogaster]	CG5003	CG5003	X	X	X	X	X	X	X	X	X	X	X	X	X	X	X	X	3	3	3	3	0	3
475	2	0	0	0.000143	2	0	0	0	0	0	0	0	0	0	0	0	1.79769e+308	0	0	0	0	1	gi|18543263|ref|NP_569973.1|	gi|18543263|ref|NP_569973.1|	CG4281 [Drosophila melanogaster]	CG4281	CG4281	X	X	X	X	X	X	X	X	2	2	2	2	0	2	4.17	9.173e-05	3	4	4	3	0	4
483	2	0	0	0.000135	1	0.000282	1	0	0	0	0	0	0	0	0	0	1.79769e+308	1.79769e+308	0	0	0	4	gi|24660075|ref|NP_523959.2|;gi|281365776|ref|NP_001163371.1|;gi|442630748|ref|NP_001261513.1|;gi|442630750|ref|NP_996009.2|	gi|24660075|ref|NP_523959.2|	smallminded, isoform A [Drosophila melanogaster]	smid	CG8571	X	X	X	X	X	X	X	X	3	4	4	3	0	4	4.24	0.00013527	X	X	X	X	X	X
484	2	0	0	0.000135	1	0.000225	1	0	0	0	0	0	0	0	0	0	1.79769e+308	1.79769e+308	0	0	0	1	gi|442627142|ref|NP_001260311.1|	gi|442627142|ref|NP_001260311.1|	DNA replication-related element factor, isoform B [Drosophila melanogaster]	Dref	CG5838	X	X	X	X	X	X	X	X	2	3	3	2	0	3	3.67	0.00013508	X	X	X	X	X	X
485	2	0	0	0.000135	2	0	0	0	0	0	0	0	0	0	0	0	1.79769e+308	0	0	0	0	1	gi|19923006|ref|NP_612047.1|	gi|19923006|ref|NP_612047.1|	Rev1 [Drosophila melanogaster]	Rev1	CG12189	X	X	X	X	X	X	X	X	1	1	1	1	0	1	1.51	3.208e-05	4	7	7	4	0	7
486	2	0	0	0.000134	2	0	0	0	0	0	0	0	0	0	0	0	1.79769e+308	0	0	0	0	1	gi|442628687|ref|NP_001260652.1|	gi|442628687|ref|NP_001260652.1|	replication protein A2, isoform B [Drosophila melanogaster]	RPA2	CG9273	X	X	X	X	X	X	X	X	1	1	1	1	0	1	4.07	0.00012977	1	1	1	1	0	1
487	2	0	0	0.000133	2	0	0	0	0	0	0	0	0	0	0	0	1.79769e+308	0	0	0	0	1	gi|21356645|ref|NP_648672.1|	gi|21356645|ref|NP_648672.1|	short spindle 2 [Drosophila melanogaster]	ssp2	CG9028	X	X	X	X	X	X	X	X	3	5	5	3	0	5	5.3	0.00016254	3	3	3	3	0	3
498	2	0	0	0.000126	2	0	0	0	0	0	0	0	0	0	0	0	1.79769e+308	0	0	0	0	8	gi|161077548|ref|NP_001096873.1|;gi|221329681|ref|NP_996343.5|;gi|221329685|ref|NP_001138153.1|;gi|281359801|ref|NP_001162655.1|;gi|442615092|ref|NP_001259220.1|;gi|442615094|ref|NP_001259221.1|;gi|442615096|ref|NP_001259222.1|;gi|62512112|ref|NP_570073.3|	gi|161077548|ref|NP_001096873.1|	Tousled-like kinase, isoform B [Drosophila melanogaster]	Tlk	CG34412	X	X	X	X	X	X	X	X	1	2	2	1	0	2	2.12	4.364e-05	4	9	9	4	0	9
499	2	0	0	0.000126	2	0	0	0	0	0	0	0	0	0	0	0	1.79769e+308	0	0	0	0	1	gi|19921908|ref|NP_610484.1|	gi|19921908|ref|NP_610484.1|	CG8801 [Drosophila melanogaster]	Non1	CG8801	X	X	X	X	X	X	X	X	1	3	3	1	0	3	1.99	0.00014688	1	2	2	1	0	2
507	2	0	0	0.000115	1	0.000193	1	0	0	0	0	0	0	0	0	0	1.79769e+308	1.79769e+308	0	0	0	1	gi|21355245|ref|NP_648990.1|	gi|21355245|ref|NP_648990.1|	U4-U6 small nuclear riboprotein factor 60K [Drosophila melanogaster]	U4-U6-60K	CG6322	X	X	X	X	X	X	X	X	2	2	2	2	0	2	6.51	0.00011545	X	X	X	X	X	X
508	2	0	0	0.000114	1	0.000457	1	0	0	0	0	0	0	0	0	0	1.79769e+308	1.79769e+308	0	0	0	1	gi|18857943|ref|NP_572402.1|	gi|18857943|ref|NP_572402.1|	NELF-B [Drosophila melanogaster]	NELF-B	CG32721	X	X	X	X	X	X	X	X	X	X	X	X	X	X	X	X	2	2	2	2	0	2
516	2	0	0	0.000102	1	0	0	0.000221	1	0	0	0	0	0	0	0	1.79769e+308	0	1.79769e+308	0	0	1	gi|19921076|ref|NP_609399.1|	gi|19921076|ref|NP_609399.1|	replication factor C subunit 3 [Drosophila melanogaster]	RfC3	CG5313	X	X	X	X	X	X	X	X	X	X	X	X	X	X	X	X	1	1	1	1	0	1
521	2	0	0	0.000101	2	0	0	0	0	0	0	0	0	0	0	0	1.79769e+308	0	0	0	0	1	gi|62471697|ref|NP_001014516.1|	gi|62471697|ref|NP_001014516.1|	14-3-3zeta, isoform I [Drosophila melanogaster]	14-3-3zeta	CG17870	X	X	X	X	X	X	X	X	1	1	0	0	1	0.5	5.65	6.436e-05	1	1	1	1	0	1
527	2	0	0	9.6e-05	2	0	0	0	0	0	0	0	0	0	0	0	1.79769e+308	0	0	0	0	1	gi|17864370|ref|NP_524760.1|	gi|17864370|ref|NP_524760.1|	prophenoloxidase 59 [Drosophila melanogaster]	PPO3	CG42640	X	X	X	X	X	X	X	X	1	2	2	1	0	2	2.2	9.348e-05	1	2	2	1	0	2
528	2	0	0	9.6e-05	2	0	0	0	0	0	0	0	0	0	0	0	1.79769e+308	0	0	0	0	1	gi|442617040|ref|NP_001259735.1|	gi|442617040|ref|NP_001259735.1|	CG12702, isoform B [Drosophila melanogaster]	CG12702	CG12702	X	X	X	X	X	X	X	X	1	1	1	1	0	1	1.61	3.669e-05	2	4	4	2	0	4
530	2	0	0	9.5e-05	1	0.000223	1	0	0	0	0	0	0	0	0	0	1.79769e+308	1.79769e+308	0	0	0	1	gi|17137612|ref|NP_477397.1|	gi|17137612|ref|NP_477397.1|	cdc16 [Drosophila melanogaster]	Cdc16	CG6759	X	X	X	X	X	X	X	X	X	X	X	X	X	X	X	X	1	2	2	1	0	2
536	2	0	0	9.3e-05	1	0	0	0.0001	1	0	0	0	0	0	0	0	1.79769e+308	0	1.79769e+308	0	0	3	gi|17136920|ref|NP_476995.1|;gi|17136922|ref|NP_476996.1|;gi|24650582|ref|NP_733208.1|	gi|17136920|ref|NP_476995.1|	transcription factor IIA L, isoform A [Drosophila melanogaster]	TfIIA-L	CG5930	X	X	X	X	X	X	X	X	X	X	X	X	X	X	X	X	1	1	1	1	0	1
540	2	0	0	8.9e-05	1	0	0	1.9e-05	1	0	0	0	0	0	0	0	1.79769e+308	0	1.79769e+308	0	0	2	gi|386763795|ref|NP_001245519.1|;gi|386763801|ref|NP_001162659.2|	gi|386763795|ref|NP_001245519.1|	twenty-four, isoform J [Drosophila melanogaster]	tyf	CG4857	X	X	X	X	X	X	X	X	X	X	X	X	X	X	X	X	3	5	5	3	0	5
543	2	0	0	8.7e-05	1	0	0	4.7e-05	1	0	0	0	0	0	0	0	1.79769e+308	0	1.79769e+308	0	0	2	gi|19921000|ref|NP_609299.1|;gi|24583077|ref|NP_723470.1|	gi|19921000|ref|NP_609299.1|	mitochondrial trifunctional protein alpha subunit, isoform A [Drosophila melanogaster]	Mtpalpha	CG4389	X	X	X	X	X	X	X	X	X	X	X	X	X	X	X	X	1	2	2	1	0	2
552	2	0	0	8.1e-05	1	0	0	1.6e-05	1	0	0	0	0	0	0	0	1.79769e+308	0	1.79769e+308	0	0	1	gi|24661681|ref|NP_648324.1|	gi|24661681|ref|NP_648324.1|	Jumonji, AT rich interactive domain 2 [Drosophila melanogaster]	Jarid2	CG3654	X	X	X	X	X	X	X	X	4	6	6	4	0	6	2.42	8.147e-05	X	X	X	X	X	X
555	2	0	0	8e-05	1	6.3e-05	1	0	0	0	0	0	0	0	0	0	1.79769e+308	1.79769e+308	0	0	0	3	gi|24644343|ref|NP_649566.2|;gi|24644345|ref|NP_730976.1|;gi|442617622|ref|NP_001262293.1|	gi|24644343|ref|NP_649566.2|	MTA1-like, isoform B [Drosophila melanogaster]	MTA1-like	CG2244	X	X	X	X	X	X	X	X	X	X	X	X	X	X	X	X	2	2	2	2	0	2
556	2	0	0	8e-05	1	0	0	3.5e-05	1	0	0	0	0	0	0	0	1.79769e+308	0	1.79769e+308	0	0	1	gi|24586371|ref|NP_524881.2|	gi|24586371|ref|NP_524881.2|	mutagen-sensitive 205 [Drosophila melanogaster]	mus205	CG1925	X	X	X	X	X	X	X	X	X	X	X	X	X	X	X	X	3	5	5	3	0	5
561	2	0	0	7.8e-05	1	6.5e-05	1	0	0	0	0	0	0	0	0	0	1.79769e+308	1.79769e+308	0	0	0	1	gi|18859957|ref|NP_573099.1|	gi|18859957|ref|NP_573099.1|	CG8939 [Drosophila melanogaster]	CG8939	CG8939	X	X	X	X	X	X	X	X	2	2	2	2	0	2	3.55	7.815e-05	X	X	X	X	X	X
563	2	0	0	7.7e-05	1	0	0	0.000166	1	0	0	0	0	0	0	0	1.79769e+308	0	1.79769e+308	0	0	1	gi|18859657|ref|NP_573258.1|	gi|18859657|ref|NP_573258.1|	vacuolar protein sorting 4 [Drosophila melanogaster]	Vps4	CG6842	X	X	X	X	X	X	X	X	X	X	X	X	X	X	X	X	1	1	1	1	0	1
566	2	0	0	7.6e-05	2	0	0	0	0	0	0	0	0	0	0	0	1.79769e+308	0	0	0	0	2	gi|386765467|ref|NP_001247019.1|;gi|442618435|ref|NP_001262457.1|	gi|386765467|ref|NP_001247019.1|	CG43143, isoform F [Drosophila melanogaster]	CG43143	CG43143	X	X	X	X	X	X	X	X	1	2	2	1	0	2	1.04	4.167e-05	3	5	5	3	0	5
569	2	0	0	7.6e-05	2	0	0	0	0	0	0	0	0	0	0	0	1.79769e+308	0	0	0	0	2	gi|17137166|ref|NP_477144.1|;gi|386766342|ref|NP_001247267.1|	gi|17137166|ref|NP_477144.1|	myoblast city, isoform A [Drosophila melanogaster]	mbc	CG10379	X	X	X	X	X	X	X	X	3	3	3	3	0	3	1.83	4.861e-05	4	6	6	4	0	6
570	2	0	0	7.5e-05	1	0.000374	1	0	0	0	0	0	0	0	0	0	1.79769e+308	1.79769e+308	0	0	0	3	gi|386764548|ref|NP_001245708.1|;gi|386764550|ref|NP_001245709.1|;gi|386764552|ref|NP_001245710.1|	gi|386764548|ref|NP_001245708.1|	U2 small nuclear riboprotein auxiliary factor 50, isoform B [Drosophila melanogaster]	U2af50	CG9998	X	X	X	X	X	X	X	X	1	1	1	1	0	1	3.98	7.476e-05	X	X	X	X	X	X
575	2	0	0	7e-05	2	0	0	0	0	0	0	0	0	0	0	0	1.79769e+308	0	0	0	0	4	gi|17136578|ref|NP_476780.1|;gi|442624993|ref|NP_001259829.1|;gi|442624995|ref|NP_001259830.1|;gi|442624997|ref|NP_001259831.1|	gi|17136578|ref|NP_476780.1|	u-shaped, isoform A [Drosophila melanogaster]	ush	CG2762	X	X	X	X	X	X	X	X	1	1	1	1	0	1	0.92	2.68e-05	2	4	4	2	0	4
583	2	0	0	6.5e-05	1	0.000108	1	0	0	0	0	0	0	0	0	0	1.79769e+308	1.79769e+308	0	0	0	1	gi|386764635|ref|NP_001245730.1|	gi|386764635|ref|NP_001245730.1|	RhoGAP16F, isoform C [Drosophila melanogaster]	RhoGAP16F	CG7122	X	X	X	X	X	X	X	X	1	1	1	1	0	1	3.25	6.475e-05	X	X	X	X	X	X
587	2	0	0	6.3e-05	1	0	0	0.000136	1	0	0	0	0	0	0	0	1.79769e+308	0	1.79769e+308	0	0	1	gi|17136408|ref|NP_476685.1|	gi|17136408|ref|NP_476685.1|	pannier, isoform A [Drosophila melanogaster]	pnr	CG3978	X	X	X	X	X	X	X	X	X	X	X	X	X	X	X	X	1	2	0	0	2	1
589	2	0	0	6.2e-05	1	0.000359	1	0	0	0	0	0	0	0	0	0	1.79769e+308	1.79769e+308	0	0	0	6	gi|24658617|ref|NP_729092.1|;gi|24658632|ref|NP_729094.1|;gi|24658645|ref|NP_729095.1|;gi|386770657|ref|NP_001246640.1|;gi|442630418|ref|NP_729093.2|;gi|442630420|ref|NP_647986.3|	gi|24658617|ref|NP_729092.1|	scrawny, isoform D [Drosophila melanogaster]	scny	CG5505	X	X	X	X	X	X	X	X	1	2	2	1	0	2	1.64	6.151e-05	X	X	X	X	X	X
591	2	0	0	6.2e-05	2	0	0	0	0	0	0	0	0	0	0	0	1.79769e+308	0	0	0	0	1	gi|442618152|ref|NP_001262402.1|	gi|442618152|ref|NP_001262402.1|	lysine (K)-specific demethylase 2, isoform E [Drosophila melanogaster]	Kdm2	CG11033	X	X	X	X	X	X	X	X	1	1	1	1	0	1	0.97	2.373e-05	1	4	4	1	0	4
592	2	0	0	6.1e-05	1	0	0	0.000132	1	0	0	0	0	0	0	0	1.79769e+308	0	1.79769e+308	0	0	1	gi|28571870|ref|NP_788735.1|	gi|28571870|ref|NP_788735.1|	absent, small, or homeotic discs 2, isoform C [Drosophila melanogaster]	ash2	CG6677	X	X	X	X	X	X	X	X	X	X	X	X	X	X	X	X	1	1	1	1	0	1
594	2	0	0	6.1e-05	2	0	0	0	0	0	0	0	0	0	0	0	1.79769e+308	0	0	0	0	1	gi|24647162|ref|NP_732033.1|	gi|24647162|ref|NP_732033.1|	Ataxin-2, isoform B [Drosophila melanogaster]	Atx2	CG5166	X	X	X	X	X	X	X	X	2	2	2	2	0	2	2.86	5.89e-05	1	2	2	1	0	2
596	2	0	0	6e-05	1	0.000199	1	0	0	0	0	0	0	0	0	0	1.79769e+308	1.79769e+308	0	0	0	1	gi|20128865|ref|NP_569913.1|	gi|20128865|ref|NP_569913.1|	CG14786 [Drosophila melanogaster]	Lrpprc2	CG14786	X	X	X	X	X	X	X	X	1	2	2	1	0	2	1.68	5.956e-05	X	X	X	X	X	X
599	2	0	0	5.7e-05	1	9e-05	1	0	0	0	0	0	0	0	0	0	1.79769e+308	1.79769e+308	0	0	0	2	gi|24582412|ref|NP_723243.1|;gi|45550943|ref|NP_723244.2|	gi|24582412|ref|NP_723243.1|	CG11266, isoform A [Drosophila melanogaster]	Caper	CG11266	X	X	X	X	X	X	X	X	X	X	X	X	X	X	X	X	1	1	1	1	0	1
600	2	0	0	5.7e-05	1	0	0	6.2e-05	1	0	0	0	0	0	0	0	1.79769e+308	0	1.79769e+308	0	0	1	gi|442618351|ref|NP_001262441.1|	gi|442618351|ref|NP_001262441.1|	FBX011 ortholog, isoform B [Drosophila melanogaster]	FBXO11	CG9461	X	X	X	X	X	X	X	X	X	X	X	X	X	X	X	X	2	2	2	2	0	2
603	2	0	0	5.6e-05	1	4.4e-05	1	0	0	0	0	0	0	0	0	0	1.79769e+308	1.79769e+308	0	0	0	2	gi|24648121|ref|NP_524401.2|;gi|386766079|ref|NP_001247191.1|	gi|24648121|ref|NP_524401.2|	center divider, isoform A [Drosophila melanogaster]	cdi	CG6027	X	X	X	X	X	X	X	X	X	X	X	X	X	X	X	X	1	2	2	1	0	2
607	2	0	0	5.4e-05	1	0	0	1.5e-05	1	0	0	0	0	0	0	0	1.79769e+308	0	1.79769e+308	0	0	1	gi|17864404|ref|NP_524786.1|	gi|17864404|ref|NP_524786.1|	kohtalo, isoform A [Drosophila melanogaster]	kto	CG8491	X	X	X	X	X	X	X	X	X	X	X	X	X	X	X	X	2	4	4	2	0	4
612	2	0	0	5.1e-05	1	0	0	5.5e-05	1	0	0	0	0	0	0	0	1.79769e+308	0	1.79769e+308	0	0	2	gi|17136968|ref|NP_477022.1|;gi|442622879|ref|NP_001260799.1|	gi|17136968|ref|NP_477022.1|	Mlh1, isoform A [Drosophila melanogaster]	Mlh1	CG11482	X	X	X	X	X	X	X	X	X	X	X	X	X	X	X	X	1	1	1	1	0	1
613	2	0	0	5e-05	1	0.000632	1	0	0	0	0	0	0	0	0	0	1.79769e+308	1.79769e+308	0	0	0	1	gi|18860017|ref|NP_572902.1|	gi|18860017|ref|NP_572902.1|	Ndc80 [Drosophila melanogaster]	Ndc80	CG9938	X	X	X	X	X	X	X	X	X	X	X	X	X	X	X	X	1	1	1	1	0	1
617	2	0	0	4.9e-05	2	0	0	0	0	0	0	0	0	0	0	0	1.79769e+308	0	0	0	0	1	gi|24583633|ref|NP_723654.1|	gi|24583633|ref|NP_723654.1|	Ge-1, isoform B [Drosophila melanogaster]	Ge-1	CG6181	X	X	X	X	X	X	X	X	1	1	1	1	0	1	0.89	2.358e-05	2	3	3	2	0	3
622	2	0	0	4.4e-05	1	3.5e-05	1	0	0	0	0	0	0	0	0	0	1.79769e+308	1.79769e+308	0	0	0	1	gi|386768401|ref|NP_001246451.1|	gi|386768401|ref|NP_001246451.1|	mahjong, isoform B [Drosophila melanogaster]	mahj	CG10080	X	X	X	X	X	X	X	X	X	X	X	X	X	X	X	X	2	2	2	2	0	2
623	2	0	0	4.4e-05	2	0	0	0	0	0	0	0	0	0	0	0	1.79769e+308	0	0	0	0	2	gi|442616882|ref|NP_573332.3|;gi|442616884|ref|NP_573330.3|	gi|442616882|ref|NP_573332.3|	CG34422, isoform C [Drosophila melanogaster]	CG34422	CG34422	X	X	X	X	X	X	X	X	2	3	3	2	0	3	1.93	5.138e-05	1	2	2	1	0	2
624	2	0	0	4.3e-05	1	0	0	5e-05	1	0	0	0	0	0	0	0	1.79769e+308	0	1.79769e+308	0	0	1	gi|442625497|ref|NP_001259946.1|	gi|442625497|ref|NP_001259946.1|	dynamin related protein 1, isoform B [Drosophila melanogaster]	Drp1	CG3210	X	X	X	X	X	X	X	X	1	1	1	1	0	1	1.22	4.343e-05	X	X	X	X	X	X
626	2	0	0	4.2e-05	1	0	0	4.8e-05	1	0	0	0	0	0	0	0	1.79769e+308	0	1.79769e+308	0	0	1	gi|24639216|ref|NP_569960.2|	gi|24639216|ref|NP_569960.2|	Rabconnectin-3B [Drosophila melanogaster]	Rbcn-3B	CG17766	X	X	X	X	X	X	X	X	1	2	2	1	0	2	0.66	4.187e-05	X	X	X	X	X	X
631	2	0	0	4e-05	1	0	0	0.000129	1	0	0	0	0	0	0	0	1.79769e+308	0	1.79769e+308	0	0	2	gi|21356869|ref|NP_652059.1|;gi|24667078|ref|NP_730465.1|	gi|21356869|ref|NP_652059.1|	Su(z)12, isoform A [Drosophila melanogaster]	Su(z)12	CG8013	X	X	X	X	X	X	X	X	X	X	X	X	X	X	X	X	1	1	1	1	0	1
633	2	0	0	3.9e-05	2	0	0	0	0	0	0	0	0	0	0	0	1.79769e+308	0	0	0	0	1	gi|442622341|ref|NP_001260712.1|	gi|442622341|ref|NP_001260712.1|	lethal (2) NC136, isoform B [Drosophila melanogaster]	Not3	CG8426	X	X	X	X	X	X	X	X	1	1	1	1	0	1	2.25	3.782e-05	1	1	1	1	0	1
637	2	0	0	3.6e-05	1	6e-05	1	0	0	0	0	0	0	0	0	0	1.79769e+308	1.79769e+308	0	0	0	1	gi|24665903|ref|NP_648976.2|	gi|24665903|ref|NP_648976.2|	sec3 [Drosophila melanogaster]	Sec3	CG3885	X	X	X	X	X	X	X	X	1	1	1	1	0	1	1.12	3.591e-05	X	X	X	X	X	X
638	2	0	0	3.6e-05	2	0	0	0	0	0	0	0	0	0	0	0	1.79769e+308	0	0	0	0	2	gi|320541663|ref|NP_001188531.1|;gi|386763658|ref|NP_001245485.1|	gi|320541663|ref|NP_001188531.1|	enhanced adult sensory threshold, isoform D [Drosophila melanogaster]	east	CG4399	X	X	X	X	X	X	X	X	1	1	1	1	0	1	0.7	1.387e-05	2	4	4	2	0	4
641	2	0	0	3.4e-05	1	0.000169	1	0	0	0	0	0	0	0	0	0	1.79769e+308	1.79769e+308	0	0	0	3	gi|442631068|ref|NP_001261586.1|;gi|442631071|ref|NP_001261587.1|;gi|442631073|ref|NP_001261588.1|	gi|442631068|ref|NP_001261586.1|	rhea, isoform E [Drosophila melanogaster]	rhea	CG6831	X	X	X	X	X	X	X	X	3	3	3	3	0	3	1.3	3.377e-05	X	X	X	X	X	X
642	2	0	0	3.4e-05	1	5.4e-05	1	0	0	0	0	0	0	0	0	0	1.79769e+308	1.79769e+308	0	0	0	1	gi|28573215|ref|NP_730996.2|	gi|28573215|ref|NP_730996.2|	sec8 [Drosophila melanogaster]	Sec8	CG2095	X	X	X	X	X	X	X	X	X	X	X	X	X	X	X	X	1	1	1	1	0	1
643	2	0	0	3.3e-05	1	5.5e-05	1	0	0	0	0	0	0	0	0	0	1.79769e+308	1.79769e+308	0	0	0	3	gi|442630530|ref|NP_001261468.1|;gi|442630532|ref|NP_001261469.1|;gi|442630534|ref|NP_001261470.1|	gi|442630530|ref|NP_001261468.1|	CG10289, isoform B [Drosophila melanogaster]	CG10289	CG10289	X	X	X	X	X	X	X	X	1	1	1	1	0	1	1.24	3.301e-05	X	X	X	X	X	X
645	2	0	0	3.2e-05	1	6.4e-05	1	0	0	0	0	0	0	0	0	0	1.79769e+308	1.79769e+308	0	0	0	1	gi|442633226|ref|NP_001262022.1|	gi|442633226|ref|NP_001262022.1|	CG14073, isoform C [Drosophila melanogaster]	CG14073	CG14073	X	X	X	X	X	X	X	X	X	X	X	X	X	X	X	X	2	2	2	2	0	2
646	2	0	0	3.1e-05	1	7.9e-05	1	0	0	0	0	0	0	0	0	0	1.79769e+308	1.79769e+308	0	0	0	75	gi|116007560|ref|NP_001036476.1|;gi|116007562|ref|NP_001036477.1|;gi|116007564|ref|NP_001036478.1|;gi|116007566|ref|NP_001036479.1|;gi|116007568|ref|NP_001036480.1|;gi|116007570|ref|NP_001036481.1|;gi|116007572|ref|NP_001036482.1|;gi|116007574|ref|NP_001036483.1|;gi|116007576|ref|NP_001036484.1|;gi|116007578|ref|NP_001036485.1|;gi|116007580|ref|NP_001036486.1|;gi|116007582|ref|NP_001036487.1|;gi|…	gi|116007560|ref|NP_001036476.1|	down syndrome cell adhesion molecule, isoform BH [Drosophila melanogaster]	Dscam1	CG17800	X	X	X	X	X	X	X	X	2	2	2	2	0	2	1.33	3.137e-05	X	X	X	X	X	X
648	2	0	0	3.1e-05	2	0	0	0	0	0	0	0	0	0	0	0	1.79769e+308	0	0	0	0	2	gi|281361158|ref|NP_001162809.1|;gi|386764805|ref|NP_001245780.1|	gi|281361158|ref|NP_001162809.1|	RhoGAP19D, isoform B [Drosophila melanogaster]	RhoGAP19D	CG1412	X	X	X	X	X	X	X	X	1	2	2	1	0	2	0.76	3.027e-05	2	2	2	2	0	2
649	2	0	0	3e-05	1	0.000151	1	0	0	0	0	0	0	0	0	0	1.79769e+308	1.79769e+308	0	0	0	1	gi|24644932|ref|NP_524850.2|	gi|24644932|ref|NP_524850.2|	lodestar [Drosophila melanogaster]	lds	CG2684	X	X	X	X	X	X	X	X	1	1	1	1	0	1	1.41	3.009e-05	X	X	X	X	X	X
650	2	0	0	3e-05	1	0	0	3.2e-05	1	0	0	0	0	0	0	0	1.79769e+308	0	1.79769e+308	0	0	1	gi|28574256|ref|NP_788448.1|	gi|28574256|ref|NP_788448.1|	CG2469, isoform A [Drosophila melanogaster]	CG2469	CG2469	X	X	X	X	X	X	X	X	X	X	X	X	X	X	X	X	1	1	1	1	0	1
653	2	0	0	2.9e-05	1	9.6e-05	1	0	0	0	0	0	0	0	0	0	1.79769e+308	1.79769e+308	0	0	0	1	gi|24642586|ref|NP_523377.1|	gi|24642586|ref|NP_523377.1|	rudimentary, isoform A [Drosophila melanogaster]	r	CG18572	X	X	X	X	X	X	X	X	2	2	2	2	0	2	1.39	2.871e-05	X	X	X	X	X	X
654	2	0	0	2.9e-05	1	4.9e-05	1	0	0	0	0	0	0	0	0	0	1.79769e+308	1.79769e+308	0	0	0	1	gi|442628133|ref|NP_001260520.1|	gi|442628133|ref|NP_001260520.1|	CG31739, isoform C [Drosophila melanogaster]	CG31739	CG31739	X	X	X	X	X	X	X	X	1	1	1	1	0	1	1.94	2.95e-05	X	X	X	X	X	X
656	2	0	0	2.8e-05	1	4.6e-05	1	0	0	0	0	0	0	0	0	0	1.79769e+308	1.79769e+308	0	0	0	1	gi|21357057|ref|NP_648906.1|	gi|21357057|ref|NP_648906.1|	spindle defective 2 [Drosophila melanogaster]	spd-2	CG17286	X	X	X	X	X	X	X	X	1	1	1	1	0	1	0.96	2.786e-05	X	X	X	X	X	X
659	2	0	0	2.6e-05	1	0	0	2.8e-05	1	0	0	0	0	0	0	0	1.79769e+308	0	1.79769e+308	0	0	1	gi|24668018|ref|NP_649305.1|	gi|24668018|ref|NP_649305.1|	CG7324, isoform A [Drosophila melanogaster]	CG7324	CG7324	X	X	X	X	X	X	X	X	X	X	X	X	X	X	X	X	1	1	1	1	0	1
663	2	0	0	2e-05	1	0	0	0.000107	1	0	0	0	0	0	0	0	1.79769e+308	0	1.79769e+308	0	0	2	gi|24584601|ref|NP_523583.2|;gi|442628035|ref|NP_001260499.1|	gi|24584601|ref|NP_523583.2|	chiffon, isoform A [Drosophila melanogaster]	chif	CG5813	X	X	X	X	X	X	X	X	X	X	X	X	X	X	X	X	1	1	1	1	0	1
664	2	0	0	1.8e-05	1	2.9e-05	1	0	0	0	0	0	0	0	0	0	1.79769e+308	1.79769e+308	0	0	0	1	gi|17864576|ref|NP_524900.1|	gi|17864576|ref|NP_524900.1|	virilizer [Drosophila melanogaster]	vir	CG3496	X	X	X	X	X	X	X	X	X	X	X	X	X	X	X	X	1	1	1	1	0	1
665	2	0	0	1.7e-05	1	2.6e-05	1	0	0	0	0	0	0	0	0	0	1.79769e+308	1.79769e+308	0	0	0	4	gi|281361895|ref|NP_732105.2|;gi|386765872|ref|NP_001247129.1|;gi|386765874|ref|NP_001247130.1|;gi|386765876|ref|NP_001247131.1|	gi|281361895|ref|NP_732105.2|	mini spindles, isoform C [Drosophila melanogaster]	msps	CG5000	X	X	X	X	X	X	X	X	X	X	X	X	X	X	X	X	1	1	1	1	0	1
666	2	0	0	1.7e-05	1	2.6e-05	1	0	0	0	0	0	0	0	0	0	1.79769e+308	1.79769e+308	0	0	0	2	gi|24646283|ref|NP_650193.1|;gi|386765657|ref|NP_001247075.1|	gi|24646283|ref|NP_650193.1|	protein partner of snf, isoform A [Drosophila melanogaster]	pps	CG6525	X	X	X	X	X	X	X	X	X	X	X	X	X	X	X	X	1	1	1	1	0	1
668	2	0	0	7e-06	1	6.7e-05	1	0	0	0	0	0	0	0	0	0	1.79769e+308	1.79769e+308	0	0	0	1	gi|281360654|ref|NP_001096924.2|	gi|281360654|ref|NP_001096924.2|	megalin, isoform A [Drosophila melanogaster]	mgl	CG42611	X	X	X	X	X	X	X	X	1	1	1	1	0	1	0.21	6.69e-06	X	X	X	X	X	X
672	2	0	0	0	0	0.001231	1	0	0	0.000238	1	0	0	0	0	0	0	1.79769e+308	0	1.79769e+308	0	3	gi|161077240|ref|NP_001097371.1|;gi|161077242|ref|NP_001097372.1|;gi|161077244|ref|NP_001097373.1|	gi|161077240|ref|NP_001097371.1|	lethal (2) 03709, isoform D [Drosophila melanogaster]	Phb2	CG15081	X	X	X	X	X	X	X	X	X	X	X	X	X	X	X	X	X	X	X	X	X	X
675	2	0	0	0	0	0.000693	1	0	0	7.8e-05	1	0	0	0	0	0	0	1.79769e+308	0	1.79769e+308	0	2	gi|24641014|ref|NP_727418.1|;gi|442615786|ref|NP_001259407.1|	gi|24641014|ref|NP_727418.1|	flapwing, isoform A [Drosophila melanogaster]	flw	CG2096	X	X	X	X	X	X	X	X	X	X	X	X	X	X	X	X	X	X	X	X	X	X
678	2	0	0	0	0	0.00048	1	0	0	0.000108	1	0	0	0	0	0	0	1.79769e+308	0	1.79769e+308	0	1	gi|20129237|ref|NP_608885.1|	gi|20129237|ref|NP_608885.1|	CG3756 [Drosophila melanogaster]	CG3756	CG3756	X	X	X	X	X	X	X	X	X	X	X	X	X	X	X	X	X	X	X	X	X	X
689	2	0	0	0	0	0.000165	1	0	0	0.000672	1	0	0	0	0	0	0	1.79769e+308	0	1.79769e+308	0	1	gi|24647582|ref|NP_650591.1|	gi|24647582|ref|NP_650591.1|	CG3995 [Drosophila melanogaster]	CG3995	CG3995	X	X	X	X	X	X	X	X	X	X	X	X	X	X	X	X	X	X	X	X	X	X
692	2	0	0	0	0	0.000138	1	8.5e-05	1	0	0	0	0	0	0	0	0	1.79769e+308	1.79769e+308	0	0	1	gi|21357943|ref|NP_648781.1|	gi|21357943|ref|NP_648781.1|	CG12301 [Drosophila melanogaster]	CG12301	CG12301	X	X	X	X	X	X	X	X	X	X	X	X	X	X	X	X	X	X	X	X	X	X
696	2	0	0	0	0	8e-05	1	0	0	5.4e-05	1	0	0	0	0	0	0	1.79769e+308	0	1.79769e+308	0	1	gi|24584968|ref|NP_609877.2|	gi|24584968|ref|NP_609877.2|	nucampholin [Drosophila melanogaster]	ncm	CG12750	X	X	X	X	X	X	X	X	X	X	X	X	X	X	X	X	X	X	X	X	X	X
700	2	0	0	0	0	5.6e-05	1	3.8e-05	1	0	0	0	0	0	0	0	0	1.79769e+308	1.79769e+308	0	0	1	gi|62472238|ref|NP_001014589.1|	gi|62472238|ref|NP_001014589.1|	scaf6, isoform A [Drosophila melanogaster]	scaf6	CG33522	X	X	X	X	X	X	X	X	X	X	X	X	X	X	X	X	X	X	X	X	X	X
702	2	0	0	0	0	4.2e-05	1	0	0	0	0	0.000164	1	0	0	0	0	1.79769e+308	0	0	1.79769e+308	3	gi|161077610|ref|NP_001096897.1|;gi|24640229|ref|NP_727128.1|;gi|386763952|ref|NP_001245554.1|	gi|161077610|ref|NP_001096897.1|	pod1, isoform F [Drosophila melanogaster]	pod1	CG4532	X	X	X	X	X	X	X	X	X	X	X	X	X	X	X	X	X	X	X	X	X	X
711	2	0	0	0	0	0	0	0.000349	1	0	0	0.000362	1	0	0	0	0	0	1.79769e+308	0	1.79769e+308	2	gi|24656198|ref|NP_725958.1|;gi|28573576|ref|NP_611476.3|	gi|24656198|ref|NP_725958.1|	CG8929, isoform C [Drosophila melanogaster]	CG8929	CG8929	X	X	X	X	X	X	X	X	X	X	X	X	X	X	X	X	X	X	X	X	X	X
714	2	0	0	0	0	0	0	0.000305	1	0.00015	1	0	0	0	0	0	0	0	1.79769e+308	1.79769e+308	0	1	gi|442628399|ref|NP_001260580.1|	gi|442628399|ref|NP_001260580.1|	topoisomerase 2, isoform B [Drosophila melanogaster]	Top2	CG10223	X	X	X	X	X	X	X	X	X	X	X	X	X	X	X	X	X	X	X	X	X	X
715	2	0	0	0	0	0	0	0.000262	1	0.000859	1	0	0	0	0	0	0	0	1.79769e+308	1.79769e+308	0	1	gi|24647089|ref|NP_524360.2|	gi|24647089|ref|NP_524360.2|	tropomyosin 1, isoform A [Drosophila melanogaster]	Tm1	CG4898	X	X	X	X	X	X	X	X	X	X	X	X	X	X	X	X	X	X	X	X	X	X
716	2	0	0	0	0	0	0	0.000251	1	0.000186	1	0	0	0	0	0	0	0	1.79769e+308	1.79769e+308	0	3	gi|281360946|ref|NP_001162766.1|;gi|281360949|ref|NP_001162767.1|;gi|442616503|ref|NP_001259588.1|	gi|281360946|ref|NP_001162766.1|	shibire, isoform J [Drosophila melanogaster]	shi	CG18102	X	X	X	X	X	X	X	X	X	X	X	X	X	X	X	X	X	X	X	X	X	X
720	2	0	0	0	0	0	0	0.000154	1	0.000253	1	0	0	0	0	0	0	0	1.79769e+308	1.79769e+308	0	1	gi|21357951|ref|NP_648550.1|	gi|21357951|ref|NP_648550.1|	CG5645 [Drosophila melanogaster]	CG5645	CG5645	X	X	X	X	X	X	X	X	X	X	X	X	X	X	X	X	X	X	X	X	X	X
721	2	0	0	0	0	0	0	0.000105	1	0.000426	1	0	0	0	0	0	0	0	1.79769e+308	1.79769e+308	0	1	gi|442619490|ref|NP_001262646.1|	gi|442619490|ref|NP_001262646.1|	nonA-like, isoform B [Drosophila melanogaster]	nonA-l	CG10328	X	X	X	X	X	X	X	X	1	1	0	0	1	0	1.43	X	X	X	X	X	X	X
722	2	0	0	0	0	0	0	9.8e-05	1	5.8e-05	1	0	0	0	0	0	0	0	1.79769e+308	1.79769e+308	0	1	gi|386767927|ref|NP_001246315.1|	gi|386767927|ref|NP_001246315.1|	prosap, isoform B [Drosophila melanogaster]			X	X	X	X	X	X	X	X	X	X	X	X	X	X	X	X	X	X	X	X	X	X
723	2	0	0	0	0	0	0	9.8e-05	1	0	0	0.000366	1	0	0	0	0	0	1.79769e+308	0	1.79769e+308	1	gi|24645403|ref|NP_649903.1|	gi|24645403|ref|NP_649903.1|	RNA-binding protein S1 [Drosophila melanogaster]	RnpS1	CG16788	X	X	X	X	X	X	X	X	X	X	X	X	X	X	X	X	X	X	X	X	X	X
724	2	0	0	0	0	0	0	8.5e-05	1	0.000167	1	0	0	0	0	0	0	0	1.79769e+308	1.79769e+308	0	1	gi|320543420|ref|NP_001189308.1|	gi|320543420|ref|NP_001189308.1|	Ef1gamma, isoform C [Drosophila melanogaster]	Ef1gamma	CG11901	X	X	X	X	X	X	X	X	X	X	X	X	X	X	X	X	X	X	X	X	X	X
726	2	0	0	0	0	0	0	4.5e-05	1	6.6e-05	1	0	0	0	0	0	0	0	1.79769e+308	1.79769e+308	0	3	gi|161076486|ref|NP_001097249.1|;gi|161076488|ref|NP_001097250.1|;gi|17137560|ref|NP_477369.1|	gi|161076486|ref|NP_001097249.1|	TER94, isoform C [Drosophila melanogaster]	TER94	CG2331	X	X	X	X	X	X	X	X	X	X	X	X	X	X	X	X	X	X	X	X	X	X
727	2	0	0	0	0	0	0	0	0	0.005012	1	0.001141	1	0	0	0	0	0	0	1.79769e+308	1.79769e+308	1	gi|24649803|ref|NP_651296.1|	gi|24649803|ref|NP_651296.1|	CG7006 [Drosophila melanogaster]	CG7006	CG7006	X	X	X	X	X	X	X	X	X	X	X	X	X	X	X	X	X	X	X	X	X	X
728	2	0	0	0	0	0	0	0	0	0.002096	1	0.000884	1	0	0	0	0	0	0	1.79769e+308	1.79769e+308	2	gi|21355813|ref|NP_651025.1|;gi|24648948|ref|NP_732718.1|	gi|21355813|ref|NP_651025.1|	sar1, isoform B [Drosophila melanogaster]			X	X	X	X	X	X	X	X	X	X	X	X	X	X	X	X	X	X	X	X	X	X
730	2	0	0	0	0	0	0	0	0	0.000302	1	0.023206	1	0	0	0	0	0	0	1.79769e+308	1.79769e+308	1	gi|24640717|ref|NP_727306.1|	gi|24640717|ref|NP_727306.1|	CG32708 [Drosophila melanogaster]	CG32708	CG32708	X	X	X	X	X	X	X	X	X	X	X	X	X	X	X	X	X	X	X	X	X	X
731	2	0	0	0	0	0	0	0	0	0.000212	1	0.003519	1	0	0	0	0	0	0	1.79769e+308	1.79769e+308	1	gi|24582874|ref|NP_609236.2|	gi|24582874|ref|NP_609236.2|	CG13096 [Drosophila melanogaster]	CG13096	CG13096	X	X	X	X	X	X	X	X	X	X	X	X	X	X	X	X	X	X	X	X	X	X
733	2	0	0	0	0	0	0	0	0	0.000135	1	6.4e-05	1	0	0	0	0	0	0	1.79769e+308	1.79769e+308	1	gi|28574898|ref|NP_648818.3|	gi|28574898|ref|NP_648818.3|	lethal (3) 72Ab [Drosophila melanogaster]	l(3)72Ab	CG5931	X	X	X	X	X	X	X	X	X	X	X	X	X	X	X	X	X	X	X	X	X	X
735	2	0	0	0	0	0	0	0	0	5.7e-05	1	5.4e-05	1	0	0	0	0	0	0	1.79769e+308	1.79769e+308	2	gi|24641561|ref|NP_511139.2|;gi|281360760|ref|NP_001162733.1|	gi|24641561|ref|NP_511139.2|	LIM-kinase1, isoform C [Drosophila melanogaster]	LIMK1	CG1848	X	X	X	X	X	X	X	X	X	X	X	X	X	X	X	X	X	X	X	X	X	X
736	2	0	0	0	0	0	0	0	0	5.6e-05	1	0.000106	1	0	0	0	0	0	0	1.79769e+308	1.79769e+308	1	gi|17864606|ref|NP_524925.1|	gi|17864606|ref|NP_524925.1|	heat shock protein 60 related [Drosophila melanogaster]	Hsp60B	CG2830	X	X	X	X	X	X	X	X	X	X	X	X	X	X	X	X	X	X	X	X	X	X
222	1	4.2e-05	1	0	0	0	0	0	0	0	0	0	0	0	0	1.79769e+308	0	0	0	0	0	1	gi|17933552|ref|NP_525064.1|	gi|17933552|ref|NP_525064.1|	lava lamp [Drosophila melanogaster]	lva	CG6450	2	2	2	2	0	2	1.98	4.193e-05	X	X	X	X	X	X	X	X	X	X	X	X	X	X
285	1	0	0	0.000986	1	0	0	0	0	0	0	0	0	0	0	0	1.79769e+308	0	0	0	0	1	gi|17647663|ref|NP_523547.1|	gi|17647663|ref|NP_523547.1|	meiotic recombination 11 [Drosophila melanogaster]	mre11	CG16928	X	X	X	X	X	X	X	X	X	X	X	X	X	X	X	X	8	18	18	8	0	18
303	1	0	0	0.000766	1	0	0	0	0	0	0	0	0	0	0	0	1.79769e+308	0	0	0	0	1	gi|442632735|ref|NP_001261931.1|	gi|442632735|ref|NP_001261931.1|	mediator complex subunit 10, isoform C [Drosophila melanogaster]	MED10	CG5057	X	X	X	X	X	X	X	X	X	X	X	X	X	X	X	X	2	3	3	2	0	3
307	1	0	0	0.000723	1	0	0	0	0	0	0	0	0	0	0	0	1.79769e+308	0	0	0	0	1	gi|24652720|ref|NP_610677.1|	gi|24652720|ref|NP_610677.1|	intersex [Drosophila melanogaster]	ix	CG13201	X	X	X	X	X	X	X	X	X	X	X	X	X	X	X	X	2	4	4	2	0	4
317	1	0	0	0.000635	1	0	0	0	0	0	0	0	0	0	0	0	1.79769e+308	0	0	0	0	1	gi|442633310|ref|NP_001262040.1|	gi|442633310|ref|NP_001262040.1|	reptin, isoform B [Drosophila melanogaster]	rept	CG9750	X	X	X	X	X	X	X	X	X	X	X	X	X	X	X	X	4	9	9	4	0	9
319	1	0	0	0.000631	1	0	0	0	0	0	0	0	0	0	0	0	1.79769e+308	0	0	0	0	2	gi|386764719|ref|NP_728257.2|;gi|442616937|ref|NP_001259705.1|	gi|386764719|ref|NP_728257.2|	lethal (1) G0156, isoform C [Drosophila melanogaster]	l(1)G0156	CG12233	X	X	X	X	X	X	X	X	5	7	7	5	0	7	17.8	0.00063124	X	X	X	X	X	X
340	1	0	0	0.00048	1	0	0	0	0	0	0	0	0	0	0	0	1.79769e+308	0	0	0	0	2	gi|19921768|ref|NP_610331.1|;gi|386767355|ref|NP_001246194.1|	gi|19921768|ref|NP_610331.1|	histone demethylase 4A, isoform A [Drosophila melanogaster]	Kdm4A	CG15835	X	X	X	X	X	X	X	X	X	X	X	X	X	X	X	X	2	7	7	2	0	7
342	1	0	0	0.000477	1	0	0	0	0	0	0	0	0	0	0	0	1.79769e+308	0	0	0	0	1	gi|21356113|ref|NP_651977.1|	gi|21356113|ref|NP_651977.1|	sec13 [Drosophila melanogaster]	Sec13	CG6773	X	X	X	X	X	X	X	X	X	X	X	X	X	X	X	X	3	5	5	3	0	5
361	1	0	0	0.000396	1	0	0	0	0	0	0	0	0	0	0	0	1.79769e+308	0	0	0	0	1	gi|21355785|ref|NP_649875.1|	gi|21355785|ref|NP_649875.1|	CG8436 [Drosophila melanogaster]	Ibf1	CG8436	X	X	X	X	X	X	X	X	2	3	3	2	0	3	10.33	0.00039574	X	X	X	X	X	X
366	1	0	0	0.000374	1	0	0	0	0	0	0	0	0	0	0	0	1.79769e+308	0	0	0	0	1	gi|221513036|ref|NP_730435.2|	gi|221513036|ref|NP_730435.2|	Lon protease, isoform C [Drosophila melanogaster]	Lon	CG8798	X	X	X	X	X	X	X	X	10	27	2	1	25	12	14.16	0.0003741	X	X	X	X	X	X
368	1	0	0	0.00037	1	0	0	0	0	0	0	0	0	0	0	0	1.79769e+308	0	0	0	0	1	gi|21357131|ref|NP_650686.1|	gi|21357131|ref|NP_650686.1|	mediator complex subunit 17 [Drosophila melanogaster]	MED17	CG7957	X	X	X	X	X	X	X	X	X	X	X	X	X	X	X	X	4	7	7	4	0	7
409	1	0	0	0.000221	1	0	0	0	0	0	0	0	0	0	0	0	1.79769e+308	0	0	0	0	1	gi|19922862|ref|NP_611856.1|	gi|19922862|ref|NP_611856.1|	thoc5 [Drosophila melanogaster]	thoc5	CG2980	X	X	X	X	X	X	X	X	X	X	X	X	X	X	X	X	2	4	4	2	0	4
414	1	0	0	0.000211	1	0	0	0	0	0	0	0	0	0	0	0	1.79769e+308	0	0	0	0	1	gi|320543552|ref|NP_001189330.1|	gi|320543552|ref|NP_001189330.1|	tramtrack, isoform H [Drosophila melanogaster]	ttk	CG1856	X	X	X	X	X	X	X	X	X	X	X	X	X	X	X	X	3	4	4	3	0	4
419	1	0	0	0.000207	1	0	0	0	0	0	0	0	0	0	0	0	1.79769e+308	0	0	0	0	1	gi|24641226|ref|NP_727501.1|	gi|24641226|ref|NP_727501.1|	dynein light intermediate chain, isoform D [Drosophila melanogaster]	Dlic	CG1938	X	X	X	X	X	X	X	X	X	X	X	X	X	X	X	X	2	3	3	2	0	3
422	1	0	0	0.000203	1	0	0	0	0	0	0	0	0	0	0	0	1.79769e+308	0	0	0	0	1	gi|24639887|ref|NP_572232.2|	gi|24639887|ref|NP_572232.2|	visual system homeobox 1 ortholog [Drosophila melanogaster]	Vsx1	CG4136	X	X	X	X	X	X	X	X	X	X	X	X	X	X	X	X	2	5	5	2	0	5
423	1	0	0	0.000203	1	0	0	0	0	0	0	0	0	0	0	0	1.79769e+308	0	0	0	0	1	gi|442615164|ref|NP_001259241.1|	gi|442615164|ref|NP_001259241.1|	partner of numb, isoform B [Drosophila melanogaster]			X	X	X	X	X	X	X	X	X	X	X	X	X	X	X	X	3	4	4	3	0	4
438	1	0	0	0.000189	1	0	0	0	0	0	0	0	0	0	0	0	1.79769e+308	0	0	0	0	1	gi|442617435|ref|NP_001262263.1|	gi|442617435|ref|NP_001262263.1|	antimeros, isoform B [Drosophila melanogaster]	atms	CG2503	X	X	X	X	X	X	X	X	X	X	X	X	X	X	X	X	2	3	3	2	0	3
443	1	0	0	0.000181	1	0	0	0	0	0	0	0	0	0	0	0	1.79769e+308	0	0	0	0	1	gi|19920468|ref|NP_608528.1|	gi|19920468|ref|NP_608528.1|	mediator complex subunit 15 [Drosophila melanogaster]	MED15	CG4184	X	X	X	X	X	X	X	X	X	X	X	X	X	X	X	X	2	4	4	2	0	4
451	1	0	0	0.00017	1	0	0	0	0	0	0	0	0	0	0	0	1.79769e+308	0	0	0	0	1	gi|17647553|ref|NP_523833.1|	gi|17647553|ref|NP_523833.1|	ken and barbie [Drosophila melanogaster]	ken	CG5575	X	X	X	X	X	X	X	X	X	X	X	X	X	X	X	X	2	3	3	2	0	3
455	1	0	0	0.000166	1	0	0	0	0	0	0	0	0	0	0	0	1.79769e+308	0	0	0	0	1	gi|23397598|ref|NP_569851.2|	gi|23397598|ref|NP_569851.2|	CG13367 [Drosophila melanogaster]	CG13367	CG13367	X	X	X	X	X	X	X	X	X	X	X	X	X	X	X	X	2	2	2	2	0	2
457	1	0	0	0.000164	1	0	0	0	0	0	0	0	0	0	0	0	1.79769e+308	0	0	0	0	1	gi|24650871|ref|NP_651635.2|	gi|24650871|ref|NP_651635.2|	CG1523 [Drosophila melanogaster]	CG1523	CG1523	X	X	X	X	X	X	X	X	X	X	X	X	X	X	X	X	2	3	3	2	0	3
461	1	0	0	0.000161	1	0	0	0	0	0	0	0	0	0	0	0	1.79769e+308	0	0	0	0	2	gi|442620287|ref|NP_001262804.1|;gi|62484310|ref|NP_650958.2|	gi|442620287|ref|NP_001262804.1|	negative elongation factor A, isoform B [Drosophila melanogaster]	Nelf-A	CG5874	X	X	X	X	X	X	X	X	X	X	X	X	X	X	X	X	5	6	6	5	0	6
467	1	0	0	0.000153	1	0	0	0	0	0	0	0	0	0	0	0	1.79769e+308	0	0	0	0	3	gi|281362699|ref|NP_001163751.1|;gi|442621478|ref|NP_001263030.1|;gi|442621480|ref|NP_001263031.1|	gi|281362699|ref|NP_001163751.1|	CG5514, isoform C [Drosophila melanogaster]	CG5514	CG5514	X	X	X	X	X	X	X	X	X	X	X	X	X	X	X	X	4	5	5	4	0	5
482	1	0	0	0.000136	1	0	0	0	0	0	0	0	0	0	0	0	1.79769e+308	0	0	0	0	2	gi|17136766|ref|NP_476893.1|;gi|442621608|ref|NP_001263054.1|	gi|17136766|ref|NP_476893.1|	yemanuclein alpha, isoform A [Drosophila melanogaster]	yem	CG14513	X	X	X	X	X	X	X	X	X	X	X	X	X	X	X	X	3	4	4	3	0	4
489	1	0	0	0.000132	1	0	0	0	0	0	0	0	0	0	0	0	1.79769e+308	0	0	0	0	1	gi|24586422|ref|NP_724623.1|	gi|24586422|ref|NP_724623.1|	lin-19-like, isoform C [Drosophila melanogaster]	Cul1	CG1877	X	X	X	X	X	X	X	X	X	X	X	X	X	X	X	X	2	3	3	2	0	3
490	1	0	0	0.000132	1	0	0	0	0	0	0	0	0	0	0	0	1.79769e+308	0	0	0	0	1	gi|442617165|ref|NP_001259771.1|	gi|442617165|ref|NP_001259771.1|	bobby sox, isoform E [Drosophila melanogaster]	bbx	CG1414	X	X	X	X	X	X	X	X	X	X	X	X	X	X	X	X	2	3	3	2	0	3
491	1	0	0	0.000131	1	0	0	0	0	0	0	0	0	0	0	0	1.79769e+308	0	0	0	0	4	gi|24652567|ref|NP_610621.2|;gi|386767725|ref|NP_001246259.1|;gi|442623265|ref|NP_001260873.1|;gi|442623267|ref|NP_001260874.1|	gi|24652567|ref|NP_610621.2|	CG30015, isoform B [Drosophila melanogaster]	CG30015	CG30015	X	X	X	X	X	X	X	X	4	6	6	4	0	6	3.97	0.00013101	X	X	X	X	X	X
497	1	0	0	0.000126	1	0	0	0	0	0	0	0	0	0	0	0	1.79769e+308	0	0	0	0	1	gi|21358129|ref|NP_652610.1|	gi|21358129|ref|NP_652610.1|	Spt5 [Drosophila melanogaster]	Spt5	CG7626	X	X	X	X	X	X	X	X	X	X	X	X	X	X	X	X	3	4	4	3	0	4
510	1	0	0	0.000112	1	0	0	0	0	0	0	0	0	0	0	0	1.79769e+308	0	0	0	0	4	gi|21356173|ref|NP_648407.1|;gi|24662296|ref|NP_729625.1|;gi|442631574|ref|NP_001261684.1|;gi|442631576|ref|NP_001261685.1|	gi|21356173|ref|NP_648407.1|	simjang, isoform C [Drosophila melanogaster]	simj	CG32067	X	X	X	X	X	X	X	X	X	X	X	X	X	X	X	X	2	3	3	2	0	3
513	1	0	0	0.000105	1	0	0	0	0	0	0	0	0	0	0	0	1.79769e+308	0	0	0	0	2	gi|21357685|ref|NP_649378.1|;gi|24668485|ref|NP_730707.1|	gi|21357685|ref|NP_649378.1|	CG7139, isoform A [Drosophila melanogaster]	CG7139	CG7139	X	X	X	X	X	X	X	X	X	X	X	X	X	X	X	X	2	3	3	2	0	3
515	1	0	0	0.000104	1	0	0	0	0	0	0	0	0	0	0	0	1.79769e+308	0	0	0	0	1	gi|24648168|ref|NP_732413.1|	gi|24648168|ref|NP_732413.1|	Ino80 [Drosophila melanogaster]	Ino80	CG31212	X	X	X	X	X	X	X	X	X	X	X	X	X	X	X	X	3	5	5	3	0	5
517	1	0	0	0.000102	1	0	0	0	0	0	0	0	0	0	0	0	1.79769e+308	0	0	0	0	2	gi|24654791|ref|NP_728534.1|;gi|28574241|ref|NP_612041.2|	gi|24654791|ref|NP_728534.1|	mediator complex subunit 14, isoform B [Drosophila melanogaster]			X	X	X	X	X	X	X	X	X	X	X	X	X	X	X	X	2	4	4	2	0	4
518	1	0	0	0.000102	1	0	0	0	0	0	0	0	0	0	0	0	1.79769e+308	0	0	0	0	1	gi|24657405|ref|NP_728965.1|	gi|24657405|ref|NP_728965.1|	archipelago, isoform B [Drosophila melanogaster]	ago	CG15010	X	X	X	X	X	X	X	X	X	X	X	X	X	X	X	X	2	4	4	2	0	4
520	1	0	0	0.000101	1	0	0	0	0	0	0	0	0	0	0	0	1.79769e+308	0	0	0	0	1	gi|386768848|ref|NP_001245812.1|	gi|386768848|ref|NP_001245812.1|	debra, isoform F [Drosophila melanogaster]	dbr	CG11371	X	X	X	X	X	X	X	X	X	X	X	X	X	X	X	X	2	3	3	2	0	3
522	1	0	0	0.000101	1	0	0	0	0	0	0	0	0	0	0	0	1.79769e+308	0	0	0	0	2	gi|221330969|ref|NP_001137907.1|;gi|24660647|ref|NP_648177.1|	gi|221330969|ref|NP_001137907.1|	CG7504, isoform B [Drosophila melanogaster]	CG7504	CG7504	X	X	X	X	X	X	X	X	X	X	X	X	X	X	X	X	2	5	5	2	0	5
525	1	0	0	9.8e-05	1	0	0	0	0	0	0	0	0	0	0	0	1.79769e+308	0	0	0	0	3	gi|161085371|ref|NP_730591.2|;gi|24667811|ref|NP_730590.1|;gi|442633817|ref|NP_001262134.1|	gi|161085371|ref|NP_730591.2|	skuld, isoform E [Drosophila melanogaster]	skd	CG9936	X	X	X	X	X	X	X	X	X	X	X	X	X	X	X	X	5	8	8	5	0	8
538	1	0	0	9e-05	1	0	0	0	0	0	0	0	0	0	0	0	1.79769e+308	0	0	0	0	1	gi|442625080|ref|NP_001259850.1|	gi|442625080|ref|NP_001259850.1|	PNUTS, isoform E [Drosophila melanogaster]	PNUTS	CG33526	X	X	X	X	X	X	X	X	X	X	X	X	X	X	X	X	2	3	3	2	0	3
541	1	0	0	8.8e-05	1	0	0	0	0	0	0	0	0	0	0	0	1.79769e+308	0	0	0	0	6	gi|281361858|ref|NP_650492.2|;gi|281361864|ref|NP_732070.2|;gi|386765852|ref|NP_732069.3|;gi|386765854|ref|NP_001247125.1|;gi|386765856|ref|NP_001247126.1|;gi|442619310|ref|NP_001262613.1|	gi|281361858|ref|NP_650492.2|	waharan, isoform F [Drosophila melanogaster]	nsl1	CG4699	X	X	X	X	X	X	X	X	X	X	X	X	X	X	X	X	4	4	4	4	0	4
542	1	0	0	8.8e-05	1	0	0	0	0	0	0	0	0	0	0	0	1.79769e+308	0	0	0	0	1	gi|386766617|ref|NP_001247331.1|	gi|386766617|ref|NP_001247331.1|	martik, isoform F [Drosophila melanogaster]	mrt	CG3361	X	X	X	X	X	X	X	X	X	X	X	X	X	X	X	X	2	2	2	2	0	2
544	1	0	0	8.6e-05	1	0	0	0	0	0	0	0	0	0	0	0	1.79769e+308	0	0	0	0	1	gi|442632811|ref|NP_001261943.1|	gi|442632811|ref|NP_001261943.1|	RING-associated factor 2, isoform C [Drosophila melanogaster]	RAF2	CG4877	X	X	X	X	X	X	X	X	2	3	3	2	0	3	2.42	8.574e-05	X	X	X	X	X	X
546	1	0	0	8.5e-05	1	0	0	0	0	0	0	0	0	0	0	0	1.79769e+308	0	0	0	0	2	gi|24639197|ref|NP_525040.2|;gi|28571451|ref|NP_726773.2|	gi|24639197|ref|NP_525040.2|	trithorax-related, isoform C [Drosophila melanogaster]	trr	CG3848	X	X	X	X	X	X	X	X	X	X	X	X	X	X	X	X	4	6	6	4	0	6
553	1	0	0	8.1e-05	1	0	0	0	0	0	0	0	0	0	0	0	1.79769e+308	0	0	0	0	1	gi|21355075|ref|NP_649767.1|	gi|21355075|ref|NP_649767.1|	CG7878 [Drosophila melanogaster]	CG7878	CG7878	X	X	X	X	X	X	X	X	1	3	0	0	3	0	1.56	X	2	9	1	1	8	1.66667
554	1	0	0	8.1e-05	1	0	0	0	0	0	0	0	0	0	0	0	1.79769e+308	0	0	0	0	1	gi|442627218|ref|NP_001260327.1|	gi|442627218|ref|NP_001260327.1|	GATAd, isoform C [Drosophila melanogaster]	GATAd	CG5034	X	X	X	X	X	X	X	X	X	X	X	X	X	X	X	X	2	2	2	2	0	2
557	1	0	0	8e-05	1	0	0	0	0	0	0	0	0	0	0	0	1.79769e+308	0	0	0	0	1	gi|19921692|ref|NP_610216.1|	gi|19921692|ref|NP_610216.1|	brahma associated protein 170kD [Drosophila melanogaster]	Bap170	CG3274	X	X	X	X	X	X	X	X	X	X	X	X	X	X	X	X	3	4	4	3	0	4
560	1	0	0	7.9e-05	1	0	0	0	0	0	0	0	0	0	0	0	1.79769e+308	0	0	0	0	3	gi|442615484|ref|NP_001259329.1|;gi|442615486|ref|NP_001259330.1|;gi|45554500|ref|NP_996377.1|	gi|442615484|ref|NP_001259329.1|	TATA box binding protein-related factor 2, isoform I [Drosophila melanogaster]	Trf2	CG18009	X	X	X	X	X	X	X	X	X	X	X	X	X	X	X	X	2	4	4	2	0	4
562	1	0	0	7.8e-05	1	0	0	0	0	0	0	0	0	0	0	0	1.79769e+308	0	0	0	0	4	gi|17864374|ref|NP_524764.1|;gi|221329759|ref|NP_001138174.1|;gi|386763990|ref|NP_001245565.1|;gi|442615409|ref|NP_001259310.1|	gi|17864374|ref|NP_524764.1|	cut, isoform A [Drosophila melanogaster]	ct	CG11387	X	X	X	X	X	X	X	X	X	X	X	X	X	X	X	X	4	5	5	4	0	5
567	1	0	0	7.6e-05	1	0	0	0	0	0	0	0	0	0	0	0	1.79769e+308	0	0	0	0	1	gi|442632221|ref|NP_001261819.1|	gi|442632221|ref|NP_001261819.1|	CG9007, isoform B [Drosophila melanogaster]	upSET	CG9007	X	X	X	X	X	X	X	X	X	X	X	X	X	X	X	X	4	7	7	4	0	7
568	1	0	0	7.6e-05	1	0	0	0	0	0	0	0	0	0	0	0	1.79769e+308	0	0	0	0	1	gi|45552609|ref|NP_995828.1|	gi|45552609|ref|NP_995828.1|	FLASH ortholog, isoform B [Drosophila melanogaster]	FLASH	CG4616	X	X	X	X	X	X	X	X	2	2	2	2	0	2	3.32	7.565e-05	X	X	X	X	X	X
573	1	0	0	7.2e-05	1	0	0	0	0	0	0	0	0	0	0	0	1.79769e+308	0	0	0	0	1	gi|19921138|ref|NP_609495.1|	gi|19921138|ref|NP_609495.1|	CG4751 [Drosophila melanogaster]	CG4751	CG4751	X	X	X	X	X	X	X	X	X	X	X	X	X	X	X	X	3	3	3	3	0	3
576	1	0	0	7e-05	1	0	0	0	0	0	0	0	0	0	0	0	1.79769e+308	0	0	0	0	1	gi|45549231|ref|NP_524488.3|	gi|45549231|ref|NP_524488.3|	abnormal spindle [Drosophila melanogaster]	asp	CG6875	X	X	X	X	X	X	X	X	X	X	X	X	X	X	X	X	3	4	4	3	0	4
585	1	0	0	6.4e-05	1	0	0	0	0	0	0	0	0	0	0	0	1.79769e+308	0	0	0	0	2	gi|161077956|ref|NP_001097030.1|;gi|24643216|ref|NP_728235.1|	gi|161077956|ref|NP_001097030.1|	vav, isoform C [Drosophila melanogaster]	Vav	CG7893	X	X	X	X	X	X	X	X	2	2	2	2	0	2	2.5	6.378e-05	X	X	X	X	X	X
590	1	0	0	6.2e-05	1	0	0	0	0	0	0	0	0	0	0	0	1.79769e+308	0	0	0	0	1	gi|320544331|ref|NP_001188998.1|	gi|320544331|ref|NP_001188998.1|	CG3363, isoform B [Drosophila melanogaster]	ocm	CG3363	X	X	X	X	X	X	X	X	X	X	X	X	X	X	X	X	3	4	4	3	0	4
593	1	0	0	6.1e-05	1	0	0	0	0	0	0	0	0	0	0	0	1.79769e+308	0	0	0	0	1	gi|21355615|ref|NP_649851.1|	gi|21355615|ref|NP_649851.1|	CG11970 [Drosophila melanogaster]	CG11970	CG11970	X	X	X	X	X	X	X	X	X	X	X	X	X	X	X	X	2	3	3	2	0	3
597	1	0	0	5.9e-05	1	0	0	0	0	0	0	0	0	0	0	0	1.79769e+308	0	0	0	0	1	gi|45550632|ref|NP_648926.3|	gi|45550632|ref|NP_648926.3|	CG9715 [Drosophila melanogaster]	CG9715	CG9715	X	X	X	X	X	X	X	X	X	X	X	X	X	X	X	X	2	3	3	2	0	3
620	1	0	0	4.6e-05	1	0	0	0	0	0	0	0	0	0	0	0	1.79769e+308	0	0	0	0	3	gi|221329975|ref|NP_001138204.1|;gi|85816181|ref|NP_727979.2|;gi|85816183|ref|NP_727980.2|	gi|221329975|ref|NP_001138204.1|	hangover, isoform C [Drosophila melanogaster]	hang	CG32575	X	X	X	X	X	X	X	X	X	X	X	X	X	X	X	X	2	3	3	2	0	3
630	1	0	0	4.1e-05	1	0	0	0	0	0	0	0	0	0	0	0	1.79769e+308	0	0	0	0	2	gi|281359570|ref|NP_995600.2|;gi|281359574|ref|NP_001162828.1|	gi|281359570|ref|NP_995600.2|	CG11148, isoform F [Drosophila melanogaster]	CG11148	CG11148	X	X	X	X	X	X	X	X	2	2	2	2	0	2	2.23	4.074e-05	X	X	X	X	X	X
644	1	0	0	3.3e-05	1	0	0	0	0	0	0	0	0	0	0	0	1.79769e+308	0	0	0	0	2	gi|161080791|ref|NP_647719.2|;gi|320545472|ref|NP_001189027.1|	gi|161080791|ref|NP_647719.2|	CG13800, isoform A [Drosophila melanogaster]	CG45186	CG45186	X	X	X	X	X	X	X	X	2	2	2	2	0	2	1.29	3.303e-05	X	X	X	X	X	X
660	1	0	0	2.6e-05	1	0	0	0	0	0	0	0	0	0	0	0	1.79769e+308	0	0	0	0	1	gi|24642256|ref|NP_573059.1|	gi|24642256|ref|NP_573059.1|	CG8184 [Drosophila melanogaster]	CG8184	CG8184	X	X	X	X	X	X	X	X	X	X	X	X	X	X	X	X	2	4	4	2	0	4
670	1	0	0	0	0	0.001776	1	0	0	0	0	0	0	0	0	0	0	1.79769e+308	0	0	0	1	gi|442626680|ref|NP_001260220.1|	gi|442626680|ref|NP_001260220.1|	barrier to autointegration factor, isoform B [Drosophila melanogaster]	baf	CG7380	X	X	X	X	X	X	X	X	X	X	X	X	X	X	X	X	X	X	X	X	X	X
671	1	0	0	0	0	0.001533	1	0	0	0	0	0	0	0	0	0	0	1.79769e+308	0	0	0	1	gi|24650745|ref|NP_651596.1|	gi|24650745|ref|NP_651596.1|	CG4980 [Drosophila melanogaster]	BCAS2	CG4980	X	X	X	X	X	X	X	X	X	X	X	X	X	X	X	X	X	X	X	X	X	X
677	1	0	0	0	0	0.000612	1	0	0	0	0	0	0	0	0	0	0	1.79769e+308	0	0	0	1	gi|24658707|ref|NP_647989.2|	gi|24658707|ref|NP_647989.2|	Bre1 [Drosophila melanogaster]	Bre1	CG10542	X	X	X	X	X	X	X	X	X	X	X	X	X	X	X	X	X	X	X	X	X	X
679	1	0	0	0	0	0.000382	1	0	0	0	0	0	0	0	0	0	0	1.79769e+308	0	0	0	1	gi|24660351|ref|NP_648149.1|	gi|24660351|ref|NP_648149.1|	CG12262 [Drosophila melanogaster]	CG12262	CG12262	X	X	X	X	X	X	X	X	X	X	X	X	X	X	X	X	X	X	X	X	X	X
680	1	0	0	0	0	0.000327	1	0	0	0	0	0	0	0	0	0	0	1.79769e+308	0	0	0	1	gi|281365388|ref|NP_001163313.1|	gi|281365388|ref|NP_001163313.1|	CG6905, isoform B [Drosophila melanogaster]	Cdc5	CG6905	X	X	X	X	X	X	X	X	X	X	X	X	X	X	X	X	X	X	X	X	X	X
682	1	0	0	0	0	0.000303	1	0	0	0	0	0	0	0	0	0	0	1.79769e+308	0	0	0	1	gi|17136870|ref|NP_476957.1|	gi|17136870|ref|NP_476957.1|	TBP-associated factor 5 [Drosophila melanogaster]	Taf5	CG7704	X	X	X	X	X	X	X	X	X	X	X	X	X	X	X	X	X	X	X	X	X	X
683	1	0	0	0	0	0.000292	1	0	0	0	0	0	0	0	0	0	0	1.79769e+308	0	0	0	1	gi|17647875|ref|NP_523743.1|	gi|17647875|ref|NP_523743.1|	RNA polymerase I subunit [Drosophila melanogaster]	RpI1	CG10122	X	X	X	X	X	X	X	X	X	X	X	X	X	X	X	X	X	X	X	X	X	X
684	1	0	0	0	0	0.000288	1	0	0	0	0	0	0	0	0	0	0	1.79769e+308	0	0	0	1	gi|21356121|ref|NP_648929.1|	gi|21356121|ref|NP_648929.1|	CG9951 [Drosophila melanogaster]	CG9951	CG9951	X	X	X	X	X	X	X	X	X	X	X	X	X	X	X	X	X	X	X	X	X	X
685	1	0	0	0	0	0.000287	1	0	0	0	0	0	0	0	0	0	0	1.79769e+308	0	0	0	1	gi|17647515|ref|NP_524063.1|	gi|17647515|ref|NP_524063.1|	heat shock protein cognate 1, isoform A [Drosophila melanogaster]	Hsc70-1	CG8937	1	6	0	0	6	0	3.59	X	2	3	0	0	3	0	3.12	X	3	30	0	0	30	0
687	1	0	0	0	0	0.00022	1	0	0	0	0	0	0	0	0	0	0	1.79769e+308	0	0	0	1	gi|17737783|ref|NP_524240.1|	gi|17737783|ref|NP_524240.1|	another transcription unit [Drosophila melanogaster]	Atu	CG1433	X	X	X	X	X	X	X	X	X	X	X	X	X	X	X	X	X	X	X	X	X	X
688	1	0	0	0	0	0.000168	1	0	0	0	0	0	0	0	0	0	0	1.79769e+308	0	0	0	1	gi|17647469|ref|NP_524061.1|	gi|17647469|ref|NP_524061.1|	glued [Drosophila melanogaster]	DCTN1-p150	CG9206	X	X	X	X	X	X	X	X	X	X	X	X	X	X	X	X	X	X	X	X	X	X
694	1	0	0	0	0	0.000111	1	0	0	0	0	0	0	0	0	0	0	1.79769e+308	0	0	0	2	gi|24583762|ref|NP_609529.2|;gi|24583764|ref|NP_723700.1|	gi|24583762|ref|NP_609529.2|	CG6686, isoform B [Drosophila melanogaster]	CG6686	CG6686	X	X	X	X	X	X	X	X	X	X	X	X	X	X	X	X	X	X	X	X	X	X
697	1	0	0	0	0	8e-05	1	0	0	0	0	0	0	0	0	0	0	1.79769e+308	0	0	0	2	gi|24653266|ref|NP_477086.2|;gi|442623526|ref|NP_477087.3|	gi|24653266|ref|NP_477086.2|	activated Cdc42 kinase-like, isoform A [Drosophila melanogaster]	Ack-like	CG43741	X	X	X	X	X	X	X	X	X	X	X	X	X	X	X	X	X	X	X	X	X	X
701	1	0	0	0	0	5.3e-05	1	0	0	0	0	0	0	0	0	0	0	1.79769e+308	0	0	0	5	gi|28573109|ref|NP_788621.1|;gi|28573111|ref|NP_788620.1|;gi|28573121|ref|NP_788623.1|;gi|386765435|ref|NP_001247014.1|;gi|386765437|ref|NP_001247015.1|	gi|28573109|ref|NP_788621.1|	molecule interacting with CasL, isoform B [Drosophila melanogaster]	Mical	CG33208	X	X	X	X	X	X	X	X	X	X	X	X	X	X	X	X	X	X	X	X	X	X
705	1	0	0	0	0	3.9e-05	1	0	0	0	0	0	0	0	0	0	0	1.79769e+308	0	0	0	1	gi|24658164|ref|NP_611676.1|	gi|24658164|ref|NP_611676.1|	CG4554 [Drosophila melanogaster]	CG4554	CG4554	X	X	X	X	X	X	X	X	X	X	X	X	X	X	X	X	X	X	X	X	X	X
717	1	0	0	0	0	0	0	0.000172	1	0	0	0	0	0	0	0	0	0	1.79769e+308	0	0	1	gi|45550712|ref|NP_649797.2|	gi|45550712|ref|NP_649797.2|	CG9684 [Drosophila melanogaster]	CG9684	CG9684	X	X	X	X	X	X	X	X	X	X	X	X	X	X	X	X	X	X	X	X	X	X
719	1	0	0	0	0	0	0	0.000156	1	0	0	0	0	0	0	0	0	0	1.79769e+308	0	0	1	gi|281365720|ref|NP_729194.2|	gi|281365720|ref|NP_729194.2|	CG10077, isoform C [Drosophila melanogaster]	CG10077	CG10077	X	X	X	X	X	X	X	X	2	4	0	0	4	0	5.08	X	2	10	0	0	10	0
725	1	0	0	0	0	0	0	7.5e-05	1	0	0	0	0	0	0	0	0	0	1.79769e+308	0	0	2	gi|17737765|ref|NP_524229.1|;gi|62472391|ref|NP_001014605.1|	gi|17737765|ref|NP_524229.1|	germ line transcription factor 1, isoform A [Drosophila melanogaster]	Gnf1	CG1119	X	X	X	X	X	X	X	X	X	X	X	X	X	X	X	X	X	X	X	X	X	X
737	1	0	0	0	0	0	0	0	0	0	0	0.00098	1	0	0	0	0	0	0	0	1.79769e+308	1	gi|386766188|ref|NP_001247224.1|	gi|386766188|ref|NP_001247224.1|	cortactin, isoform D [Drosophila melanogaster]	Cortactin	CG3637	X	X	X	X	X	X	X	X	X	X	X	X	X	X	X	X	X	X	X	X	X	X
738	1	0	0	0	0	0	0	0	0	0	0	0.000764	1	0	0	0	0	0	0	0	1.79769e+308	1	gi|442626490|ref|NP_001260173.1|	gi|442626490|ref|NP_001260173.1|	small ribonucleoprotein particle U1 subunit 70K, isoform C [Drosophila melanogaster]	snRNP-U1-70K	CG8749	X	X	X	X	X	X	X	X	X	X	X	X	X	X	X	X	X	X	X	X	X	X
739	1	0	0	0	0	0	0	0	0	0	0	0.000231	1	0	0	0	0	0	0	0	1.79769e+308	2	gi|281361616|ref|NP_731647.3|;gi|281361618|ref|NP_996198.2|	gi|281361616|ref|NP_731647.3|	CG31368, isoform C [Drosophila melanogaster]	CG31368	CG31368	X	X	X	X	X	X	X	X	X	X	X	X	X	X	X	X	X	X	X	X	X	X
740	1	0	0	0	0	0	0	0	0	0	0	0.000123	1	0	0	0	0	0	0	0	1.79769e+308	3	gi|442629737|ref|NP_001261329.1|;gi|45552883|ref|NP_995968.1|;gi|78706602|ref|NP_001027104.1|	gi|442629737|ref|NP_001261329.1|	CG33232, isoform E [Drosophila melanogaster]	CG45186	CG45186	X	X	X	X	X	X	X	X	X	X	X	X	X	X	X	X	X	X	X	X	X	X
9	11	0.027897	1	0.033748	2	0.038126	2	0.024866	2	0.010913	2	0.004192	2	0.000659	1	42.3323	51.2109	57.8543	37.7329	16.5599	6.36115	1	gi|17647521|ref|NP_524000.1|	gi|17647521|ref|NP_524000.1|	heat shock protein 27 [Drosophila melanogaster]	Hsp27	CG4466	13	102	102	13	0	102	54.46	0.0278971	6	261	261	6	0	261	38.03	0.0391168	9	178	178	9	0	178
19	11	0.011275	1	0.035932	2	0.030272	2	0.018754	2	0.006706	2	0.008255	2	0.000754	1	14.9536	47.6552	40.1485	24.8727	8.8939	10.9483	1	gi|386770885|ref|NP_001246694.1|	gi|386770885|ref|NP_001246694.1|	heat shock protein 23, isoform B [Drosophila melanogaster]	Hsp23	CG4463	10	36	36	10	0	36	77.42	0.0112753	11	240	240	11	0	240	66.13	0.0411909	13	168	168	13	0	168
214	10	4.7e-05	1	0.001477	2	0.001118	1	0.000565	2	0.000248	2	0.000658	2	0.000453	1	0.103753	3.26049	2.46799	1.24724	0.547461	1.45254	1	gi|24586311|ref|NP_724582.1|	gi|24586311|ref|NP_724582.1|	scraps, isoform B [Drosophila melanogaster]	scra	CG2092	1	1	1	1	0	1	2.18	4.702e-05	17	104	104	17	0	104	22.68	0.00267957	4	10	10	4	0	10
55	9	0.002668	1	0.002126	2	0.003996	2	0.001403	1	0.000966	2	0.001045	1	0.001329	1	2.00752	1.5997	3.00677	1.05568	0.726862	0.786305	1	gi|17647889|ref|NP_524002.1|	gi|17647889|ref|NP_524002.1|	ribosomal protein S17 [Drosophila melanogaster]	RpS17	CG3922	1	6	6	1	0	6	16.79	0.0026682	2	10	10	2	0	10	27.48	0.00243687	2	7	7	2	0	7
69	9	0.001376	1	0.001403	2	0.000824	2	0.001864	1	0.000327	2	0.000108	1	0.000274	1	5.0219	5.12044	3.0073	6.80292	1.19343	0.394161	1	gi|17738165|ref|NP_524474.1|	gi|17738165|ref|NP_524474.1|	heat shock protein 68 [Drosophila melanogaster]	Hsp68	CG5436	4	15	15	4	0	15	12.13	0.00137612	9	77	26	6	51	35.328	20.63	0.00177602	8	70	17	7	53	19.2695
[truncated: 211 more rows]
[truncated: 115 more columns]

## Sheet: NSAF-SUM
	Dm_ADA2B-PNH2F2_FLAG-AP-input	Dm_ADA2B-PNH2F2_FLAG-AP-SEC-Fr12_1	Dm_ADA2B-PNH2F2_FLAG-AP-SEC-Fr12_2	Dm_ADA2B-PNH2F2_FLAG-AP-SEC-Fr14_1	Dm_ADA2B-PNH2F2_FLAG-AP-SEC-Fr14_2	Dm_ADA2B-PNH2F2_FLAG-AP-SEC-Fr17_1	Dm_ADA2B-PNH2F2_FLAG-AP-SEC-Fr17_2	Dm_ADA2B-PNH2F2_FLAG-AP-SEC-Fr18_1	Dm_ADA2B-PNH2F2_FLAG-AP-SEC-Fr18_2	Dm_ADA2B-PNH2F2_FLAG-AP-SEC-Fr19_1	Dm_ADA2B-PNH2F2_FLAG-AP-SEC-Fr19_2	Dm_mock-S2-NE_FLAG-AP-input	Dm_mock-S2-NE_FLAG-AP-SEC-Fr14	Dm_mock-S2-NE_FLAG-AP-SEC-Fr18	Dm_mock-S2-NE_FLAG-AP-SEC-Fr20	ALL
[truncated: 9 more rows]

[truncated: 4 more sheets: Contrast #1, Contrast #2, Contrast #3, NSAF-Parameters]
